# Supplementary material for: Proteomics of High-Grade Serous Ovarian Cancer Models Identifies Cancer-Associated Fibroblast Markers Associated with Clinical Outcomes
Source: Biomolecules. 2022 Dec 30;13(1):75. doi: 10.3390/biom13010075 (PMC9855416; doi:10.3390/biom13010075)
Supplement: Supplementary file 1 [file biomolecules-13-00075-s001.zip]

Archive with 4 entries (4 files):
- BIOMOLECULES_SUPPLEMENTARY_figures.pdf
- Table_S1_processed_proteomics_data.xlsx
- Table_S2_WCL_cell_line_elevated_shared_biological_pathways.xlsx
- Table_S3_cell_type_signature_survival.xlsx
