# Supplementary material for: Proteomics of High-Grade Serous Ovarian Cancer Models Identifies Cancer-Associated Fibroblast Markers Associated with Clinical Outcomes
Source: Biomolecules. 2022 Dec 30;13(1):75. doi: 10.3390/biom13010075 (PMC9855416; doi:10.3390/biom13010075)
Supplement: Supplementary file 1 [file biomolecules-13-00075-s001.zip › Table_S1_processed_proteomics_data.xlsx]

## Sheet: WCL
Canonical Uniprot IDs	Gene names	Protein names	MW (kDa)	Unique peptides	PSMs	Best PEP	Best Score	iBAQ WCL_CAF3028_1	iBAQ WCL_CAF3028_2	iBAQ WCL_CAF3028_3	iBAQ WCL_CAF3028_4	iBAQ WCL_CAF40879_1	iBAQ WCL_CAF40879_2	iBAQ WCL_CAF40879_3	iBAQ WCL_CAF40879_4	iBAQ WCL_CAF438_1	iBAQ WCL_CAF438_2	iBAQ WCL_CAF438_3	iBAQ WCL_CAF438_4	iBAQ WCL_ES2_1	iBAQ WCL_ES2_2	iBAQ WCL_ES2_3	iBAQ WCL_ES2_4	iBAQ WCL_FT194_1	iBAQ WCL_FT194_2	iBAQ WCL_FT194_3	iBAQ WCL_FT194_4	iBAQ WCL_FT237_1	iBAQ WCL_FT237_2	iBAQ WCL_FT237_3	iBAQ WCL_FT237_4	iBAQ WCL_KURAMOCHI_1	iBAQ WCL_KURAMOCHI_2	iBAQ WCL_KURAMOCHI_3	iBAQ WCL_KURAMOCHI_4	iBAQ WCL_OVCAR8_1	iBAQ WCL_OVCAR8_2	iBAQ WCL_OVCAR8_3	iBAQ WCL_OVCAR8_4	iBAQ WCL_PEO4_1	iBAQ WCL_PEO4_2	iBAQ WCL_PEO4_3	iBAQ WCL_PEO4_4
A0AV96	RBM47	RNA-binding protein 47	64.1	9	22	1.8386e-13	155.42	0	0	0	0	0	0	0	0	0	0	0	0	0	0	0	0	205917	61727	106721	108808	74219	61197	0	65962	0	73612	3910	0	0	81812	0	0	1650342	718271	2037688	2820881
A0AVF1	TTC26	Intraflagellar transport protein 56	64.2	2	7	0.0023292	75.854	0	0	0	0	0	0	0	0	0	0	0	0	134224	72038	142994	51244	55844	22166	15475	21036	0	0	0	27619	0	159738	52707	110353	133009	55829	0	311274	48456	0	60359	78629
A0AVT1	UBA6	Ubiquitin-like modifier-activating enzyme 6	118	81	794	1.1144e-61	211.13	4067901	2244308	4103174	7543583	1819105	3004437	2920151	2586514	5509132	9458233	9627288	3435563	14239581	11696782	11303076	9006789	19090279	7016583	9698079	13480862	12569958	5621648	15798936	14357273	2925108	4752674	1543795	3843775	32238388	25069319	17528043	27887535	8925721	4347165	13081204	16253267
A0FGR8	ESYT2	Extended synaptotagmin-2	102.4	62	404	6.1571e-66	189.55	8883947	4545729	5514010	9581859	13633467	21039942	18693740	19706792	12757982	24829504	19530880	12529338	5999138	7717991	4523011	3645252	2628421	1494412	1268363	2219160	4920166	2561268	3857263	6062275	5060035	6272460	4793513	6057985	4964823	4608353	2620256	3641006	2493623	786855	2562746	3565544
A0JLT2	MED19	Mediator of RNA polymerase II transcription subunit 19	26.3	2	6	0.00027251	73.499	0	0	0	0	0	0	0	0	0	0	0	0	591818	722580	999050	0	0	129300	182590	0	0	123660	185680	0	223650	815710	87806	0	885200	567460	0	0	363810	149800	583530	0
A0MZ66	KIAA1598	Shootin-1	71.6	26	152	6.902e-20	207.95	0	0	0	0	0	0	0	0	0	0	0	0	1283121	1412916	1176187	888979	2221168	1387292	1345287	1169319	6361253	3240042	2758043	7491408	716014	1143605	300321	963713	2352071	2377824	849774	1586439	1675791	491783	1929856	3337451
A0PJW6	TMEM223	Transmembrane protein 223	22	4	41	1.2249e-15	182.39	0	0	0	0	0	0	0	0	0	0	0	0	979150	1596133	1507075	1265758	649142	492410	515548	478308	451275	280671	165392	892542	1803558	4506033	1148742	4295667	2712867	2574467	814158	1158683	734865	206862	631583	1942058
A0PK00	TMEM120B	Transmembrane protein 120B	40.2	2	7	1.3662e-05	73.983	0	0	0	0	0	0	0	0	0	0	0	0	0	0	91193	134750	250936	153843	89564	297429	338007	169100	87629	261079	228200	547811	292114	1096736	0	0	120786	309100	0	0	0	231121
A1A4S6	ARHGAP10	Rho GTPase-activating protein 10	89.4	6	12	0.00024056	76.679	238061	118992	95753	691469	0	225967	160422	79735	453551	784735	647082	131712	94071	0	43916	74423	0	33422	33759	46667	24363	24761	0	120616	0	0	0	37251	226951	224536	74531	378486	0	0	9335	23961
A1L0T0	ILVBL	Acetolactate synthase-like protein	67.9	45	290	1.6379e-190	213.5	14716236	7213261	8780171	18146279	14178193	12829553	11068996	11010558	19256456	36330125	35834334	17036936	7021900	3505857	2823639	4748991	5276536	1680230	1943461	7116832	9792888	4457103	2205257	7875939	1068917	4722649	3785316	2161604	6871332	4823955	1591646	13350714	36267673	16079833	37462075	33526857
A1L390	PLEKHG3	Pleckstrin homology domain-containing family G member 3	134.4	7	14	1.6828e-40	134.15	0	0	0	0	0	0	0	0	0	0	0	0	25238	74121	256683	48790	102807	144638	89839	80700	31048	20514	36114	73816	80869	990336	971990	436098	251362	333472	208838	95634	0	285741	695355	109207
A1X283	SH3PXD2B	SH3 and PX domain-containing protein 2B	101.6	27	140	4.4254e-27	115.91	29398947	5978177	7038930	27233426	256984	110516	89596	96466	27629300	6282340	3243787	834762	3731585	2950698	2425930	1837615	7627869	1226964	1350780	2328492	6702106	3142017	2612262	4973115	715974	2123517	87811	437855	7920754	7995364	2350728	5463045	3929	3512	16794	29286
A2RRP1	NBAS	Neuroblastoma-amplified sequence	268.6	69	332	2.8573e-24	136.24	2259783	1160503	1232633	2814690	1691102	1970812	1866086	1953878	2288599	3888170	3688445	2152208	1659873	1157298	1039055	690526	1289102	321033	375957	390856	2038071	458955	123342	604869	178775	1359644	330231	551209	404739	451913	43607	240740	908563	334365	2129977	604002
A2RTX5	TARSL2	Probable threonine--tRNA ligase 2, cytoplasmic	92.6	2	4	0.00014886	87.184	0	0	0	0	0	0	0	0	0	0	0	0	240123	428200	396728	288763	35326	238151	111564	187881	169239	50566	316643	248524	240014	416853	24078	229210	376394	241474	1013270	297544	19095	5877	32419	117231
A2RUB1	C17orf104	Uncharacterized protein C17orf104	107.6	4	6	0.00011969	123.92	0	0	0	0	0	0	0	0	0	0	0	0	0	0	0	0	0	0	0	0	0	0	0	0	0	0	602	0	348582	195200	0	98452	0	0	0	0
A2RUS2	DENND3	DENN domain-containing protein 3	135.9	3	6	8.3571e-05	60.768	184262	104983	146114	190611	0	0	0	0	0	0	100361	0	0	0	0	0	0	0	0	0	0	0	0	0	0	0	0	0	0	0	0	0	0	0	0	0
A3KMH1	VWA8	von Willebrand factor A domain-containing protein 8	214.8	61	157	5.2464e-31	169.58	225627	134317	149238	243981	313930	228844	214199	185145	146613	492494	226888	287545	422693	552188	419512	471645	392916	180453	231768	286834	185768	109989	46198	181020	2211883	3646313	1101341	4733409	405750	373304	176592	335394	511084	152435	974377	1238497
A3KN83	SBNO1	Protein strawberry notch homolog 1	154.3	11	49	3.0126e-48	148.72	0	0	0	0	0	0	0	0	0	0	0	0	636124	651767	228243	187715	103542	64378	167894	116571	281372	23399	38393	111558	38879	524519	131631	139587	671549	760822	141200	356973	1145843	959922	1454931	731122
A4D1E9	GTPBP10	GTP-binding protein 10	42.9	13	85	3.3802e-08	122.42	0	0	0	0	0	0	0	0	0	0	0	0	4832904	6193354	2258254	2039912	1104135	709914	539707	561954	310119	379682	335834	803562	1837369	3880546	861360	3757173	2875319	1571808	734031	1052612	4530819	2455974	2386477	2707692
A4D1P6	WDR91	WD repeat-containing protein 91	83.3	9	28	1.1277e-10	146.11	0	0	0	0	0	0	0	0	0	0	0	0	1014758	472956	281137	230560	173488	85308	128941	40372	46089	52735	20745	3110981	118188	116958	67051	262760	522612	174830	32747	163112	13540	21971	92113	93520
A4D1S0	KLRG2	Killer cell lectin-like receptor subfamily G member 2	42.9	13	44	1.8743e-62	213.34	0	0	0	0	0	0	0	0	0	0	0	0	0	0	0	51885	66465	143078	108469	25311	50959	19941	56246	9800	20324547	24339306	5411013	18928353	0	0	68918	0	205597	105365	199006	142100
A4D1S5	RAB19	Ras-related protein Rab-19	24.4	3	4	0.000424	83	0	0	0	0	0	0	0	0	0	0	0	0	0	0	44200	0	0	88836	194554	45697	72672	31510	0	98610	0	247400	115275	413461	47050	0	0	103890	409761	0	267345	1458167
A5D8V6	VPS37C	Vacuolar protein sorting-associated protein 37C	38.7	4	12	0.00054918	83	274000	577490	0	0	244410	284640	286680	191540	0	366010	662000	2148310	0	0	0	257650	77416	0	0	361810	127640	73582	59275	1020730	156030	0	0	509660	0	80771	0	1364360	112680	30090	0	1494100
A5D8V7	CCDC151	Coiled-coil domain-containing protein 151	69.1	2	4	0.015598	54.205	0	0	0	0	0	0	0	0	0	0	0	0	0	0	0	118784	1054600	94823	75910	156110	117219	0	0	118832	0	0	0	0	0	37494	21994	0	0	0	0	0
A5PLL7	TMEM189	Transmembrane protein 189	31.1	4	15	9.5349e-11	98.676	7176	0	0	0	4563880	2134668	1192506	2399632	0	0	0	923837	260955	397064	2432364	0	7446000	405055	563100	311682	2453773	698218	278231	1099527	812294	8293727	2539118	2538909	266473	342681	0	291764	0	56000	399564	567436
A5PLN9	TRAPPC13	Trafficking protein particle complex subunit 13	46.5	2	4	0.00096576	50.539	0	0	0	0	0	0	0	0	0	0	0	0	2174286	2990524	3609476	0	5765952	71947	0	0	4503762	66843	1792143	0	0	1234524	602619	0	11163	978381	286971	0	2504905	1386857	3435714	0
A5YKK6	CNOT1	CCR4-NOT transcription complex subunit 1	266.9	86	630	9.8741e-260	288.64	1105828	550321	766048	1131448	471355	684303	666708	587668	993355	2154766	2706636	1392227	5891169	6331619	5607446	3758208	7650447	1403319	1815723	2337488	3125855	1404686	1009251	3346833	738334	5413315	1045058	2134299	6282248	6495530	1578065	5132176	3130030	2485278	4768112	4851958
A5YM69	ARHGEF35	Rho guanine nucleotide exchange factor 35	53.3	1	3	7.7948e-05	54.672	0	0	0	0	0	0	0	0	0	0	0	0	0	0	0	0	122845	18064	0	28180	11864	43831	0	33531	0	12007	5099	0	11178	15728	0	0	71725	76483	186751	179624
A6ND36	FAM83G	Protein FAM83G	90.8	5	12	0.00010835	58.674	0	0	0	0	0	0	0	0	0	0	0	0	0	130929	253783	74360	554310	26867	56629	0	235233	67444	17770	77098	0	105683	37307	31988	374712	315293	25124	213395	45360	33825	19799	0
A6NDG6	PGP	Phosphoglycolate phosphatase	34	13	149	1.8114e-72	198.57	0	0	0	0	0	0	0	0	0	0	0	0	6308733	9339056	5892622	5928606	3494542	2662894	2763200	1581639	3960522	730150	821739	1069378	1641194	7126683	3008806	2713893	12351794	12526839	8677022	9510111	7951728	7599456	16306304	8227400
A6NDU8	C5orf51	UPF0600 protein C5orf51	33.6	9	36	1.679e-78	174.53	627876	328724	683382	944471	0	0	140118	204035	995718	2008353	2313941	1016253	11507759	10076682	10656059	635676	6250618	370224	1139500	177853	2366606	1059606	1680247	125035	1176271	4802988	331841	351900	1373135	2551165	134059	0	4416771	854699	6297918	0
A6NED2	RCCD1	RCC1 domain-containing protein 1	40.1	3	5	7.4283e-05	68.513	0	0	0	0	0	0	0	0	0	0	0	0	318191	684445	422055	364485	278610	124735	208999	65165	130412	95014	0	86740	0	85378	0	117225	284765	366920	0	108415	0	0	31039	18398
A6NEL2	SOWAHB	Ankyrin repeat domain-containing protein SOWAHB	85.7	2	9	0.007355	63.48	4992105	2835789	3947368	2585526	734105	2149368	1952711	2129974	1321605	1052105	516789	206579	0	0	0	0	0	0	0	0	0	0	0	0	0	0	0	0	0	0	0	0	0	0	0	0
A6NFQ2	FAM115C	Protein FAM115C	100.9	4	14	1.4908e-37	188.31	0	0	0	0	0	0	0	0	0	0	0	0	203168	201391	62694	170539	40067	79918	75506	135182	30533	23422	0	103764	0	0	0	0	0	0	0	0	0	0	0	0
A6NGN4	PRAMEF25	PRAME family member 25	55.4	2	6	0.006261	126.04	509593	171700	694000	1523481	0	710556	569481	933407	1377222	3825963	2521552	323559	0	0	0	0	0	0	0	0	0	0	0	0	0	0	0	0	0	0	0	0	0	0	0	0
A6NHL2	TUBAL3	Tubulin alpha chain-like 3	49.9	1	5	4.2882e-13	143.86	0	0	0	0	0	0	0	0	0	0	0	0	3582095	6347807	1790149	6436474	1553349	2586259	1619646	4127394	2900523	2889256	566832	5820581	753409	294066	135424	3059656	3554006	3691576	883956	4032156	485276	125482	538489	2583155
A6NHQ2	FBLL1	rRNA/tRNA 2`-O-methyltransferase fibrillarin-like protein 1	34.7	3	32	1.4973e-06	121.5	0	0	0	0	0	0	0	0	0	0	0	0	12198761	15126094	7534913	8693005	3540275	2351043	2446689	3006457	1770472	1258478	82687	3011393	597818	7306508	2286007	15025265	8297923	6640144	279794	7089075	3115650	1373572	98308	10264326
A6NHR9	SMCHD1	Structural maintenance of chromosomes flexible hinge domain-containing protein 1	226.4	80	508	4.359e-116	238.54	912201	394831	635348	1192414	304585	323288	150050	414989	1014277	1968179	1884192	689417	14820804	12685904	10747619	6496606	4688482	1592715	2628974	2150490	2705112	928324	1399461	3392811	1546126	5266488	3090927	2905775	4551609	3856232	2275306	3543466	3515017	2718777	5223944	3774125
A6NIH7	UNC119B	Protein unc-119 homolog B	28.1	12	32	5.6038e-08	75.378	2641660	1893380	4416872	3298047	1814433	1814320	1339380	1171560	1928533	3726800	11115566	4125637	4012500	1766000	2400687	2088907	2385213	1113840	1396867	1116873	988550	641133	538775	1124567	688114	723480	55410	826253	2407680	3543913	975701	1497820	1496087	968460	363940	811987
A6NJ78	METTL15	Probable methyltransferase-like protein 15	46.1	9	31	3.1331e-20	149.23	0	79841	96609	199650	0	0	0	0	502850	1494900	795364	787336	379365	622041	163353	629105	136956	192086	154900	174318	138541	224436	134536	134468	164086	1017126	335416	919118	334727	86273	136195	284700	335776	93568	433282	1029145
A6NKD9	CCDC85C	Coiled-coil domain-containing protein 85C	45.2	9	28	4.677e-07	89.247	0	0	0	0	0	0	0	0	0	0	0	0	299942	127655	110505	0	648074	229278	195844	97816	833111	564605	368821	981274	121637	310059	46153	142858	466505	808551	875742	830332	91138	29005	132052	239237
A6NKF1	SAC3D1	SAC3 domain-containing protein 1	43.6	4	10	4.5611e-23	137.68	0	0	0	0	0	0	0	0	0	0	0	0	719430	785750	596090	794425	0	192560	201715	145870	124875	0	2590	0	0	48986	120244	368780	497080	1258565	964665	433335	102510	313490	666915	821590
A6NKT7	RGPD3	RanBP2-like and GRIP domain-containing protein 3	197.5	3	25	2.4464e-08	116.23	907892	587931	668786	1322616	22264538	414293	389608	522217	1453208	3185457	3074594	54506914	2234943	1910095	2373207	1345352	1259668	894827	908236	1180380	1003265	559939	509988	1688900	2129740	3574666	1339469	1493547	2594019	2447583	1187577	2349098	1076558	541195	1792361	2217912
A6NNH0;A6NHX0	GATSL1;GATSL2	GATS-like protein 1;GATS-like protein 2	36	3	5	5.9359e-12	71.907	0	0	0	0	0	0	0	0	0	0	0	0	0	0	0	0	117379	99093	118957	0	958500	0	0	127679	495743	867471	2237250	281829	0	0	0	0	0	531950	0	0
A6ZKI3	FAM127A	Protein FAM127A	13.2	5	28	5.6947e-05	90.653	2144263	927013	1556000	3771525	1198700	1035850	1142813	889613	2295338	6190125	6589000	1349125	1495125	1469850	851875	1038350	3186313	1660688	2433613	2800250	1593563	1027088	981263	2166163	610113	920775	204128	1997763	1478313	1235263	496141	1321025	1022588	319213	852525	2850338
A7E2V4	ZSWIM8	Zinc finger SWIM domain-containing protein 8	197.3	9	16	3.2712e-05	91.076	0	0	0	0	0	0	0	0	0	0	0	0	184622	177575	167475	101282	219027	45357	62986	62890	140505	45653	23882	161351	5243	70375	0	26750	169458	145025	29748	99361	17778	4584	67727	50827
A8CG34	POM121C	Nuclear envelope pore membrane protein POM 121C	125.1	15	66	1.4878e-05	103.26	649977	377417	353123	581309	144663	468600	250817	253226	1037711	3814400	1716000	1125737	1796509	2433694	1455937	1010154	1299477	401074	684743	537403	309549	361714	138118	462300	795040	2710277	339004	1224391	1151134	928211	111337	153349	793749	129623	1274943	731860
A8MTZ7	C12orf71	Uncharacterized protein C12orf71	30.4	2	6	1.9667e-05	93.267	0	0	0	0	0	0	0	0	0	0	0	0	0	0	0	0	0	0	0	0	0	0	0	0	2416154	1679131	96992	1942154	0	0	0	0	0	0	0	0
A8MW92	PHF20L1	PHD finger protein 20-like protein 1	115	4	8	0.0060544	54.608	0	0	0	0	0	0	0	0	0	0	0	0	44577	57921	0	19417	0	3809	0	0	0	8417	10802	0	58691	85247	0	193543	43057	53052	0	18225	75509	18366	81489	157158
A8MWD9;P62308	SNRPGP15;SNRPG	Putative small nuclear ribonucleoprotein G-like protein 15;Small nuclear ribonucleoprotein G	8.5	6	101	2.0244e-50	215.71	23181400	11902200	11758200	20598700	22391740	16209840	15347860	15082540	20999600	36539960	44987400	28539780	122285060	62065120	68883640	114723600	10260220	2801300	2962540	73207800	64438960	1254640	44293260	77650000	69411000	110491420	13557960	19728200	94338800	91561460	44228200	131432000	144143320	45069140	173056000	135078000
A8MXV4	NUDT19	Nucleoside diphosphate-linked moiety X motif 19, mitochondrial	42.2	14	86	3.9299e-19	128.68	1986117	1068178	1112489	784772	1604494	2040300	1554422	1760589	0	1189400	302894	273606	2831722	2992794	2162344	479056	1878839	1002328	1250650	461239	1441844	1361406	368833	2234733	1298756	1926494	691539	2179156	3779656	3232311	1378717	2792117	1532294	848122	2079456	3167794
A8MZA4	GOLGA6L6	Putative golgin subfamily A member 6-like protein 6	94.2	2	3	0.0076373	50.897	3113972	923525	759661	2056139	797250	549778	0	218089	1821167	3262583	4385444	345278	0	0	0	0	0	0	0	0	0	0	0	0	0	0	0	0	0	0	0	0	0	0	0	0
B0FP48	UPK3BL	Uroplakin-3b-like protein	28.4	4	11	9.9325e-08	112.15	0	0	0	0	0	0	0	0	0	0	0	0	0	0	0	0	3414727	1785636	1970727	0	2947636	1312273	376436	0	120027	699836	191518	0	8580364	9975455	454882	0	1734387	618864	2239096	7634264
B1ANS9	WDR64	WD repeat-containing protein 64	123.6	3	17	0.00022333	149.06	0	0	0	0	0	0	0	0	0	0	0	0	218241	532555	179948	1209948	128310	231207	233948	1039517	213672	157138	642655	1138276	509707	101862	73636	911810	411362	395586	0	1329862	189310	90516	124034	1025190
B5MCY1	TDRD15	Tudor domain-containing protein 15	221.7	2	3	0.014002	47.187	0	0	0	0	0	0	0	0	0	0	0	0	62372	97209	51355	24860	8498	21654	15254	12810	0	0	1316455	7201	0	22311	6547	0	0	1959320	10908	0	24995	0	12709	0
B5ME19	EIF3CL	Eukaryotic translation initiation factor 3 subunit C-like protein	105.5	1	1	0.00015564	67.418	0	0	0	0	0	0	0	0	0	0	0	0	28172548	37153218	30152137	25690196	26222796	5900210	8712349	8240333	35925679	6352218	8956021	11779915	7379283	33804443	6846783	15445485	21100598	16495642	10928241	22820561	37166196	18074223	18305060	18118483
B7ZAQ6;P0CG08;A6NKF9	GPR89A;GPR89B;GPR89C	Golgi pH regulator A;Golgi pH regulator B;Putative Golgi pH regulator C	52.9	3	9	0.00056263	80.763	402373	374964	620964	489045	586105	795659	378355	680723	831782	853773	700000	940491	0	0	0	0	0	0	0	0	0	0	0	0	0	0	0	0	0	0	0	0	0	0	0	0
B7ZBB8	PPP1R3G	Protein phosphatase 1 regulatory subunit 3G	38	6	14	6.4755e-06	103.8	621753	253301	928629	1501353	1307565	2157111	2024965	2165982	3509059	6258353	7266218	1565059	0	0	0	0	0	0	0	0	0	0	0	0	0	0	0	0	0	0	0	0	0	0	0	0
B9A064;P0CG04;P0CG05;P0CG06;P0CF74	IGLL5;IGLC1;IGLC2;IGLC3;IGLC6	Immunoglobulin lambda-like polypeptide 5;Ig lambda-1 chain C regions;Ig lambda-2 chain C regions;Ig lambda-3 chain C regions;Ig lambda-6 chain C region	23.1	2	2	0.00014103	76.165	0	0	0	0	0	0	0	0	0	0	0	0	0	1786000	0	0	0	0	0	0	0	0	0	0	0	0	0	0	0	0	0	0	0	0	0	0
C9J798	RASA4B	Putative Ras GTPase-activating protein 4B	90.4	6	7	7.1189e-05	71.555	0	0	0	0	149441	0	47627	0	0	0	0	0	0	0	0	0	31155	0	0	0	68106	0	0	0	0	0	0	0	0	0	15240	0	83061	18114	277084	127665
C9JI98	TMEM238	Transmembrane protein 238	18	3	4	2.8657e-09	107.18	0	0	0	0	0	0	0	0	0	0	0	0	0	0	0	0	0	0	0	0	0	0	0	0	957517	0	0	0	0	0	0	0	510928	77158	1410233	2479667
C9JLW8	FAM195B	Protein FAM195B	10.9	11	145	3.3621e-27	156.83	6849229	3103814	4519343	11860000	6925657	7938500	8057714	5246729	14814286	24153571	18522000	16388143	19440700	23619843	12626943	20578943	9972471	4502691	6461800	7579986	7618914	4121614	2631314	11923843	1858214	2941486	751071	5870943	8195914	7380129	2123329	3833100	5776800	2653209	10173329	15740143
C9JRZ8	AKR1B15	Aldo-keto reductase family 1 member B15	39.5	2	2	0.0096355	117.56	0	0	0	0	0	0	0	0	0	0	0	0	493896	344300	127197	271762	398853	775452	610519	1254086	433150	246241	507654	1411138	456222	334681	174858	763224	557271	326981	541647	562129	121888	1668285	149645	849812
E9PAV3;Q13765	NACA;NACA	Nascent polypeptide-associated complex subunit alpha, muscle-specific form;Nascent polypeptide-associated complex subunit alpha	205.4	10	371	6.5165e-130	347.26	2917964	1788470	2762613	4175198	874838	1361117	1309640	1389207	3735721	7549459	8526847	3120090	8903059	13940986	5679639	8860829	5697106	2444105	2882969	5608942	2798527	2216640	2265505	5378775	1733850	2260606	1394013	3084016	7586331	6361865	3305137	9336631	2850014	2532616	4159817	10064247
F5H284	PPIAL4D	Peptidyl-prolyl cis-trans isomerase A-like 4D	18.2	1	1	0.076916	40.589	0	0	0	0	0	0	0	0	0	0	0	0	57632407	116502608	30047346	113670029	7614084	13583755	8335597	27016057	15214128	13465272	7545333	62236408	10921769	12607867	2287552	46858244	41310971	38034755	13446135	47401591	10727150	2880871	9426567	55155392
H7BZ55		Putative ciliary rootlet coiled-coil protein-like 3 protein	248.4	2	18	0.0069553	98.997	16529402	5093561	5815143	11256424	3945076	0	2770000	6684284	14456818	36173674	21211364	7212455	0	0	0	0	0	0	0	0	0	0	0	0	0	0	0	0	0	0	0	0	0	0	0	0
O00115	DNASE2	Deoxyribonuclease-2-alpha	39.6	15	103	8.0374e-25	175.38	12986688	6048375	6243313	10804144	37637625	31058644	32347844	35700681	14733069	26301500	18333625	16300063	1806981	2771163	0	1274206	4405569	3025794	1958994	1795813	4062000	2642044	2079519	4086625	4861813	1706525	1377722	8922813	1682375	991306	631925	1486631	3803494	994244	3943456	9249881
O00116	AGPS	Alkyldihydroxyacetonephosphate synthase, peroxisomal	72.9	48	395	2.7994e-23	140.17	7015091	3894180	4621557	8821663	6920003	7593320	8066880	7525226	10916546	20159994	17564647	8529143	6566046	6320723	16608260	4006257	18308473	2591174	2738783	4286282	18334993	8860873	19869666	12659431	3361646	10003537	1681700	4736723	13100257	9768497	5476317	9209774	9710221	4285379	10233810	8952547
O00139	KIF2A	Kinesin-like protein KIF2A	80	38	342	4.4926e-20	161.63	2481041	972132	1485384	2868922	1001065	1328643	1348081	1404322	2172668	4757708	5341146	1944630	7350516	9037301	5746086	5475015	5003846	1867238	2998836	2503778	2543005	1541999	1402189	4213434	1414668	3411248	990719	3835480	9301744	7960469	2304319	6117068	2304833	1164467	3836500	5127183
O00142	TK2	Thymidine kinase 2, mitochondrial	31	4	12	0.00027691	98.523	1442313	260975	270981	1453188	549631	0	0	0	2175281	3049248	4499631	249519	0	0	0	0	0	0	0	0	0	0	0	0	0	0	0	0	0	0	0	0	0	0	0	0
O00148	DDX39A	ATP-dependent RNA helicase DDX39A	49.1	13	207	1.4114e-157	274.52	35604897	16174898	25220404	43218969	18764452	24164082	21491333	20780814	54363597	98762575	94503642	43107424	89070523	96986486	73450672	82552776	50485509	22730473	22769860	40206432	25945718	16695780	19773573	51702204	34824633	54037769	15231283	65568298	88028173	63067146	46759951	93373320	72860474	42747347	88592713	162682948
O00151	PDLIM1	PDZ and LIM domain protein 1	36.1	49	1071	0	474.29	367848959	186722109	205933241	362562076	92601465	83191106	74072582	78646858	547357488	842453265	895239947	537712006	52533818	78782247	39332059	66572288	123676788	38401471	63175754	104189594	215889376	122892829	169131571	238287506	30111771	54880253	17388581	38903865	125199406	122220153	63373312	114210335	33818482	35136901	82867641	92830271
O00154	ACOT7	Cytosolic acyl coenzyme A thioester hydrolase	41.8	25	369	9.2835e-41	192.38	13628590	7781285	11333495	19079490	3920600	6671960	6453160	6877105	13763995	38047695	37175290	20636050	43672685	41142155	18354355	35069750	32315580	9212345	8098775	30422910	13101095	8916756	13529625	23444725	24793190	31875885	4603681	22146570	30047995	22619980	19686665	37388700	16858660	5773330	19065245	39172010
O00159	MYO1C	Unconventional myosin-Ic	121.7	141	2071	6.8917e-257	303.94	159273535	84591663	114001759	196422133	85302749	93965322	105686810	106141482	179088537	334219051	281603316	169171828	15079887	15780849	16608025	10834077	100560216	13228974	22162699	37978251	88295628	31573420	51973868	52866238	15855300	42729931	25301746	24577829	40147335	44083318	25136642	46209061	10974449	1933514	12767162	7811685
O00161	SNAP23	Synaptosomal-associated protein 23	23.4	22	141	1.0031e-31	148.68	2956000	1234075	2373000	5388350	15193467	11213075	10273083	11048733	8570083	11283892	12634308	15753858	6290097	7949792	3679443	9285992	2566017	2158383	2669317	4973767	5398233	3785583	4261425	11473150	3065850	5060520	1563395	11705725	4866650	3728417	1717988	8391967	468383	70196	1341717	5045317
O00165	HAX1	HCLS1-associated protein X-1	31.6	14	119	1.6017e-96	169.6	1060569	265100	159976	1488844	566728	415623	173864	83851	1283996	2256597	1658645	1225683	2743597	2647789	1651306	1490428	1099964	1103856	1121989	872349	769760	760984	462694	1442200	4452922	5468644	1932856	5508278	2571678	3031307	1506557	1634311	1417922	1395544	1738989	2746822
O00170	AIP	AH receptor-interacting protein	37.6	21	257	3.0582e-36	152.4	4419644	1915494	3978556	5801267	1614772	2217683	1846761	1955289	5414467	10642778	13544278	5884111	18870772	23235094	15462278	22090833	11546233	3913138	4750217	8949411	6138844	2717672	3774083	7125239	3017639	5784183	2302233	9379563	18509094	16991683	13838950	25806811	9258039	5357586	14369094	25643806
O00178	GTPBP1	GTP-binding protein 1	72.5	20	86	3.3878e-59	176.46	279494	116434	325813	547191	0	85438	171650	100031	553678	2515192	718419	124109	5140344	6459200	2773522	3341016	2144081	1006841	1053416	2018975	1773747	253367	363469	1199873	224934	3377953	1304558	783161	2014959	1674194	824266	3366072	1728316	1048962	1957677	1888094
O00186	STXBP3	Syntaxin-binding protein 3	67.8	36	255	1.2166e-19	153.74	6081745	3775410	5038574	6658248	7435984	9575219	8177761	8722039	7881488	15895345	15294190	9488442	3456039	4989994	2222435	3142095	2689943	1749526	1602439	2133358	6453494	1787322	1534043	4183326	1051454	2880870	1763755	2486542	5050842	4054429	1957648	4937994	2689342	1305325	3452506	4073906
O00189	AP4M1	AP-4 complex subunit mu-1	50	5	17	1.0325e-07	110.66	0	0	0	0	0	0	0	0	0	0	0	0	694307	870704	612656	519670	162844	383648	139985	526463	142345	162093	24169	523052	41081	334030	97437	373662	85007	107315	32999	35858	38015	0	80089	710274
O00192	ARVCF	Armadillo repeat protein deleted in velo-cardio-facial syndrome	104.6	14	51	1.6218e-142	217.21	557068	197600	396788	616936	0	0	0	0	298440	482740	533548	147804	43630	7961	0	875180	1380590	340664	403651	430736	2600376	212540	110270	203212	39865	10597756	8383	51944	1304998	113602	36618	127818	0	0	17593	0
O00193	SMAP	Small acidic protein	20.3	7	90	6.6837e-29	166.9	4942800	0	726040	1853460	3970840	3678240	3452800	2321000	1422700	6210400	12773020	3513400	11919360	13119040	5257960	12300340	6920340	4672420	5508760	7065240	10418560	7654514	4568920	12618380	2336520	2509740	1079320	6290960	7119160	8033140	1397262	6801634	4567564	3195960	9493540	14133714
O00203	AP3B1	AP-3 complex subunit beta-1	121.3	57	426	9.6839e-70	259.68	7297862	2969667	6174610	11167793	3104913	4383077	4318498	4276316	8535631	16234267	13197729	8815395	15144025	17694840	43729512	7487102	11097156	2568317	3569597	3971131	7183286	2355915	3366354	5494865	2147442	4701710	2316638	3421674	8086508	7128050	3422873	5971236	4682705	3342776	6130509	4969191
O00212	RHOD	Rho-related GTP-binding protein RhoD	23.4	3	4	0.0033524	69.979	0	0	0	0	0	0	0	0	0	0	0	0	0	0	0	0	0	0	0	154117	0	0	0	0	0	0	0	87908	0	0	0	0	344417	0	78032	1028617
O00213	APBB1	Amyloid beta A4 precursor protein-binding family B member 1	77.2	2	6	5.1724e-05	64.2	0	0	0	0	0	0	0	0	0	0	0	0	245071	307108	124858	298362	0	169262	99599	254700	127013	81927	0	54857	0	0	0	0	230441	185371	0	563855	28511	118540	52135	258420
O00214	LGALS8	Galectin-8	35.8	13	86	3.2151e-26	181.68	3441535	2222995	2699820	5275500	1385900	2441635	1898550	2004910	6722300	11703415	6284495	2652470	1153390	1052960	474920	1169872	1187055	925345	1052880	1239350	749683	561284	297580	1504460	0	0	0	0	517350	709375	379480	1180400	260167	39975	337435	1063916
O00217	NDUFS8	NADH dehydrogenase [ubiquinone] iron-sulfur protein 8, mitochondrial	23.7	11	181	1.1211e-45	219.7	12790871	3128779	6708571	8234522	4889871	4187350	3409357	3751971	13961850	27087857	27657714	21373714	16254714	10414786	11509286	22970343	9812857	1463757	7627479	10685571	15221057	12877136	10777971	43866071	26943786	42839929	17430429	37978436	19963000	19323779	2184286	23070293	2585186	5800329	13851571	27665214
O00221	NFKBIE	NF-kappa-B inhibitor epsilon	52.9	2	5	0.00044082	49.973	0	0	0	0	0	0	0	0	0	0	0	0	197676	201848	370128	135764	47568	0	33523	0	0	0	0	0	0	99524	0	0	140524	0	0	0	46556	25059	148305	74628
O00231	PSMD11	26S proteasome non-ATPase regulatory subunit 11	47.5	58	843	8.7201e-34	236.35	37302956	17550433	29467167	45327311	19132893	26810363	25269530	58322856	41419096	77360744	80816985	43233715	62775244	81700278	66262637	64620911	59032585	22543333	24045633	32470041	26374930	14831607	19203229	40163311	12871911	25664334	6673407	21680226	47496752	35653493	23301537	46228293	15162559	8027451	23349722	39144211
O00232	PSMD12	26S proteasome non-ATPase regulatory subunit 12	52.9	45	499	2.1652e-121	294.15	13965516	6188036	7893544	17995104	5768493	7513552	9048107	7033083	14707832	27848976	32864232	16673588	70220089	76800004	111031938	66695412	32231643	9100344	22312598	38455332	32258044	11246595	25326945	31335240	10073500	19714500	38504198	31799856	37139160	36831716	16662804	53260616	10707786	6744430	46085425	43346588
O00233	PSMD9	26S proteasome non-ATPase regulatory subunit 9	24.7	15	145	5.1233e-17	195.06	8418800	3295625	6965675	12627478	3952150	3906333	5008642	3527650	17713300	32843000	27678101	10594350	24334742	27087167	22879283	27148833	22992667	9229192	10202292	13876000	11704167	4319075	9499569	24259917	949408	4951475	1292018	4603067	29917517	28918817	9920673	25951667	7441041	4914310	11844531	17381167
O00244	ATOX1	Copper transport protein ATOX1	7.4	11	156	6.2793e-48	160.03	18368375	8549925	18308725	23261750	3185068	5787250	9030900	6899000	15495250	52565250	76409750	20767000	136280500	207347500	115924500	126804950	121159000	23298875	24876375	28837000	26236625	15005350	16191638	25131050	16122000	33595850	16847090	37041700	76468900	77715850	25878250	72971500	16999700	13679275	61283875	61399450
O00255	MEN1	Menin	68	6	42	4.7255e-32	182.28	0	0	0	0	0	0	0	0	0	0	0	0	649944	857797	640503	304322	224066	357359	229813	215478	0	42772	93544	311184	289303	1910331	217838	907275	804812	753584	201569	634809	174525	268100	750847	634156
O00257	CBX4	E3 SUMO-protein ligase CBX4	61.4	5	6	0.0018148	66.595	0	0	0	0	0	0	0	0	0	0	0	0	292291	336121	0	60145	72855	0	0	0	0	0	0	0	306045	321870	27974	122370	171685	124621	51770	0	199712	58994	707397	120591
O00264	PGRMC1	Membrane-associated progesterone receptor component 1	21.7	29	555	2.7064e-218	271.13	93402360	36485472	36332227	50648970	189535273	235633456	215833076	231959050	96003021	155857032	216654326	245679778	45565885	61138900	34429110	49489830	94592935	48510761	77303131	87430514	62090611	28260826	47968868	86599805	57505613	83181720	25437683	111456209	124194329	103410340	59978418	105557992	83421410	50680875	75812650	113901913
O00267	SUPT5H	Transcription elongation factor SPT5	121	43	253	5.9819e-22	137.16	809257	554548	441455	1926447	239826	276329	416882	342713	961662	1441432	1566104	2833004	4704878	5434201	1804311	6004509	1934218	6085375	1975864	4858434	4762556	3531328	667799	5910591	2596498	6770378	4916421	5983609	3908652	4482772	803664	12491277	1194348	789444	1876314	11529985
O00268	TAF4	Transcription initiation factor TFIID subunit 4	110.1	15	61	3.7294e-14	158.79	0	0	0	0	0	0	0	0	0	0	0	0	509422	676669	345078	360000	310847	127825	209041	189191	220777	112441	17541	271567	232342	998347	276771	1341184	582931	466434	96978	616356	352699	130375	566358	1192380
O00273	DFFA	DNA fragmentation factor subunit alpha	36.5	29	341	6.5626e-64	252.16	4808739	2385967	4092944	7600156	1756900	1378836	2262656	2246017	5671383	9266944	8732433	3768189	32305763	50720551	39845098	36632472	29640632	9346446	10558266	13563067	14076739	6496511	5896839	12160244	7118652	13555550	4606527	7198999	38644305	38220424	16723750	33239334	11503517	5325658	23981867	19457406
O00287	RFXAP	Regulatory factor X-associated protein	28.2	3	11	0.00022267	74.841	0	0	0	0	0	0	0	0	0	0	0	0	159789	546611	0	630356	399778	0	287422	375289	0	149733	0	0	0	150689	277677	166722	436200	151700	0	989611	0	0	0	348122
O00291	HIP1	Huntingtin-interacting protein 1	116.2	38	169	2.6787e-34	148.28	5250253	2623488	2415595	5500860	4299911	5220048	4557119	4115512	7823930	13641402	13362041	6181647	647816	281699	416347	366136	148343	118636	125628	274596	46499	13382	27629	45054	117049	150679	61377	429817	579194	525933	88583	176397	75390	49022	137925	80882
O00299	CLIC1	Chloride intracellular channel protein 1	26.9	43	1445	6.4723e-277	307.87	221317427	121767300	204339298	360990267	151447673	144707360	154988213	135109887	281215867	503033647	526873734	296449120	518907067	823629467	674312867	526534320	308558200	136433967	153950440	263660987	217776133	89014853	119472213	229253413	73726920	129926247	44362573	88683167	488879000	416517733	265256467	463712460	158720640	79558007	226708647	253314673
O00300	TNFRSF11B	Tumor necrosis factor receptor superfamily member 11B	46	2	2	0.0009989	58.831	0	0	0	0	0	0	0	0	0	0	0	0	1281333	1788792	0	0	0	0	119454	0	912375	63717	0	247799	0	0	0	0	987750	0	0	0	0	0	0	0
O00303	EIF3F	Eukaryotic translation initiation factor 3 subunit F	37.6	31	467	8.28e-157	323.95	29697749	12114214	20980251	23874934	14333931	12211253	17287438	15055338	42677356	75028125	83869613	53009044	78611813	74105625	59324425	63015000	67179233	23102313	34599129	30909125	44855117	17713850	25589290	43202119	22406900	31088153	14733439	29256025	47312850	41595298	30195272	41556625	20854189	20774546	28338701	36254266
O00329	PIK3CD	Phosphatidylinositol 4,5-bisphosphate 3-kinase catalytic subunit delta isoform	119.5	8	32	2.0165e-07	103.56	0	0	0	0	0	0	0	0	0	0	0	0	486430	615737	193711	363137	401246	207275	296803	397258	237872	398786	48221	638549	873	202	742	0	294859	311173	51776	209879	0	0	0	0
O00330	PDHX	Pyruvate dehydrogenase protein X component, mitochondrial	54.1	26	135	4.4324e-59	176.87	1825710	1116999	1083392	1916250	565515	458635	144908	221942	3158658	6506615	5992673	2575185	6709896	3719960	4521958	4815031	2961856	793641	757073	619649	1833186	1742018	402008	2512970	8927477	17850331	4129432	13359527	8989996	4469175	3078058	5857923	3783646	1484867	3839904	4381693
O00339	MATN2	Matrilin-2	106.8	10	22	1.5552e-05	83.005	0	0	0	0	0	0	0	0	0	0	0	0	703522	638239	603109	0	42933	37272	52202	64070	375591	211502	789420	973320	0	369130	90546	270283	1700576	3226875	611172	747657	13044	0	12813	0
O00391	QSOX1	Sulfhydryl oxidase 1	82.6	21	64	2.1631e-08	104.79	194720	278480	303300	514080	310420	486996	227933	493043	616165	1586400	1378826	1597430	2622878	2954185	1368630	1194815	829748	587039	231665	290854	1190075	178682	96940	563693	75963	506813	2208	371928	136374	67722	19718	0	94929	106425	467591	382980
O00399	DCTN6	Dynactin subunit 6	20.7	7	33	0.00049866	85.29	3369167	1569789	3561222	3701489	3858878	624111	3046100	1422922	2267678	3856333	6738333	7724578	961711	321667	311722	2578156	0	992978	568817	1805022	1151122	523556	0	1280944	0	0	59586	660500	0	0	78899	1518267	0	73528	100447	824856
O00400	SLC33A1	Acetyl-coenzyme A transporter 1	60.9	6	21	5.3642e-29	123.79	726430	277237	376111	704148	0	807267	666089	796081	1200430	2123704	1521519	596370	85063	296096	184370	161833	160567	124870	138074	245415	96837	63233	660630	14146	383741	212763	23062	25698	0	147411	1036519	1842486	109004	370970	0	13346
O00401	WASL	Neural Wiskott-Aldrich syndrome protein	54.8	15	87	2.5763e-06	117.93	2649642	1241846	2136883	3120554	2951413	3532071	3421496	3692513	2530346	5801708	5970621	6172938	3695017	4799779	3859921	1706133	1871092	585996	1558767	520017	1695983	602017	342850	1936242	107204	962688	172183	821850	1051458	810413	76842	221979	2186433	504038	1416894	1355004
O00410	IPO5	Importin-5	123.6	87	1241	9.5078e-211	364.81	11016199	3907778	4944125	7480533	10108526	9203804	8865521	7678702	6616882	20547287	24288241	7190095	84285535	60227944	53638233	79134632	57694611	15406678	25615864	37084784	30921674	12617004	11815711	35761310	9274380	15089343	6405361	15679702	113670536	86341279	56601410	159966694	33694790	16889156	39364337	35644423
O00411	POLRMT	DNA-directed RNA polymerase, mitochondrial	138.6	14	73	2.5706e-17	169.09	0	0	0	0	0	0	0	0	0	0	0	0	2160265	2523984	2709395	1423894	102726	54369	52382	96721	424866	57146	106719	186415	223955	2624527	950798	1084103	1017514	915918	361871	1076223	3339837	3822526	1464462	770150
O00418	EEF2K	Eukaryotic elongation factor 2 kinase	82.1	3	21	3.3834e-05	99.343	0	0	0	0	0	0	0	0	0	0	0	0	400421	554974	168426	254238	228324	123393	92345	153271	0	0	20430	0	0	118645	34183	85919	71352	150214	0	0	69955	77071	163362	125240
O00422	SAP18	Histone deacetylase complex subunit SAP18	17.6	16	201	2.128e-84	236.83	10997236	4009091	6509836	6962455	3116264	3421200	3139164	3382936	14198873	20325309	26177832	2414091	37282436	41921791	34132882	22847445	32299654	7348709	20202709	22830039	17716210	14664928	11276918	22815852	33688009	62658127	47230572	52921636	37309100	31643865	20917682	21647774	32336159	22578195	37698118	30085419
O00423	EML1	Echinoderm microtubule-associated protein-like 1	89.9	15	27	1.2274e-17	120.54	3062244	1732833	2949142	6078512	0	0	0	91489	266987	462585	725414	675705	0	0	0	0	0	0	0	0	0	0	0	0	0	0	0	0	0	0	0	0	0	0	0	0
O00425	IGF2BP3	Insulin-like growth factor 2 mRNA-binding protein 3	63.7	26	304	2.7528e-177	295.37	2110171	999016	1471956	2323690	1970069	2412518	1990557	2215027	4478034	10891887	10275059	5782243	65107632	74068054	48861311	54871736	20563085	4354305	9781029	15636951	25441076	14264276	13508348	38785834	45215507	80827423	16090559	57534077	14948026	14154420	9984081	17410430	11925086	8655433	11257814	9407243
O00429	DNM1L	Dynamin-1-like protein	81.9	73	842	6.0584e-257	325.46	3009932	1392570	3757904	5984092	2153558	3336052	3087446	2948042	6286859	13117803	13970115	6885535	32096582	35761806	43834346	20616383	33727945	4991324	7262976	9777634	28247703	8172461	12901813	21255030	14486216	31694842	21804706	22459348	27609570	28429076	19022194	39447710	30873151	18544617	46362388	25468304
O00442	RTCA	RNA 3`-terminal phosphate cyclase	39.3	17	137	3.9993e-84	294.24	3620763	3317895	6036716	7093612	3057084	2816453	2938837	2331147	8574842	11868789	16146421	2209789	18998905	22061863	15764247	14977089	2330889	1793911	4719842	5731507	10594216	3403126	3694211	21309295	2132958	5428947	2155849	3904360	18702142	21328000	6554200	24208526	5172995	3590632	8752674	6913300
O00443	PIK3C2A	Phosphatidylinositol 4-phosphate 3-kinase C2 domain-containing subunit alpha	190.7	31	147	1.274e-17	122.74	394667	229344	228146	629760	112477	186413	211793	256351	555901	271089	158261	1589558	941602	916378	502778	731377	1241455	430397	516414	561327	1133689	535529	265267	1321986	172103	717165	98977	709881	791196	495209	163032	828005	703248	320156	1094529	1355116
O00458	IFRD1	Interferon-related developmental regulator 1	50.3	7	21	2.3544e-11	84.658	0	0	0	0	0	0	0	0	0	0	0	0	878495	760391	1053668	842082	0	11925	14532	0	72718	29817	0	286423	75741	241764	25840	169968	136964	58973	0	50200	47577	0	56695	0
O00459	PIK3R2	Phosphatidylinositol 3-kinase regulatory subunit beta	81.5	9	18	3.2297e-05	130.66	109430	48202	539598	156353	93207	206174	217814	179033	129886	224507	292202	345402	556285	1196084	738086	745130	100072	227470	246770	338407	298063	55664	73844	674779	0	41027	32335	113931	256469	71519	52474	420521	15638	0	37102	64681
O00461	GOLIM4	Golgi integral membrane protein 4	81.9	29	199	7.6441e-33	194.54	10944838	2391006	2960187	4838283	10432859	11085987	9498387	8026500	4869896	8128634	6786413	6134487	774628	2397574	997486	1580369	1441856	1482046	1741333	1596767	516003	607135	343664	605808	2622067	2076215	740631	3897394	906333	758487	321026	460342	1007541	229805	1201864	2103092
O00462	MANBA	Beta-mannosidase	100.9	14	39	3.2667e-17	126.76	477014	227493	213570	220034	1720850	9457909	3419066	5350425	413998	513520	695050	863930	0	0	0	0	0	0	0	0	0	0	0	0	0	0	0	0	0	0	0	0	0	0	0	0
O00468	AGRN	Agrin	217.2	78	543	4.8568e-40	218.04	1264382	652485	787519	1721073	52371	144316	109168	78606	1749161	2934703	2891260	1521169	282954	2087133	1457961	93346	6232293	2239268	3097994	3582595	2635862	1050252	1042076	2272595	10248846	15223160	6062799	11954395	2819221	2040011	1098136	1942100	3691691	1757572	5120200	4026652
O00469	PLOD2	Procollagen-lysine,2-oxoglutarate 5-dioxygenase 2	84.7	90	1424	9.2094e-139	322.81	159585554	84535693	90137793	142705327	219784871	227003371	228397509	252719810	134502349	258662600	244494485	176087566	74211712	60043180	38520795	40625332	129361483	51057738	78406093	124098202	126549222	55876139	61315646	139180507	16079916	36631924	6112279	28345405	6518550	5750608	4051324	8183561	9306937	4857767	11820880	11266737
O00470	MEIS1	Homeobox protein Meis1	43	11	34	3.396e-42	221.5	0	0	0	0	0	0	0	0	0	0	0	0	0	150094	620000	0	0	17695	68612	0	14147059	0	0	48507	1366947	18880635	3314753	4359429	72429	33114	0	118405	6845741	28705712	37021294	6376735
O00471	EXOC5	Exocyst complex component 5	81.9	33	179	1.4095e-35	120.55	3957457	1400500	3014110	3642562	718546	650610	945201	902657	2564331	4740543	4338369	2162326	1881852	1944652	1965819	1206048	2117807	1227224	1394233	1784155	1238302	866136	623988	1916100	252854	607526	171620	732017	2855162	3123645	1330164	2034545	609676	211442	877786	1515886
O00483	NDUFA4	Cytochrome c oxidase subunit NDUFA4	9.4	11	144	5.8429e-27	187.97	60167833	29065358	29568798	53083167	4310167	10813550	13189467	13947533	100069067	155149418	137615733	96780333	28173802	29242567	14700817	43975333	6874050	16770533	14369500	33545832	28825900	24092367	24990817	52366557	74760433	57631600	29042355	165115000	28165650	24096800	16724833	35670333	12260048	7615650	10296550	38589355
O00487	PSMD14	26S proteasome non-ATPase regulatory subunit 14	34.6	20	231	1.54e-192	283.07	9804359	5085329	3842418	9062155	4502694	7703688	7619153	5890641	3943147	15053806	27385900	6220582	33718047	29006682	34360901	16085788	21559024	6469853	7829503	11256188	15502635	9396559	5658994	12041859	3051900	10380229	3840941	6299312	16758682	13631935	5803941	12920718	11118302	2025019	3985256	9453206
O00488	ZNF593	Zinc finger protein 593	15.2	4	24	6.7257e-09	112.13	0	0	0	0	0	0	0	0	0	0	0	0	686800	1142300	521183	481767	1403283	0	741950	630988	1165617	848817	0	2195150	0	1497283	425817	3483767	4987867	5687917	0	1681150	832717	578197	1987617	2139767
O00499	BIN1	Myc box-dependent-interacting protein 1	64.7	23	172	1.1918e-94	214.24	694157	242286	728604	1586357	267529	259532	247204	239982	1175750	788214	1935464	666396	2532882	4370373	1911071	697119	24908135	2828912	4258005	8296539	15976950	8967593	8245168	18069493	6280589	3231425	1600025	3419621	10100302	13207849	5214471	11709014	4067308	2660387	2327686	5027404
O00505	KPNA3	Importin subunit alpha-4	57.8	22	237	4.3057e-69	182.98	7919305	3917253	6542777	10348617	5104582	6012726	6249938	6055162	12312236	19983435	21253960	13164361	27323924	33608739	32246537	32366365	12868042	5579268	6424331	13027527	8914339	3021719	3774493	5995909	6632122	15413205	4348566	7743049	24317560	36772127	15726156	54893045	4307142	3108533	8356163	6933818
O00506	STK25	Serine/threonine-protein kinase 25	48.1	9	24	1.5059e-14	91.086	621029	264785	411897	1850999	418327	521136	493246	226623	1466965	2096665	3068505	1503180	923593	850253	563602	1418680	2140225	574027	1135316	586762	1329355	575284	380786	816475	308596	267054	66636	1197072	70001	86676	26301	412623	1809593	122391	2190712	2626943
O00507	USP9Y	Probable ubiquitin carboxyl-terminal hydrolase FAF-Y	291.1	6	8	1.0239e-05	98.943	655724	221232	653691	965566	230510	488595	663434	249183	524352	958368	771752	685292	1335074	1968365	600820	605969	394098	444094	518009	514278	372352	351878	266673	630381	99686	153921	70997	279479	992606	891533	323760	490127	425738	559678	262049	431707
O00515	LAD1	Ladinin-1	57.1	12	38	3.2093e-07	124.89	0	0	0	0	0	0	0	0	0	0	0	0	0	0	0	0	0	52803	65707	0	58877	25360	0	0	44474	325039	107116	212010	0	0	0	0	2187694	925029	2741145	3431832
O00519	FAAH	Fatty-acid amide hydrolase 1	63.1	4	4	0.0018414	69.423	0	0	0	0	0	0	0	0	0	0	0	0	0	0	0	0	55465	8051	0	0	19746	0	0	0	110577	77969	15246	100562	0	0	0	0	352331	14636	354885	326331
O00522	KRIT1	Krev interaction trapped protein 1	84.3	3	4	0.00076653	66.262	0	0	0	0	0	0	0	0	0	0	0	0	57009	52666	0	26295	30943	14628	15806	33361	52534	43508	0	126536	0	97977	0	164493	0	0	0	0	88067	33313	145457	172955
O00541	PES1	Pescadillo homolog	68	40	308	4.4204e-55	137.17	4018260	1653101	2823053	4600615	1977294	2178166	1787440	1909343	5968643	10841507	10693720	4865553	17117484	19813768	12416727	12098087	3757055	1583242	1887821	2389320	3645126	975981	1349638	3151248	4745103	12641856	5558390	8929670	7741267	7490026	3408454	4028683	10801982	3513884	8583574	9476880
O00559	EBAG9	Receptor-binding cancer antigen expressed on SiSo cells	24.4	2	16	8.7671e-05	64.705	0	0	0	0	0	0	0	0	0	0	0	0	400643	0	0	259086	0	0	0	249671	94973	98991	98853	0	349700	471729	0	680300	0	0	0	0	3075229	2297429	3381000	11372857
O00560	SDCBP	Syntenin-1	32.4	28	328	6.8046e-236	237.14	26577221	12688648	12003064	18251751	80473200	70886592	59232600	60610388	17591671	29796442	35598472	17572900	42936525	52460083	28879700	22382075	24136500	6279337	16303431	14865608	9038758	4037780	7071688	15302633	22146088	28924442	18373280	26538300	3042158	4662933	2318900	3956784	5559263	2069300	2696467	5188058
O00562	PITPNM1	Membrane-associated phosphatidylinositol transfer protein 1	134.8	9	18	0.00010066	75.695	0	0	0	0	0	0	0	0	0	0	0	0	48175	193586	54505	41778	70325	25382	20293	0	8280	0	16050	23605	146587	165359	60215	184264	205723	262656	172738	50848	3326	1716	0	22314
O00566	MPHOSPH10	U3 small nucleolar ribonucleoprotein protein MPP10	78.9	16	160	3.3945e-27	169.65	726210	213686	160117	1020966	0	252741	219241	269900	440862	274493	966690	781566	6124951	6785641	6594938	3775000	2570762	1099238	1598424	884521	1064754	769791	311663	1285086	2656332	4022359	1286572	3707693	4146541	3592786	1076645	2874331	2202714	1073917	3287686	3927186
O00567	NOP56	Nucleolar protein 56	66	61	852	8.9127e-95	246.57	10928984	5808700	8922884	15664622	7622074	8536177	8732797	8488084	18883142	40671300	41670930	25006871	90417106	95871281	56813040	35326766	20815860	12215844	13559252	10472865	12766580	9367169	9517314	14668523	35809665	48791377	14449698	46256997	61317489	57652007	25676320	23698935	27730069	10596880	28004507	17083004
O00571	DDX3X	ATP-dependent RNA helicase DDX3X	73.2	73	1139	9.4611e-215	331.73	35586957	19092179	26170169	44612570	14805448	16794361	17639466	15905824	49602889	85380620	83946554	44010232	104270000	146572668	128301553	56709959	92775624	22110793	38086721	33619640	72416051	23313465	47915412	63735904	22310488	97182870	53904258	46095787	48225004	40896996	31692383	43321971	82202975	44739998	102079026	67386940
O00584	RNASET2	Ribonuclease T2	29.5	16	86	9.1444e-18	124.92	14833000	6005621	6602786	14314786	13112764	11564971	10515857	10903029	12745786	17683357	15143429	11522444	812786	882636	1853907	1346650	5358800	1511971	1696007	3487686	726757	790249	386946	378893	5943243	12490079	4779850	13027514	289457	146986	57876	0	963186	620196	2971250	4206521
O00592	PODXL	Podocalyxin	58.6	17	149	8.1352e-51	229.17	14633121	5780088	7987654	12429367	20482933	24959308	19861363	18427258	9323538	18331617	6964092	10311154	682904	1075342	359288	974083	379721	133393	318335	345179	937533	361175	859529	1759813	8568958	8538128	3043291	14283608	6035589	4715305	2310842	4091654	1386963	384620	1395308	2941685
O00622	CYR61	Protein CYR61	42	41	343	7.0163e-82	220.76	20474608	10992040	22976511	32274944	59210470	56131748	53694519	48226756	18504093	34729856	34714844	19941830	13991963	16974193	7939222	10865829	6124908	5708496	4553985	7972385	8002222	7802930	6698967	13898656	547048	668685	108173	816219	33285989	34478708	13540048	17503356	59887	71833	187748	173896
O00625	PIR	Pirin	32.1	5	26	9.6404e-08	113.69	0	0	0	0	0	0	0	0	0	0	0	0	3846827	964413	300200	908542	972973	454973	477407	652800	2550860	143306	885700	395873	697480	1433540	4919380	1751248	1085227	931260	3316827	1617981	6845427	2405560	6541953	2019515
O00628	PEX7	Peroxisomal targeting signal 2 receptor	35.9	3	3	0.0040789	44.601	0	0	0	0	0	0	0	0	0	0	0	0	292240	185373	364767	313900	178920	0	17787	0	48275	0	0	0	0	0	0	3624093	45107	0	0	0	0	19579	0	247653
O00629	KPNA4	Importin subunit alpha-3	57.9	24	385	1.1166e-136	293.6	13548174	10289276	10443413	25853467	10104423	12212520	12100744	10498566	27914968	34234047	33821031	20516076	37432020	55286838	54149504	33554246	74677936	11566822	14694491	17569794	18493628	4722653	13986268	16698464	9991248	21292690	7532033	9801404	22714136	19157154	12339957	21558213	17735138	6731992	23573038	17886676
O00635	TRIM38	E3 ubiquitin-protein ligase TRIM38	53.4	6	21	1.3725e-05	116.3	0	0	0	0	0	0	0	0	0	0	0	0	760357	990233	659214	694171	504000	0	87810	178382	175686	109419	41689	305929	95843	539605	148997	398519	634710	360275	41387	278424	472353	165309	594157	587810
O00712	NFIB	Nuclear factor 1 B-type	47.4	7	42	2.2221e-05	104.2	0	0	0	0	0	0	0	0	0	0	0	0	2507484	2597836	1935310	1205314	926669	490403	670610	850611	443165	309060	298282	998426	1480776	2539311	911332	3875008	1315703	1094681	470229	1279487	1554436	923835	2221493	4469830
O00743	PPP6C	Serine/threonine-protein phosphatase 6 catalytic subunit	35.1	19	262	2.4835e-105	200.91	4614718	1977471	4411894	8562400	1113388	1606747	1747494	1844788	6627594	13126612	11719324	5330971	16598453	16694897	7539859	12361759	11356846	6696606	6946129	8750788	10737571	6071582	3958488	9931112	2176841	6530486	2700735	6371429	20306588	16098588	7612676	12036247	9742182	7565124	10863365	12172018
O00746	NME4	Nucleoside diphosphate kinase, mitochondrial	20.7	5	15	1.2154e-39	161.76	0	0	0	0	0	0	0	0	0	0	0	0	180726	190048	0	128700	0	0	67198	0	0	0	0	0	0	207250	25021	303976	4800892	3116958	775583	2993325	87450	19975	145063	0
O00748	CES2	Cocaine esterase	61.8	8	30	1.0335e-05	138.1	3362750	896327	1918018	2081959	490032	922164	630005	482359	2574691	4322364	2085809	953918	274691	0	0	0	307541	189086	144586	223859	117032	89136	53495	264164	49259	0	21655	0	349759	411841	157659	269164	0	0	0	0
O00754	MAN2B1	Lysosomal alpha-mannosidase	113.7	47	273	2.872e-37	167.18	13390115	4216267	7816886	14860129	6122127	6884832	9435235	9191141	14898576	30927040	30989803	16153426	1173625	748237	712806	1835116	2210691	770698	2050566	2411086	2223592	698863	469573	1550139	947461	1060367	388631	908675	756230	669355	331490	1246478	1987624	1596702	1977757	3175743
O00762	UBE2C	Ubiquitin-conjugating enzyme E2 C	19.7	10	111	1.4413e-181	254.11	0	0	0	0	0	0	0	0	0	0	0	0	9511255	6155449	1020291	7127582	22510273	3098191	9815973	8879055	15007264	244882	978118	7926573	1658991	15833073	3685764	22359982	16627727	13956364	3837764	35102927	58373973	28835573	67407091	41856782
O00764	PDXK	Pyridoxal kinase	35.1	23	218	2.9438e-177	366.5	5925656	3580825	6213763	7241238	3735663	4177800	4724850	3826992	8107038	17597425	20500369	8957906	16509888	18711419	34282638	10634475	26484801	4653984	8910629	6300650	6726600	10961713	11655262	12163556	5159994	12265951	6064629	5409373	19253038	16408219	12656344	23555944	50830397	26107229	70921890	42560250
O00767	SCD	Acyl-CoA desaturase	41.5	3	18	2.0873e-12	139.86	0	0	0	0	0	0	0	0	0	0	0	0	344267	1581267	741667	996973	927333	0	145653	0	0	0	0	0	976187	1803640	0	384720	290500	0	18368	0	1284553	908167	2386353	4881933
O14494	PPAP2A	Lipid phosphate phosphohydrolase 1	32.2	7	25	2.1024e-08	75.669	7532980	4619447	3430700	5490830	1369890	4380850	3518430	6567410	4323140	7139700	5051080	2452570	0	0	0	0	0	0	0	0	0	0	0	0	0	0	0	0	0	0	0	0	0	0	0	0
O14495	PPAP2B	Lipid phosphate phosphohydrolase 3	35.1	5	16	3.0584e-08	111.95	0	0	0	0	0	0	0	0	0	0	0	0	1393400	540307	1522800	1339814	0	347222	392646	587429	53909	0	107682	740243	4623786	5808714	2449921	10931857	71330	0	161121	179014	58256	0	57175	593714
O14497	ARID1A	AT-rich interactive domain-containing protein 1A	242	37	196	1.0397e-27	133.16	254213	69570	77275	287767	0	71102	0	93304	303551	345640	495315	164458	1527432	2059117	1023467	1158477	1032107	502941	801121	1107599	752088	476821	324230	1439997	1713830	2450174	768452	4731829	1738445	1612455	383668	1029866	841871	296354	1139131	1892986
O14498	ISLR	Immunoglobulin superfamily containing leucine-rich repeat protein	46	6	30	8.1741e-05	95.741	1259318	700012	605159	1339006	2978624	3591824	2930894	2719276	1266224	3467941	2941706	2321476	0	0	0	0	0	0	0	0	0	0	0	0	0	0	0	0	0	0	0	0	0	0	0	0
O14519	CDK2AP1	Cyclin-dependent kinase 2-associated protein 1	12.4	2	11	7.8906e-12	160.18	0	0	0	0	0	0	0	0	0	0	0	0	6955940	17214800	29254000	486022	12035200	570260	455134	619740	31737340	552060	8609800	482470	246060	26880300	15025000	735504	68348	92524	2039200	0	22769240	16348520	88230160	898666
O14521	SDHD	Succinate dehydrogenase [ubiquinone] cytochrome b small subunit, mitochondrial	17	6	15	3.5955e-105	201.87	1451650	1360600	2480283	3860767	0	520698	546197	703317	3973233	6878667	5170483	0	0	5950117	5078833	4412600	29996667	815285	4785777	516353	275033	97427	0	6281167	0	34672965	19870283	28067267	232717	179667	0	9451000	28974792	6827500	8671833	8819717
O14523	C2CD2L	C2 domain-containing protein 2-like	76.2	5	14	5.9922e-07	81.296	6239	297921	273707	6004	326107	276666	310928	426576	565976	1288717	1052931	502103	147697	104759	182879	44755	0	62704	21893	24232	97410	51645	34610	54662	52955	41217	0	62090	0	0	0	0	28129	13625	13473	66117
O14524	TMEM194A	Transmembrane protein 194A	50.6	2	12	0.00030242	77.674	0	0	0	0	0	0	0	0	0	0	0	0	820670	584100	447085	0	853920	596280	490795	603935	570715	434500	124660	1105355	104475	818770	34594	633810	1226115	1150520	466550	333340	162621	52470	247745	293690
O14530	TXNDC9	Thioredoxin domain-containing protein 9	26.5	14	138	4.7775e-20	174.41	3187792	1684515	3668315	4109923	1147008	1593223	2436223	1663008	1961877	6050823	7069000	2667508	8578910	9225269	8081731	9136369	6862485	6904292	6172477	6165569	7458369	4078200	2179462	9275000	1247083	3110331	736692	2097377	13659215	11974138	2524277	10586354	1508602	429057	2376400	4639208
O14545	TRAFD1	TRAF-type zinc finger domain-containing protein 1	64.8	7	34	1.6841e-06	98.249	51729	55625	128379	144407	29822	73982	0	0	179461	0	418143	262150	449829	757200	422180	329643	692143	246793	338618	306675	464546	173316	279593	338411	169307	237129	66846	223086	409918	181414	137681	151071	221768	108854	237136	341736
O14548	COX7A2L	Cytochrome c oxidase subunit 7A-related protein, mitochondrial	12.6	9	51	2.0607e-98	183.59	15989714	673871	1280371	3246571	2055243	471986	2358629	465900	11467857	40777571	43664286	9509000	8389443	4803471	3257386	1947843	2056029	1492386	1126129	1633057	2869514	2320643	1089514	3455243	23347714	60438143	5883486	19383857	6465400	5147929	4728429	5379286	2271071	513643	2969584	4098086
O14556	GAPDHS	Glyceraldehyde-3-phosphate dehydrogenase, testis-specific	44.5	1	2	0.00059187	70.808	3419720	1549528	198314	1079790	12098168	4942523	9275219	5650525	785878	4673050	8564803	6096940	0	0	0	0	0	0	0	0	0	0	0	0	0	0	0	0	0	0	0	0	0	0	0	0
O14558	HSPB6	Heat shock protein beta-6	17.1	14	141	2.5075e-257	307.87	57045350	20845648	38403975	55544125	156646250	133908125	142224500	122264863	67961370	131528475	115166575	81135413	0	0	0	0	0	187563	0	0	63529	127476	127453	175385	0	0	0	0	1534709	1983783	4535188	2363650	0	0	0	0
O14561	NDUFAB1	Acyl carrier protein, mitochondrial	17.4	6	58	6.1638e-33	174.73	6320000	2195213	0	268050	2578425	2508400	3339425	2201275	1547650	7241125	9114375	7042625	13019750	8683588	1181213	3811125	3968600	0	0	6404875	5165388	2973500	0	14723275	18380625	26192250	3686100	21079375	7117375	3901625	2663000	20894625	9098763	3809825	10374625	18978950
O14562	UBFD1	Ubiquitin domain-containing protein UBFD1	33.4	7	19	1.8017e-08	155.98	0	858583	0	0	2307125	1483592	1523742	1217142	0	2162333	651825	2769883	3149833	0	652267	1847192	0	0	38105	1587642	639792	382500	684248	1576792	1455033	0	376275	3594417	411525	2767433	897858	3676608	135175	147500	172658	5097333
O14576	DYNC1I1	Cytoplasmic dynein 1 intermediate chain 1	73	2	5	2.3062e-55	150.23	0	0	0	0	0	0	0	0	0	0	0	0	446542	1060308	382654	184798	1382875	121433	166508	0	211850	108346	164572	0	0	103638	63688	176746	268333	368708	181096	417542	115013	72917	173913	370767
O14578	CIT	Citron Rho-interacting kinase	231.4	25	81	2.5232e-36	165.7	0	0	0	0	0	0	0	0	0	0	0	0	348081	536192	419939	602945	400965	245338	289575	205108	107151	28727	21453	83215	57139	96114	45164	143437	431204	422917	126175	367751	141479	70309	375198	214429
O14579	COPE	Coatomer subunit epsilon	34.5	38	523	2.5546e-159	319.33	28266527	13017340	21684653	36303140	16145953	18721913	19250907	23047020	26360220	52311567	59967227	25949520	56793879	43217789	83088417	51494867	85181023	12637963	33096697	31877485	74406720	29470913	43237820	67727098	22595693	57574324	73292201	59966980	35959292	48851849	22524887	65751347	16950607	15554893	25019947	21475220
O14593	RFXANK	DNA-binding protein RFXANK	28.1	2	3	6.7292e-05	46.898	0	0	0	0	0	0	0	0	0	0	0	0	284209	261009	0	144636	2681909	100882	110491	0	133945	110827	114391	0	239364	278018	81022	0	238227	0	0	0	1891773	95264	0	0
O14610	GNGT2	Guanine nucleotide-binding protein G(I)/G(S)/G(O) subunit gamma-T2	7.7	2	5	0.00023396	91.855	0	0	0	0	0	0	0	0	0	0	0	0	0	0	0	0	0	0	0	0	0	0	0	0	0	0	0	0	12242000	12670000	1563167	6262767	0	0	0	0
O14613	CDC42EP2	Cdc42 effector protein 2	22.5	8	26	2.4759e-12	108.71	0	0	0	0	3836714	1484000	2433229	4014586	0	0	0	1994571	316843	753500	2132943	1565286	1307743	1039029	5452786	3036229	16259600	11210771	2676357	19430971	198543	354229	0	0	0	115794	427186	520871	113216	0	0	982171
O14617	AP3D1	AP-3 complex subunit delta-1	130.2	71	465	2.8913e-86	227.63	9364020	4277885	6826433	12091688	3064622	4033229	4837577	3927505	8416196	13157615	15432667	9856698	8363591	13072422	8757912	6334554	7030548	2349317	2194070	3301565	7200597	3770497	2721593	6218390	1248408	2630443	1493508	2539156	4988039	5454318	2444211	5721387	2261667	601521	1995449	4360183
O14618	CCS	Copper chaperone for superoxide dismutase	29	10	83	1.5636e-11	129.88	2283879	1338386	1989471	3676929	2120857	2454086	1979871	1988386	2350500	6635929	5833929	1201407	6461721	3458593	3485200	4869093	2505786	1754664	2059557	2449800	1359121	805721	1439707	1259979	2993893	1484071	812536	3852786	5045314	4544757	4128807	3374657	2654229	1056043	3028414	5778229
O14639	ABLIM1	Actin-binding LIM protein 1	87.7	28	93	1.8916e-26	162.25	91702	82168	79021	39162	123371	174188	94449	68475	2089798	2214240	2843660	1667548	36838	314231	0	36754	382112	312084	389752	304661	546419	348653	433288	1696654	4017085	5928263	1706967	9044127	120681	76744	34284	87558	313045	112749	459348	540715
O14641	DVL2	Segment polarity protein dishevelled homolog DVL-2	78.9	11	17	2.9265e-07	81.799	0	0	0	0	0	0	0	0	0	0	0	0	730810	2318277	1110597	1578381	18078	198219	309908	316658	177265	299935	4419	361384	4543	136329	105780	516029	74271	78642	2142	378781	336470	0	0	183174
O14646	CHD1	Chromodomain-helicase-DNA-binding protein 1	196.7	17	56	1.3181e-06	94.692	0	0	0	0	0	0	0	0	0	0	0	0	966511	1547371	757117	692221	184377	197608	280199	163581	200132	140185	59158	282594	88486	571227	113690	456114	1038721	808547	160133	376297	609114	156202	511153	505909
O14647	CHD2	Chromodomain-helicase-DNA-binding protein 2	211.3	14	71	2.3129e-05	107.66	116516	0	44137	63659	49526	71758	119622	65852	80380	178247	361588	222241	985484	1287875	685917	367966	892543	440384	535541	693291	285725	182797	77763	745740	221575	734770	107599	861141	742026	651240	130253	613377	283348	79082	363183	927625
O14653	GOSR2	Golgi SNAP receptor complex member 2	24.8	12	74	2.2347e-26	119.52	9699444	5186922	3931056	11473780	6645154	6416878	4595441	4663111	11907822	17368400	19043544	7758089	3142989	2981311	2614612	956978	4436969	2781867	2267867	1793767	23679200	3816644	1675578	5237011	783589	1241017	673322	2015022	3564644	3314389	1108033	705744	1009021	681878	2221778	1850811
O14656	TOR1A	Torsin-1A	37.8	26	185	4.4314e-26	180.54	13379484	5617837	6154717	10280479	10941911	13283637	9973021	10664558	8131058	15581182	16378782	7026874	2678422	2702747	1958937	2833963	3661042	1713258	1676676	2073579	2595768	777268	3484716	2354943	2489695	3152753	662394	2556768	2667358	2199493	1766400	1966864	2010153	3843984	7964553	3639779
O14657	TOR1B	Torsin-1B	38	13	74	1.2189e-13	136.96	5004578	1712567	2853333	6059389	4447889	6262944	3814389	5200444	5728039	10871056	12005667	4024333	567900	867606	615728	461317	2999733	780000	830906	856272	265146	426822	0	378383	236656	1988389	660541	2081567	804261	423739	104622	318600	434894	59411	209528	317139
O14662	STX16	Syntaxin-16	37	19	138	1.5287e-88	186.56	6446777	3050563	3640988	6835028	3926272	5822428	4734722	4109689	5860861	11959684	11758389	5568217	1847211	1728433	1447666	4764183	7010322	846437	546889	951761	6553629	1423348	402413	2480811	652250	5080633	831786	2074317	2978900	3082502	433994	1225983	4561329	3684332	6026689	1783589
O14672	ADAM10	Disintegrin and metalloproteinase domain-containing protein 10	84.1	52	320	3.4352e-39	187.42	8756056	3335463	4266995	6634442	8167758	10776281	10933130	11849574	4331656	8515688	7757018	1811065	2931386	2287519	1964798	4146205	3246414	1825224	2805035	3646493	4063173	2592462	1405157	4536535	1906116	4430835	1001123	7317330	3193759	2231653	630967	3635789	4186700	1214034	4274807	7146326
O14681	EI24	Etoposide-induced protein 2.4 homolog	39	5	14	0.00045223	85.29	2471154	1370662	1471815	1186231	671685	0	0	0	2425923	5745000	2661692	1901231	238454	266669	0	0	1520185	225962	264269	503800	329646	606431	975169	744431	386062	343962	171054	0	230769	266046	421746	1549885	249669	0	337615	2883615
O14682	ENC1	Ectoderm-neural cortex protein 1	66.1	2	4	0.00043458	81.594	0	0	0	0	0	0	0	0	0	0	0	0	0	0	0	0	0	0	0	0	57095	23547	109228	0	0	0	0	0	12663	0	0	0	0	0	0	0
O14683	TP53I11	Tumor protein p53-inducible protein 11	21.1	4	30	7.3689e-16	121.45	6948250	1344250	4363250	9558625	6063250	6881500	4140625	5720625	7486750	9506125	7302313	4049038	0	0	0	0	1047350	0	0	2431238	5021750	4466125	3260313	6869625	996063	0	815200	5110125	0	0	0	0	0	0	0	2546125
O14684	PTGES	Prostaglandin E synthase	17.1	7	37	4.525e-54	202.41	3143013	358325	957513	8718375	52629188	50065375	45286388	33348000	7154125	5400125	6251138	1231921	0	0	0	0	369750	287813	175950	437963	0	0	0	1327175	0	0	0	0	2705850	590725	0	407763	375863	7715050	456100	984463
O14686	KMT2D	Histone-lysine N-methyltransferase 2D	593.4	6	13	0.00060279	59.542	0	0	0	0	0	0	0	0	0	0	0	0	34084	30884	12760	0	13056	11052	13471	5740	0	3344	2557	0	5229	39819	0	19634	43127	19759	2291	8240	21142	5487	26971	12851
O14727	APAF1	Apoptotic protease-activating factor 1	141.8	5	10	1.2351e-07	99.815	0	0	0	0	0	0	0	0	0	0	0	0	83006	84343	26169	134192	195698	28146	62120	316211	17471	0	24625	303948	0	0	0	0	159920	167871	57712	584909	0	15358	34499	316877
O14732	IMPA2	Inositol monophosphatase 2	31.3	2	7	8.1268e-88	200.17	0	0	0	0	0	0	0	0	0	0	0	0	0	0	0	0	57632	38880	0	0	0	0	0	0	0	15051	22667	0	562700	497379	0	48408	204271	141836	365043	111379
O14733	MAP2K7	Dual specificity mitogen-activated protein kinase kinase 7	47.5	9	27	9.4826e-21	113.47	99161	0	143700	381787	34438	0	27975	0	66770	539835	619391	81613	0	0	192704	63493	94457	136313	31930	46973	309687	60473	164573	380904	212269	168285	24302	82702	467200	421090	236652	372766	666926	328078	466404	776835
O14734	ACOT8	Acyl-coenzyme A thioesterase 8	35.9	13	56	4.1281e-108	278.65	1130671	1140347	1440782	2215059	1105229	2305247	2510224	2177529	4738488	7827482	7017147	4158694	3203548	1944706	10567833	2846976	6038615	401006	530288	695871	7828736	626224	574835	5902200	1481494	14640234	2252119	6454200	1496547	1143439	659494	3273594	2415988	1369582	6779383	4112612
O14735	CDIPT	CDP-diacylglycerol--inositol 3-phosphatidyltransferase	23.5	7	61	2.1663e-06	120.15	3469067	2403456	2298967	3710778	10326222	10463178	10890267	9047444	2188556	10447444	13010111	5588178	208756	424578	485644	889700	2598000	168811	296533	1951589	945111	79532	1202333	3648422	1670956	2792000	876152	4224644	400253	608500	376533	2275833	386011	304433	1708667	2695833
O14737	PDCD5	Programmed cell death protein 5	14.3	17	267	3.5913e-100	315.64	13146000	7132767	12476247	20898023	7386900	8182300	7629920	7995200	25343954	40322655	46188321	15056084	44514790	64420280	41484770	40368030	85452390	21048791	27836240	32492487	41700305	18186451	15049000	46742352	13710864	33267180	14801275	37664300	127517890	118810900	30514660	137691212	13591894	7839691	48209246	64715596
O14744	PRMT5	Protein arginine N-methyltransferase 5	72.7	37	354	2.0497e-172	241.05	2715088	1053447	1325497	3814862	884821	1170238	1049147	979735	2981374	4448147	4000971	1620182	30362803	35660891	20341925	20538712	8851094	3603206	5070335	6091788	7242012	4509612	5675218	10357641	7046515	15425412	13013369	10540574	31913347	28214038	22306994	27392076	13006412	9656925	19408570	17799415
O14745	SLC9A3R1	Na(+)/H(+) exchange regulatory cofactor NHE-RF1	38.9	31	374	2.2782e-109	241.89	2521943	1369838	1621838	2918095	203733	0	0	123214	2223114	4042624	3118333	1537952	5351602	9165414	3973000	7219805	9079566	5706298	6738081	9014399	18353524	9725705	8017783	10920890	14461886	15207884	7448512	27558442	16102928	14656261	6406346	11966952	72337057	36339629	87194924	181534990
O14746	TERT	Telomerase reverse transcriptase	127	6	10	0.00054957	88.948	0	0	0	0	0	0	0	0	0	0	0	0	0	0	0	0	152838	34268	70518	74179	106794	46287	73387	268414	0	0	0	0	0	0	0	0	0	0	0	0
O14757	CHEK1	Serine/threonine-protein kinase Chk1	54.4	3	16	2.7573e-05	94.191	0	0	0	0	0	0	0	0	0	0	0	0	251000	370575	169625	124479	336221	333804	459750	399042	237929	135475	0	468567	0	368288	57533	192433	632383	656908	0	209700	330617	121259	403963	527942
O14763	TNFRSF10B	Tumor necrosis factor receptor superfamily member 10B	47.9	15	51	3.9316e-53	155.22	6593571	3005441	3720447	7987247	1635205	1923841	1691694	1945182	5790194	12799700	11073682	8630994	980312	1242000	314035	637582	885353	442006	620918	765416	220906	193547	0	797981	0	23625	0	204456	449476	515759	0	586971	112438	49118	141235	369694
O14773	TPP1	Tripeptidyl-peptidase 1	61.2	23	312	0	288.53	72464925	41826563	57955812	84813931	19589623	23170115	18012619	20053081	79832035	138746938	128526027	108303062	58127792	16660423	20284931	36312865	48208893	6796512	21242462	26569958	22246838	8241577	21546013	36879846	9127846	16475788	7971754	19448192	6717960	5995107	6685231	5733865	11146685	6860292	1970035	2894035
O14776	TCERG1	Transcription elongation regulator 1	123.9	54	440	1.0684e-26	190.88	4669893	1979341	2495322	4990966	2754520	3853429	3314661	3361622	6789146	11514943	7781585	9171988	11569281	16519844	8169340	11729963	4223377	3630182	3737505	5159479	4049415	3244571	2223123	9360646	7319116	7953523	2447860	12801280	8649205	8930210	4112840	7991580	4371445	1652950	5666320	10246897
O14777	NDC80	Kinetochore protein NDC80 homolog	73.9	18	79	0.00011331	99.919	0	0	0	0	0	0	0	0	0	0	0	0	2064335	3930078	7676150	2966869	4073590	1139963	953474	1156293	712036	502906	292312	1611412	129505	1061183	154419	614312	1364217	1823464	233000	752495	767469	260674	2089757	1101314
O14782	KIF3C	Kinesin-like protein KIF3C	89.4	1	1	6.0796e-05	47.752	0	0	0	0	0	0	0	0	0	0	0	0	81507	129691	277469	74993	30431	21984	17388	76178	209271	62183	89819	0	13397	11546	2804	14210	161634	9197	0	30375	43216	22671	22599	77071
O14786	NRP1	Neuropilin-1	103.1	47	295	1.043e-52	254.34	8431741	3733252	5163328	8664751	11261207	13631633	11975570	10014630	11876995	22749879	19443014	9228551	5561866	5536863	3191600	5010893	3102426	1987021	2341428	3738498	2470926	1666186	2045453	5266119	52615	62705	24747	0	68265	78180	0	9117	6157	9645	0	0
O14787	TNPO2	Transportin-2	101.4	23	136	8.7833e-66	181.66	1570864	775339	1281742	2006295	530242	581191	781130	611481	2008064	4282180	3977427	1727285	8695066	4900907	11184608	5240897	8778289	1372263	2890580	4014786	8062448	3010856	4429535	10085283	2219075	7265424	2759287	6701094	5591912	4638085	3102852	9469659	9042678	7577351	13151514	14449495
O14802	POLR3A	DNA-directed RNA polymerase III subunit RPC1	155.6	13	34	0.0001118	77.597	0	0	0	0	0	0	0	0	0	0	0	0	1049243	1693321	1477058	432309	370380	68100	150728	8939	83658	71039	18119	66266	82062	889871	334137	169471	669920	435373	53783	323444	162749	223085	603207	246057
O14807	MRAS	Ras-related protein M-Ras	23.8	2	12	7.7905e-05	94.302	0	211023	0	1069631	733962	1124323	944492	855669	1375123	2463615	2140846	928092	0	0	0	0	0	0	0	0	0	0	0	0	0	0	0	0	0	0	0	0	0	0	0	0
O14817	TSPAN4	Tetraspanin-4	26.1	3	27	1.2043e-68	177.91	15652375	7444625	8545875	16154875	3101925	4787138	3326563	5847000	10576738	22180250	25063625	5603375	0	0	0	0	0	0	0	0	0	0	0	0	0	0	0	0	0	0	0	0	0	0	0	0
O14818	PSMA7	Proteasome subunit alpha type-7	27.9	31	726	5.8503e-147	299.29	51759821	35305979	45059931	100851243	28358964	37524707	37462936	34198093	84020564	161938243	146609714	93065900	165783243	199180857	106160443	142085143	109278064	54230407	60737657	78686071	49651357	44930743	45089999	71038592	45427713	90977150	21144924	59722650	177181829	155679007	71393764	128659143	35477457	20730621	55577848	104601214
O14828	SCAMP3	Secretory carrier-associated membrane protein 3	38.3	20	277	9.1343e-59	207.47	34454273	16263227	22327909	39604636	23806664	25869273	24190736	22029818	42137664	61687091	58176427	43697818	15647643	19559991	9358555	10903945	6974018	5107591	5719355	6900809	8784382	6996982	5607400	16380055	8624155	12381864	5202991	16555436	9831000	10208127	3481573	6443527	4918291	3079273	4755718	9319618
O14841	OPLAH	5-oxoprolinase	137.5	25	76	6.1086e-27	151.55	0	0	0	0	0	0	0	0	0	0	0	0	0	0	0	0	366282	235498	226725	262200	242620	218031	96768	150290	0	0	0	0	1986137	2351251	532637	1138825	1669854	1377482	2766525	2727882
O14874	BCKDK	[3-methyl-2-oxobutanoate dehydrogenase [lipoamide]] kinase, mitochondrial	46.4	13	112	1.9721e-69	208.24	2032459	879541	1358836	2105273	257491	449941	782850	487500	874591	4383500	2238532	1923307	1611123	1938382	2047519	2039082	4798495	1027658	1504477	2611345	340980	174725	11154	664868	3852877	7578759	2147609	5193073	4588095	5789864	2109559	5609573	1368850	999176	3485177	4308291
O14879	IFIT3	Interferon-induced protein with tetratricopeptide repeats 3	56	36	206	0	497.73	8347424	3561700	6093384	9416612	0	667000	0	0	14690292	17191048	19218412	6899432	0	178672	52884	310818	1525000	1332962	1612428	777160	1132446	311832	76460	2549724	248006	1117750	452110	277023	370612	312512	0	129412	46532428	25567510	56473780	39570120
O14880	MGST3	Microsomal glutathione S-transferase 3	16.5	16	297	2.9581e-181	292.82	78429757	20298250	48904457	182329090	32182586	38947667	37916941	34896749	98338699	148392214	132881557	56813633	57193343	39428143	19437071	47230086	54045329	7372471	11687361	27592271	328695443	43304629	29349357	81233429	70505429	211636143	25276100	43254286	29608600	21956914	30941543	38124371	60054814	46128171	50272086	66639486
O14893	GEMIN2	Gem-associated protein 2	31.6	7	45	1.345e-16	109.42	0	0	0	0	0	0	0	0	0	0	0	0	4892547	9291613	16720907	1051493	1721433	892578	526241	225007	12084253	370893	2961767	504169	600847	10178080	7751880	1041000	2138847	3586313	4097067	352173	10718336	10993667	12531473	671620
O14896	IRF6	Interferon regulatory factor 6	53.1	2	3	1.1666e-48	162.41	0	0	0	0	0	0	0	0	0	0	0	0	0	0	0	0	1104409	0	0	0	0	0	0	0	0	0	0	0	0	0	0	0	3672382	1850955	5553241	66486
O14907	TAX1BP3	Tax1-binding protein 3	13.7	7	80	8.1042e-27	182.02	17641600	8846200	6078800	20744000	21778800	19305800	20519200	20335200	30915860	47922000	61270000	29464200	19762760	28254920	14595200	20288600	20041820	10815940	13959520	19606600	16527880	9462000	9025400	21415200	1900340	3897580	2288340	9630780	25053400	21977520	8242800	27160800	1784620	1774160	2610940	8249540
O14908	GIPC1	PDZ domain-containing protein GIPC1	36	32	247	3.4345e-26	165.63	17880994	6646144	5509094	10607325	9578933	8669313	13821906	10150058	13002188	34593094	29264906	10686431	7384716	6830081	3762787	6828013	10412966	6028482	7453175	9047744	17062781	6412069	17313425	12362850	2359113	4154969	1350464	6455050	3174344	4839219	1709663	3276519	14111502	15654014	19699638	18702069
O14920	IKBKB	Inhibitor of nuclear factor kappa-B kinase subunit beta	86.6	23	95	6.1225e-129	226.67	110343	111223	131532	260157	38286	85402	102645	98195	306465	295455	432023	145548	5843432	5342840	4962760	1478283	2780014	1367689	634859	243147	2830405	612645	449039	1640017	690199	170523	489063	15609	899124	1474982	816463	875965	332015	89600	841831	251319
O14925	TIMM23	Mitochondrial import inner membrane translocase subunit Tim23	21.9	6	42	1.2728e-59	178.54	2282633	1242856	1437411	3715100	0	681778	632956	657544	3303722	5815300	4549856	3147556	2543589	3386778	1437956	6911333	2699200	850422	1065556	4298222	11510556	1760111	640989	2038678	3239744	1341456	1286000	17302444	3808578	3601900	1627489	4890089	1672822	833970	2549733	6791444
O14929	HAT1	Histone acetyltransferase type B catalytic subunit	49.5	14	190	9.868e-79	180.07	871412	553865	433371	631471	0	480035	500941	0	881353	1348941	2077647	1288118	18568141	33900300	10057412	29097529	17034312	5306927	10724929	27376065	7079282	4514065	2326165	12751053	5500953	17966512	8946229	9234229	12149735	9679206	4443141	11872524	31805165	10954888	9845135	34290347
O14933	UBE2L6	Ubiquitin/ISG15-conjugating enzyme E2 L6	17.8	14	95	4.6385e-237	366.15	3300757	1305014	2923414	5860286	0	0	0	0	3313857	7981143	6651571	2670400	2600243	3772086	2078100	0	70875857	4371606	5963529	3958486	11989389	2759308	0	4917356	649143	2273557	432389	1164986	14528734	20470380	0	18765817	405436643	296089429	604219197	387578829
O14936	CASK	Peripheral plasma membrane protein CASK	105.1	62	333	6.4984e-64	178.58	12032714	4748312	6046723	11726888	5339937	6054149	6017916	6085200	8365258	16311659	15572588	7563843	1034176	735857	514556	535655	2341876	1250622	2198098	2318379	1074692	1056750	412247	688147	767906	1506629	1472694	1378137	2809380	457176	254567	361260	3174955	1183449	2661067	6873339
O14939	PLD2	Phospholipase D2	106	12	24	6.9378e-06	87.363	0	0	0	0	0	0	0	0	0	0	0	0	459531	552491	273340	254464	51753	110655	130158	112755	168482	118855	162649	202562	166675	380878	36766	499007	337124	346277	85552	289082	14350	0	26035	16315
O14949	UQCRQ	Cytochrome b-c1 complex subunit 8	9.9	12	156	4.4228e-167	307.55	28770013	14297317	13858008	29919335	3460433	7072500	7920500	5167500	36483147	69936500	57661750	32581667	17788640	30223033	16611287	12185600	11409522	9970933	9126967	10011050	8072333	6693550	8347600	14846817	52984500	47241133	25543517	90648833	32717917	26062258	18817383	15169333	9824858	6262465	12961833	19611750
O14950	MYL12B	Myosin regulatory light chain 12B	19.8	2	10	3.8447e-25	114.98	651986417	345017364	396515154	605992962	176075339	310677109	300825745	258687184	594353627	874149236	1091911367	743300029	107189653	111989598	67860068	86945769	259358766	99165419	133172532	283567568	192752941	113437677	126169798	284986345	32761188	30115123	13909290	49560323	102038030	79560624	44602265	88316352	17754328	10056620	28025914	32259684
O14964	HGS	Hepatocyte growth factor-regulated tyrosine kinase substrate	86.2	46	360	2.8385e-62	265.06	19324574	7701114	10593637	23144585	9234051	11647507	13200733	12652070	13651948	27022370	27071952	22272426	28009089	32658526	14521054	25693248	13136577	4969085	5727415	9275839	14131547	10007677	13462824	15374447	4155037	6525993	1746834	4751963	12152437	9325507	4471900	8215999	8261770	3947718	10092464	10450420
O14965	AURKA	Aurora kinase A	45.8	4	15	0.0033032	56.599	0	0	0	0	0	0	0	0	0	0	0	0	585566	722113	100687	364522	544680	280118	504815	381575	59550	104726	0	404990	408852	1002347	216835	677875	718835	660636	176903	415365	452335	191620	576871	571487
O14966	RAB29	Ras-related protein Rab-7L1	23.2	7	51	2.1703e-06	120.12	3789945	1705067	2362818	4951529	519900	1116410	1340770	976090	3738087	8009660	5916310	2844029	2476331	2765907	939633	2541085	925225	1241361	1189682	1294520	1676745	971364	1068780	4716863	1258803	1297821	178767	2124526	1592012	705533	1024385	1826140	233906	15905	114400	1052391
O14967	CLGN	Calmegin	70	11	58	1.5987e-47	164.48	0	0	0	0	0	0	0	0	0	0	0	0	1051551	491566	79783	317961	3417497	1787494	1987780	7332849	605237	884231	567414	3409351	1139394	1092826	177180	1559057	4030777	4321457	2853714	7477974	12162	0	0	0
O14972	DSCR3	Down syndrome critical region protein 3	33	11	88	9.616e-19	127.37	1932244	764238	1207963	2360300	676906	1422463	1422219	1125969	1403388	3527063	3431006	1989769	1734269	1253156	889213	1697663	1429025	776794	788125	753825	654138	337131	755813	794575	41140	177481	90151	71688	369969	303993	0	191863	6668606	240813	938700	1286600
O14974	PPP1R12A	Protein phosphatase 1 regulatory subunit 12A	115.3	80	756	6e-214	387.43	40614728	19025470	26705071	51560023	24762731	25551097	24683652	24654263	48298465	84641414	90403316	48616593	10159578	19954490	7438420	4597263	18819025	6630779	8827925	6668219	17046357	9035368	13816958	12097701	3929629	6764952	4630222	5640390	11638618	10059255	7915426	7397480	9304831	5034360	11925825	5434787
O14975	SLC27A2	Very long-chain acyl-CoA synthetase	70.3	4	7	7.1354e-15	101.49	0	0	0	0	0	0	0	0	0	0	0	0	1738563	0	0	0	0	0	0	0	0	0	0	0	0	0	0	0	34100	18612	32281	82617	629219	249216	606250	55703
O14976	GAK	Cyclin-G-associated kinase	143.2	33	255	0	364.2	658869	210269	392771	459430	224026	414494	390489	129429	599863	764700	1318271	442565	3304158	3506447	6483566	1836221	8696834	850205	1540999	1353368	3268090	1104458	1911456	2961005	557525	3977273	2656438	1119302	1561582	1454825	963444	1898702	17814114	17781375	27617855	8754532
O14979	HNRNPDL	Heterogeneous nuclear ribonucleoprotein D-like	46.4	30	620	2.3928e-212	258.83	51419884	15899354	27828568	57842108	37150934	42957076	33309081	27422307	70640018	142921306	123255131	62457594	107902699	125208350	68931220	80581179	71913778	25235937	47567348	42124337	74709021	43599662	37954716	75197819	70524286	78120821	74980091	94046517	57557229	52065828	23581651	54594445	62797217	31793907	55784713	59553740
O14980	XPO1	Exportin-1	123.4	82	828	2.0196e-214	379.06	5805992	2855939	2304297	6871933	1432154	2158709	2550541	2651747	10012162	17079993	17966498	7721193	71209614	55388367	106380726	58465503	66173784	4951058	12380721	19266898	34579750	8204869	22951609	23789723	19052407	75608064	38372092	41777056	27188414	30685229	20345585	40849407	40139715	53880096	89952437	57673139
O14981	BTAF1	TATA-binding protein-associated factor 172	206.9	21	93	1.383e-36	122.95	27016	12938	17805	34867	113670	87454	84326	56362	0	198526	170496	54441	1139006	1595782	1001606	623092	256942	173879	197951	305555	202083	133964	79557	260289	78284	2059407	298515	158483	651609	546730	83900	374568	317665	144911	377011	532656
O15013	ARHGEF10	Rho guanine nucleotide exchange factor 10	151.6	13	35	0.00021733	94.669	0	0	0	0	0	0	0	0	0	0	0	0	191634	115134	0	23238	1122923	90520	141768	67904	480736	42221	248341	70518	0	0	0	0	792802	412836	256827	115439	120123	0	617625	0
O15014	ZNF609	Zinc finger protein 609	151.2	6	12	0.00028564	73.624	0	0	0	0	0	0	0	0	0	0	0	0	225755	346061	116187	30113	173971	45717	47795	59268	50853	44699	36475	60930	50977	125068	26042	180260	220995	206879	36932	45969	117163	39221	114424	116964
O15020	SPTBN2	Spectrin beta chain, non-erythrocytic 2	271.3	54	176	7.6588e-37	137.17	0	0	0	0	0	0	0	0	0	0	0	0	873325	867143	734855	733749	175206	333391	291765	238196	531027	131341	218093	495978	436872	775074	246723	931664	419817	324772	157892	286285	1718821	636349	2276852	3705460
O15027	SEC16A	Protein transport protein Sec16A	233.5	65	355	1.1158e-130	239.22	1348432	1004369	1519546	2357255	496442	756066	1062959	936106	1552566	2411298	3002570	1158312	5515036	7039147	3776364	2982826	3916113	1117126	1876974	1491942	3350925	1524967	1935556	3853181	1389125	4046975	2515232	2296959	3469801	3604312	1857610	2394548	1355258	1184618	2027323	864544
O15031	PLXNB2	Plexin-B2	205.1	86	635	2.399e-50	214.04	5097185	2793528	2894466	6442324	7660702	9810673	8853402	9576660	6603967	11210668	10474878	6151506	1427615	894819	525114	434251	9921827	2036008	2390264	2888103	4937762	1745587	1137935	2540294	2673180	10422772	2818598	5078962	4642590	3753541	1660067	3269371	4343613	2185664	4791481	2720542
O15037	KHNYN	Protein KHNYN	74.5	3	5	0.00031191	72.321	0	0	0	0	0	0	0	0	0	0	0	0	256915	222034	146425	1112310	63393	47808	71215	0	138860	55961	37563	0	54690	87733	69128	175320	137188	138048	143393	41403	48951	43949	38713	0
O15040	TECPR2	Tectonin beta-propeller repeat-containing protein 2	153.8	4	5	0.0066715	75.738	0	0	0	0	0	0	0	0	0	0	0	0	171665	354473	174787	158056	100763	92764	102602	0	75172	75338	0	0	0	335267	16989	0	5233410	162367	12241	0	5860908	27541	5807921	7628
O15042	U2SURP	U2 snRNP-associated SURP motif-containing protein	118.3	46	498	2.0187e-73	290.28	2001403	1299768	1417830	2133060	1019521	941079	1085588	1077007	4415629	5805147	5550080	3888319	23284620	27320064	19698815	10444073	8040243	4541324	6317543	5098797	5961622	3097105	3276908	7229700	9521121	19171882	8064572	12425445	11832679	10899624	7080885	6443737	12268295	7470529	11485310	11412850
O15047	SETD1A	Histone-lysine N-methyltransferase SETD1A	186	9	38	0.00024271	80.239	0	0	0	0	0	0	0	0	0	0	0	0	137110	194670	110582	173013	140809	60740	60497	160480	36251	13808	0	93814	111603	443630	51798	389294	130440	105805	59327	133455	76055	19267	53431	173404
O15056	SYNJ2	Synaptojanin-2	165.5	18	69	5.0644e-13	119.01	0	0	0	0	0	0	0	0	0	0	0	0	548822	678762	428324	226953	1641747	517906	779822	777737	880663	394715	275638	751350	55576	222662	80930	174224	22443	500909	32519	95547	18196	0	20675	8456
O15061	SYNM	Synemin	172.8	9	16	0.0014583	75.189	126126	99615	383512	504914	236551	0	277607	455878	306547	205135	137802	0	165110	128457	129784	103981	162113	41255	72060	37762	33114	9784	0	19755	0	19438	13253	38070	22376	17778	0	17284	19921	0	19109	78515
O15063	KIAA0355	Uncharacterized protein KIAA0355	116	6	18	2.3936e-47	136.81	1537383	1107908	1408447	2262766	676776	1393523	1891715	1936745	3183328	4798522	4758054	2077103	7218298	5769973	6666023	3362553	228934	2729511	2806489	2229149	2174538	1277339	27162	2154681	33596	3235795	1289523	2601277	6841064	4480063	31460	1953468	1246748	268115	2292655	2055723
O15066	KIF3B	Kinesin-like protein KIF3B	85.1	7	35	8.327e-06	97.596	0	0	0	0	0	0	0	0	0	0	0	0	689283	531922	495686	323974	449057	273328	152382	202214	199558	128819	199555	103468	171808	660184	152281	222400	1855232	1669168	215250	222066	207602	365421	888401	253551
O15067	PFAS	Phosphoribosylformylglycinamidine synthase	144.7	62	601	8.3991e-140	258.92	205703	70061	222328	300191	108137	81314	119557	72957	241303	675068	934000	412988	41383734	54449034	30484997	28168845	13240785	4136789	6972639	7304232	8199684	2231943	3361057	3733694	9475820	24954059	5667678	9393849	22018133	23360351	11432186	15358341	2311776	857565	1871883	1484824
O15075	DCLK1	Serine/threonine-protein kinase DCLK1	82.2	4	8	0.00015299	79.741	0	0	0	0	0	0	0	0	0	0	0	0	0	0	0	0	0	59934	157483	284026	269103	166531	36511	267317	0	0	0	69011	264489	343014	146320	78791	0	0	0	131749
O15083	ERC2	ERC protein 2	110.6	2	3	0.0022239	83.456	0	0	0	0	0	0	0	0	0	0	0	0	61341	143109	157141	35314	147192	73446	56279	32872	82879	51905	26288	180794	47985	74938	15990	73941	203137	164562	122726	198125	26759	7948	67566	165989
O15084	ANKRD28	Serine/threonine-protein phosphatase 6 regulatory ankyrin repeat subunit A	113	27	88	3.5114e-31	147.17	796170	501389	823800	1527452	0	0	74177	0	903505	1686377	1931459	317409	2266555	3180016	2232661	2162043	827575	412014	418156	524559	384035	204983	155250	882516	130882	308805	96008	181532	1376027	1453776	319119	1064556	570930	269624	1420211	1634461
O15085	ARHGEF11	Rho guanine nucleotide exchange factor 11	167.7	8	12	0.0002223	76.655	0	0	0	0	0	0	0	0	0	0	0	0	2628	31547	121874	22833	138440	122076	17783	233133	128273	42317	543800	79956	3002712	94725	0	124004	26734	12477	969893	0	14407	10002	49348	0
O15091	KIAA0391	Mitochondrial ribonuclease P protein 3	67.3	18	116	4.5373e-27	221.33	0	0	0	0	0	0	0	0	0	0	0	0	3251271	3273074	2689726	2344759	1401575	117181	525394	1263390	1115150	377176	341845	1786359	3874460	13302793	5932185	10399790	3073532	1904700	1361224	3962335	2313869	1007159	2049980	2728003
O15111	CHUK	Inhibitor of nuclear factor kappa-B kinase subunit alpha	84.6	9	23	9.7778e-05	139.28	0	0	0	0	0	0	0	0	0	0	0	0	983478	866007	679579	880971	678310	144122	259757	369918	244815	95676	690377	286424	697562	122719	34422	220072	395500	446428	1055628	441816	109835	31376	566300	450681
O15116	LSM1	U6 snRNA-associated Sm-like protein LSm1	15.2	6	55	4.4102e-17	152.78	3927383	1829900	3092700	5499300	2765600	2857033	2707100	2142617	5220333	9152500	10116000	5183717	7746583	10537500	9914083	4400350	20299833	2550733	3275917	3396400	4928117	1616983	7583333	3097433	566850	4901083	1809817	873850	26656833	20615500	25356400	21117017	4220333	2973467	25511167	5199550
O15118	NPC1	Niemann-Pick C1 protein	142.2	26	176	1.8528e-41	206.49	4507402	2789657	2577951	7812996	13302430	12808117	10185921	10347689	9533955	17064087	14820769	7280649	1276509	3159458	2705717	11714106	786391	448751	572647	5147430	627317	435611	246909	6394298	73398	355076	72460	849532	1672823	1874532	129868	1012849	185740	74651	164451	652204
O15119	TBX3	T-box transcription factor TBX3	79.4	4	7	1.3829e-06	105.98	294590	78744	311224	524834	0	0	0	0	625431	598452	161736	282590	0	0	0	0	0	0	0	0	0	0	0	0	0	0	0	0	0	0	0	0	0	0	0	0
O15121	DEGS1	Sphingolipid delta(4)-desaturase DES1	37.9	8	98	5.4793e-26	180.2	10254077	4291769	3984015	9984000	10431308	10263615	7885400	8191615	4498177	17906154	20115692	13456692	2781146	2435415	883162	1651362	6302462	3099336	4011892	8562438	5008531	9498769	2746308	20747923	2798523	4613923	578746	3044808	5569923	7989554	1368354	2541092	1452008	780042	1627446	5171108
O15126	SCAMP1	Secretory carrier-associated membrane protein 1	37.9	15	192	1.388e-50	185.96	18782867	8004327	9776727	17236533	16250321	12932087	9578067	12351093	15525060	28077400	40411733	16584267	5716680	4611320	2386553	2975080	4562600	1173453	2396447	1488840	2202153	1757367	1911420	2862007	4874173	821600	973171	2358627	3975860	3785553	923713	2121000	1489733	891211	1502093	2125067
O15127	SCAMP2	Secretory carrier-associated membrane protein 2	36.6	6	78	5.5595e-76	205.27	11998625	8669875	9907750	16868875	14004050	11190625	7931463	8352325	20426000	30444500	29070375	11112375	5688875	2483175	7944788	3468500	6534800	4196375	4593775	5974425	5825350	4467763	354750	8254625	2865538	4906888	657388	458550	7799413	6986663	2495163	670463	3786113	2421950	4620125	7779488
O15131	KPNA5	Importin subunit alpha-6	60.3	1	2	9.5246e-08	80.98	0	0	0	0	0	0	0	0	0	0	0	0	8650525	10221251	12042600	5197864	19023291	1258886	3647930	2991001	8055367	1930457	6971433	4638949	3679638	10678140	3631068	2072729	5738380	5014076	4268123	9369656	14977453	12779039	14052742	7543910
O15143	ARPC1B	Actin-related protein 2/3 complex subunit 1B	40.9	42	728	3.5265e-96	257.79	82102094	34761722	68865936	116535342	26419273	42006597	63317030	56479395	104794769	218081856	201391244	66669818	124662433	102397408	48057229	74624514	121910660	47819139	56914944	76747494	76411728	34231891	61661402	70248186	35973966	56183185	8680290	38536259	78630526	68174155	36955002	52718016	61649711	32787894	73924551	92784100
O15144	ARPC2	Actin-related protein 2/3 complex subunit 2	34.3	54	821	2.915e-176	362.15	70049635	43479095	59874370	99104035	14402945	41514545	54145620	46669850	68145210	129722990	132712430	84977110	119393030	137028160	104951220	77010980	135103276	50471345	87521700	81467145	105472635	31584692	82037205	75530380	35020725	61162572	43435816	59507551	56258017	50029695	41761050	37769271	56303970	89260996	92507905	83584443
O15145	ARPC3	Actin-related protein 2/3 complex subunit 3	20.5	22	317	1.1135e-52	205.58	65364504	43222572	31834428	102281686	78284475	66155614	99234448	63389024	44285515	92710475	197678643	114981390	118025390	82375005	43520100	100499690	58625510	45320100	44307021	79620400	88776380	40812496	50011181	60310079	34288740	18806591	23206352	58749760	61113979	53489957	41618828	74905276	35714010	19733972	50701920	76127292
O15160	POLR1C	DNA-directed RNA polymerases I and III subunit RPAC1	39.2	17	143	3.2902e-48	187.44	14239041	7284959	849318	1443735	529929	15650153	19428547	13411459	2490571	12581706	24326353	11875235	18284000	15908706	10201000	8498024	2320671	1134715	1889859	3661764	1758318	1903547	1755088	3989424	3483165	7930453	1464200	9311704	7707776	9895254	3359353	4719088	3274171	1414434	5210676	8069809
O15162	PLSCR1	Phospholipid scramblase 1	35	7	71	1.0267e-14	177.57	2637300	1488040	1282820	1662840	392750	486700	364260	504440	2513800	3693100	3906800	2163700	5002020	3918600	2997430	2263840	4488590	2605680	2370160	4347000	2302980	1131710	422290	8937900	839021	3907970	516170	5287900	3936300	3219400	551480	2310300	8274320	3785400	8700600	15023200
O15164	TRIM24	Transcription intermediary factor 1-alpha	116.8	6	12	0.0010266	60.255	0	0	0	0	0	0	0	0	0	0	0	0	182739	30640	54135	0	450195	54257	54989	19544	27221	28042	2010	6538	35492	93429	46546	206500	109053	122313	15094	20324	975295	1058376	934161	147439
O15173	PGRMC2	Membrane-associated progesterone receptor component 2	23.8	24	409	1.0811e-101	211.27	212373770	92814162	128688198	196499632	274756957	306547117	292931133	282346156	254421871	450146172	463232110	279436186	31955825	30602121	13203280	24423540	58587603	31622712	36884736	55139998	88578246	71017122	62568740	131715807	18638200	22507816	3643672	37174358	62019433	50835885	21438007	51809785	11097758	7531433	20289845	22956766
O15182	CETN3	Centrin-3	19.6	3	10	0.00052494	66.595	0	0	0	0	0	0	0	0	0	0	0	0	523300	1275282	629136	365045	0	108118	307255	555055	0	0	0	24263	0	0	0	153218	463927	535627	0	859300	0	0	0	0
O15197	EPHB6	Ephrin type-B receptor 6	110.7	2	6	0.0091915	81.716	2649296	36456	43677	107613	49915	85617	0	5435625	145954	14777521	252354	297244	0	0	0	0	0	0	0	0	0	0	0	0	0	0	0	0	0	0	0	0	0	0	0	0
O15211	RGL2	Ral guanine nucleotide dissociation stimulator-like 2	83.5	3	6	0.0009515	54.611	0	0	0	0	0	0	0	0	0	0	0	0	84694	164409	60480	59971	26387	44606	24841	30294	32791	0	0	56191	0	0	0	39834	425523	310914	0	145540	20895	8561	0	57769
O15212	PFDN6	Prefoldin subunit 6	14.6	12	202	2.7145e-181	285.88	9099688	4881138	8610538	15442375	5213963	5270963	5825675	5816813	14407000	36043500	34966625	17065375	77619500	109354500	89453125	48581000	49256325	11518438	25067663	23303800	55735980	25118375	28279463	38272625	23976875	23905063	38554441	32969638	79246625	75595000	29233538	63476175	57554475	43220400	127927938	66651788
O15213	WDR46	WD repeat-containing protein 46	68.1	16	91	2.514e-20	150.46	786764	304680	218000	567536	391300	280116	208108	310864	853384	2806000	2892312	1059280	6194640	7013136	5011460	2543292	2050192	995592	752972	207076	501888	734916	461064	893592	2685892	4445776	817292	4504257	5038208	5592595	2338192	2327920	1005344	435255	1165920	2428156
O15226	NKRF	NF-kappa-B-repressing factor	77.7	17	60	8.3921e-08	94.363	0	0	0	0	0	0	0	0	0	0	0	0	1849730	1280825	1202435	824560	765460	564605	730483	489352	706978	559105	146793	982795	801704	1310452	322686	1367755	1816110	1023628	388378	560040	971278	1413796	1183705	1372880
O15228	GNPAT	Dihydroxyacetone phosphate acyltransferase	77.2	14	41	0.00016899	93.162	744378	474463	518931	684067	300834	508028	563505	515290	1938163	1583108	1928608	848445	576095	367283	298965	501733	1215158	201220	278685	243488	1561600	217424	0	502608	0	1567288	54835	348603	744770	1207058	87395	465743	827773	10118	852733	313065
O15230	LAMA5	Laminin subunit alpha-5	399.7	121	511	3.2297e-160	270.61	319366	690289	351158	505545	1691	0	7365	0	537031	660655	849802	447569	93812	36176	69010	152661	836136	229885	597625	556406	196772	111624	368100	366648	8554517	17656708	6622606	12403477	792194	602636	287499	1022365	3668379	1719133	3045522	3378531
O15231	ZNF185	Zinc finger protein 185	73.5	53	365	2.4867e-61	200.44	336744	133933	136598	465170	264933	342802	217814	174272	7808251	17832316	16152381	8456747	13867549	21539126	10061063	12659737	4172772	2875484	2748436	2929192	9766088	6759463	5735600	9866895	799251	1414634	467775	2515870	6945535	7558736	2504172	3465368	2200428	876203	2852893	2937444
O15234	CASC3	Protein CASC3	76.3	4	12	1.0173e-11	95.854	0	0	0	0	0	0	0	0	0	0	0	0	634669	757707	529679	584282	387375	169618	171393	429351	144135	115086	0	302964	0	58879	84854	572489	319179	395190	0	508348	363000	103982	216050	452611
O15235	MRPS12	28S ribosomal protein S12, mitochondrial	15.2	7	40	2.0423e-05	133.6	1987857	0	0	2182714	0	1115500	749257	1103200	2831429	10706857	5269571	4055571	7697400	7853429	9019000	3717714	2442857	3122657	2755629	1334900	1939343	1026549	1785200	4406086	10762871	18821999	2281549	16629143	9719724	7326111	3575429	2728400	3477956	1741080	2784043	5916171
O15243	LEPROT	Leptin receptor gene-related protein	14.3	3	36	8.1185e-14	155.11	6680200	4095225	5189450	7947075	657925	2019075	2276125	1968975	7815400	9959275	6649900	4251900	0	0	0	0	0	0	0	0	0	0	0	0	0	0	0	0	0	0	0	0	0	0	0	0
O15247	CLIC2	Chloride intracellular channel protein 2	28.4	5	12	2.614e-58	199.68	0	0	0	0	0	0	0	0	0	0	0	0	0	0	0	46479	0	0	0	66043	0	0	0	41143	0	0	0	399293	2806036	3129671	318786	1325598	0	0	0	0
O15254	ACOX3	Peroxisomal acyl-coenzyme A oxidase 3	77.6	24	96	1.9688e-15	182.76	1435565	508695	1303467	760757	1066628	1828488	1850340	1876809	3823123	6826065	8064902	6920826	411972	1353400	220986	268581	2076814	460830	1142707	511449	604988	600184	0	411416	0	998912	507785	288951	369919	298953	0	242907	1850074	565716	947700	1332863
O15258	RER1	Protein RER1	23	12	155	4.0846e-57	148.24	28686011	22699056	30382411	54300100	16056789	17788989	25324856	22533222	40970956	78189444	60908444	21584433	21590333	17759111	9211744	8846756	14433267	7996258	10927500	13099933	9985678	7150541	4860956	15502222	10972778	15591378	2485327	19036500	23656400	14872282	3330278	9365000	8518258	2175964	10162290	16311889
O15260	SURF4	Surfeit locus protein 4	30.4	11	192	1.7152e-268	363.82	18972531	10691369	3744777	9353608	22003238	24807231	24192554	20786669	20435600	38907677	50896015	22678546	57016538	14966608	34058923	51398692	53523669	2162622	12273238	24238961	57900615	2550193	17425885	100748077	17079154	49882285	35404615	35315154	19178102	999831	12558600	39742615	13333923	1928437	3049607	12946377
O15264	MAPK13	Mitogen-activated protein kinase 13	42.1	7	10	0.0037301	65.246	0	0	0	0	0	0	0	0	0	0	0	0	2016227	0	0	0	220177	23493	0	285473	0	0	0	0	0	0	0	0	0	0	0	0	523136	135306	1365550	1908345
O15269	SPTLC1	Serine palmitoyltransferase 1	52.7	29	204	1.7404e-47	196.76	2634750	1814857	2181505	5095004	3681288	3972271	3767550	4466067	7069300	11851808	8094304	6761075	1766779	4407313	2858821	2472004	2555014	2430667	3014192	3552242	6127792	3172292	2228388	5410350	1973242	8728996	3877025	5181055	5001292	2467658	3832792	4637150	4700879	2610635	4989767	4297974
O15270	SPTLC2	Serine palmitoyltransferase 2	62.9	23	145	6.3529e-195	284.44	2685160	1028938	1727780	3365609	2398511	3100260	2895911	2395514	3052734	5164497	4108423	2163983	4442071	5392640	28856534	403489	1992691	574366	618549	810045	33870284	1128900	1739887	569611	239502	33996306	4228094	476014	4662746	4204394	5113763	1051469	2978358	2579051	5150979	879936
O15287	FANCG	Fanconi anemia group G protein	68.6	3	13	2.6595e-05	77.748	0	0	0	0	0	0	0	0	0	0	0	0	81161	38075	41208	0	57283	119928	37105	30633	0	0	0	51194	0	0	3426	0	0	0	0	35556	69917	62536	148483	339869
O15294	OGT	UDP-N-acetylglucosamine--peptide N-acetylglucosaminyltransferase 110 kDa subunit	116.9	38	236	2.8083e-16	131.37	471259	388020	483422	901298	519863	555931	517476	507543	801820	1694894	1775502	825724	3078096	4273696	2341998	1955345	2107800	1216357	1455521	1430328	2027922	2934214	731413	2547976	773761	3120211	859443	2317909	2068365	1774432	575639	1414209	1990659	463781	3049513	3456789
O15305	PMM2	Phosphomannomutase 2	28.1	13	93	1.8519e-170	204.18	2882881	1980875	4329413	2965294	1376194	3077198	1487650	2777865	1642819	4358530	3914913	5779656	12308678	6636413	14250675	5040779	27001338	3266769	5502113	5054094	9267181	1262938	2179256	3425155	1559305	1245988	1249651	1334994	5092213	3247119	2389538	4590538	13715150	8648152	14272300	4667228
O15315	RAD51B	DNA repair protein RAD51 homolog 2	42.2	2	4	0.0024217	65.347	0	0	0	0	0	0	0	0	0	0	0	0	111594	113331	203000	687063	0	0	0	0	0	0	0	0	0	0	0	355881	1564819	1165588	0	210613	0	0	55994	24533
O15320	CTAGE5	cTAGE family member 5	91	32	154	3.7533e-26	150.04	2127689	1093826	1171863	2194185	1862665	2281374	2305970	1957557	2091065	4840104	4618507	2648237	1190535	1807204	1234361	876854	521189	268602	302626	267294	976963	746618	200685	808474	278595	1458401	429004	1110030	1975863	1523078	166352	1040126	913524	209073	987013	817013
O15321	TM9SF1	Transmembrane 9 superfamily member 1	68.9	11	78	5.9275e-08	140.16	4224170	2244019	2559556	5132981	3861389	5359337	4749959	3994444	4411844	8357333	7447011	1445463	1524548	2092741	1213015	536963	1588926	855722	1011594	1073637	928556	654356	281537	1910215	1652237	2144630	1055715	2940115	1952963	1971852	775878	1453833	649881	325589	1316200	1386163
O15327	INPP4B	Type II inositol 3,4-bisphosphate 4-phosphatase	104.7	7	18	1.317e-07	111.86	0	0	0	0	0	0	0	0	0	0	0	0	49522	79326	212272	68908	0	0	4782	0	0	0	0	0	0	0	0	0	655560	622224	287288	705882	9092	0	11981	27372
O15344	MID1	E3 ubiquitin-protein ligase Midline-1	75.3	15	42	4.9735e-11	134.68	0	0	0	0	0	0	0	0	0	0	0	0	518893	592260	268093	311806	808008	497017	516673	637543	3312786	1708821	1290000	2926926	230592	279657	111501	435307	15792	0	0	1904	0	163010	21482	99223
O15347	HMGB3	High mobility group protein B3	23	17	218	1.7408e-24	169.65	8362667	4782133	9325667	12830000	3783000	5899000	4544100	4358367	12680167	28159767	14282000	12522850	91768798	152821897	52654957	60203567	55158303	21611410	25296423	25161942	22435305	19753268	12572467	31026880	10140750	17742467	2726554	7680298	87278537	95985048	25977117	37022472	51917122	24827552	74103642	73094350
O15355	PPM1G	Protein phosphatase 1G	59.3	32	358	2.2759e-194	258.94	4704832	1814804	3029879	3991929	2512468	2923629	2902236	2700404	4729361	10640311	11978464	3722029	29934757	38243386	20392222	28276771	12114427	5439325	8560989	9345113	11447571	4606150	5015303	15815155	3072185	6051981	2151506	5441294	29156536	26976032	11421116	26295254	22730034	10541820	21167375	25031004
O15357	INPPL1	Phosphatidylinositol 3,4,5-trisphosphate 5-phosphatase 2	138.6	53	255	4.5778e-25	134.98	1036106	412847	616761	1277887	154596	312441	260241	226489	2797331	5469012	5931656	2614947	7146875	11421649	11756576	1463850	4879141	572404	1021440	844289	9274588	2973921	1637591	3218406	377156	4658196	2556401	1042206	2839523	3758068	778220	1844228	4465076	201840	2561261	1300485
O15371	EIF3D	Eukaryotic translation initiation factor 3 subunit D	64	53	822	2.455e-298	319.63	22178636	10443648	15132992	28729152	7084556	12006516	12406166	11032120	26210455	61987680	66478724	27819558	92275032	83832792	46459528	75345796	39869916	12833340	17720810	27649265	32606360	19680248	17426228	32925364	13567132	47161490	8204300	23443000	62816398	56615668	22504660	57646340	36431389	10404326	17356956	34738620
O15372	EIF3H	Eukaryotic translation initiation factor 3 subunit H	39.9	35	500	3.904e-125	255.78	13048260	6516900	8714095	16988667	5162756	7436410	6213050	5214751	18083630	28208335	28188975	15219080	52726775	42743115	41338465	36324345	42096540	8088355	12602290	18948400	26310640	11032510	19730070	22383106	16287635	29522715	8753503	14468090	34162525	30424800	16712590	30327267	16266769	6188915	21952405	20791285
O15379	HDAC3	Histone deacetylase 3	48.8	7	20	1.8636e-05	125.72	0	0	0	0	0	0	0	0	0	0	0	0	622177	1050304	465646	443190	388715	153442	196569	326973	284165	118481	531676	398608	1446177	832077	71342	809927	616323	455581	760348	239546	180046	208469	623265	842823
O15381	NVL	Nuclear valosin-containing protein-like	95.1	18	84	5.0433e-11	122.7	0	0	0	0	0	0	0	0	0	0	0	0	2011618	2292724	1821412	700500	764626	179475	267391	246865	1197471	138800	189769	249486	548540	3797653	545145	1134073	1730637	1836276	198123	400678	2018752	921643	1074632	400743
O15382	BCAT2	Branched-chain-amino-acid aminotransferase, mitochondrial	44.3	35	285	8.1218e-61	208.72	8984630	3128165	4492122	8451320	1228785	1558186	3081090	1588675	15753900	32484500	29603825	14552810	10645475	8294125	2783795	8622400	15634070	3857910	6890305	9994570	23901090	15520610	11184025	27020525	15695535	25689600	3603773	20917730	21497390	18342915	5770715	18670415	13598393	9135335	13357905	17490720
O15392	BIRC5	Baculoviral IAP repeat-containing protein 5	16.4	2	8	0.00028619	63.076	0	0	0	0	0	0	0	0	0	0	0	0	0	0	0	0	0	383613	0	0	227913	0	112454	535738	231850	0	0	1017788	814400	941900	176175	1017775	557488	0	235650	1596650
O15397	IPO8	Importin-8	119.9	10	66	1.4306e-26	94.692	0	0	0	0	0	0	0	0	0	0	0	0	2210104	1861971	1458342	1321135	1778468	1248706	1203221	2109342	1699008	1135689	386312	2507519	321586	1301471	185704	1152993	1442790	1223331	261822	1364812	413582	251568	1140066	1548454
O15400	STX7	Syntaxin-7	29.8	20	321	2.5201e-73	229.54	32610625	20055975	22917708	32648883	69306417	76897242	73017333	74299750	38239683	76701333	68245750	59019750	7923658	14313575	6466875	7870858	6159000	2092075	4950690	7308267	10459333	6965108	10678392	19361633	7935233	4863167	1693450	13226417	7578817	7307025	4870450	10635550	4236354	2087218	5725733	10166967
O15427	SLC16A3	Monocarboxylate transporter 4	49.5	16	187	1.0822e-95	261.03	38715560	19872555	27875770	42541705	28834635	28181745	30043330	30897165	35058485	72099900	61817535	49400335	216834	635465	678755	542855	4183285	7172260	9346715	10921375	9107955	7019250	5567980	11786900	0	73555	0	126105	4664875	1808170	1781925	3794400	4293745	1091963	2747800	6925750
O15439	ABCC4	Multidrug resistance-associated protein 4	149.5	28	93	2.5894e-74	150.84	924602	1761351	648219	1052065	2186321	2651672	2702865	2679058	1373042	2398478	1903907	1280430	563281	520079	3639164	37382	18415	52454	26347	10896	959571	55052	26882	108901	18396	44619	39432	28606	401624	236826	37310	144879	0	111929	284855	120988
O15446	CD3EAP	DNA-directed RNA polymerase I subunit RPA34	55	17	129	7.5809e-44	126.97	1391074	485326	825104	967813	0	200483	164926	276635	909261	3208565	2376104	1178226	5746870	9030343	4619391	4310278	1186726	1610521	1849684	1904174	1783004	1475560	1633578	2691300	3668722	4020283	1120091	6643026	4186404	3112796	1382330	2353248	2271978	1019638	3313652	4123422
O15460	P4HA2	Prolyl 4-hydroxylase subunit alpha-2	60.9	61	934	0	386.49	203188226	76772826	116367813	165738511	204528132	207782968	181431871	176551084	149667835	245112468	239675926	143699371	1485436	2116832	5513944	3642555	256192565	40575265	75164154	107460100	151875065	29671003	68756181	113091390	9767629	13251620	17555630	15209513	10032694	7511731	7178681	9022316	13208376	12445572	19766310	8923681
O15484	CAPN5	Calpain-5	73.2	26	81	3.7053e-41	145.61	2662461	1058381	1409458	2831667	565519	794394	821647	839033	2888808	4520953	4187381	2436983	2582764	4219700	4111840	1468683	840028	1455349	1838059	4515199	4568625	1937535	83848	2091714	930253	8547404	7433908	3845531	4202494	3413106	77864	1870394	1500531	484333	57226	3670378
O15498	YKT6	Synaptobrevin homolog YKT6	22.4	22	208	6.0862e-47	172.1	11434500	7660400	9153400	18834181	1739686	8236743	7426664	4132700	7928258	26890550	25257007	11574657	21731902	19765014	15241890	19231171	6671769	5778100	5253551	7725764	8429657	3831043	5176636	10065950	1750143	4289308	1176681	7386757	9544721	11319164	2943729	10488700	5189643	2796561	7221678	16929307
O15504	NUPL2	Nucleoporin-like protein 2	44.9	3	6	0.00035889	91.867	0	0	0	0	0	0	0	0	0	0	0	0	895935	1487800	1053050	255455	317180	251885	68345	301645	0	119610	0	0	0	334925	90155	310465	311755	230480	0	175485	0	66050	782815	205535
O15511	ARPC5	Actin-related protein 2/3 complex subunit 5	16.3	11	191	9.6661e-33	192.91	60276315	23958525	33264566	62604722	37655066	62535578	59644414	53471803	51589772	117055123	144965776	96448879	29974490	39992950	28549245	42051334	66767106	28486113	38662823	40978139	35491236	28122463	15254130	38095903	12642454	11003894	6280207	17764221	29551801	25518640	11104283	16913970	14813503	4638825	11599436	21167427
O15514	POLR2D	DNA-directed RNA polymerase II subunit RPB4	16.3	9	55	2.3474e-23	141.32	3045633	876011	1147167	1378078	747767	0	981411	309456	3594778	4158733	4193078	2618022	2464444	3564278	25824600	1784589	2178900	1168929	1559844	1028989	28893044	5227678	520667	1406644	375233	17432789	2747500	2171044	11711667	5766844	315122	2592000	18827322	21826629	33466911	2632200
O15530	PDPK1	3-phosphoinositide-dependent protein kinase 1	63.2	13	42	6.0696e-05	75.383	633288	202485	403215	1327392	843965	369542	598104	696488	502558	1085358	1165896	706977	1902885	1239850	1914269	386142	844477	337625	358159	355859	134577	0	123029	389661	191285	1057642	104656	639515	1673635	1279158	169692	391338	1884487	87802	1897115	443100
O15533	TAPBP	Tapasin	47.6	14	129	2.1869e-30	168.74	13012248	5431606	6932941	13380071	5718210	4552590	4716241	4808492	11881765	16188138	14039829	17842765	7947765	3594353	7813882	5357188	17168453	6008153	4690018	11459635	21935541	4635435	10039200	24841271	4059400	1280379	531859	1334025	6587301	16231718	5823600	10951735	38376559	14757876	20609365	26012618
O15541	RNF113A	RING finger protein 113A	38.8	3	15	1.6791e-07	101.5	0	0	0	0	0	0	0	0	0	0	0	0	1545635	1908212	833665	1084988	957147	604841	798018	722918	626794	379412	168482	636347	172847	87212	82109	200147	1155418	867194	237871	257224	457955	202229	730776	1579282
O15550	KDM6A	Lysine-specific demethylase 6A	154.2	5	8	0.0022993	67.277	0	0	0	0	0	0	0	0	0	0	0	0	166719	199238	33478	76288	54687	70633	0	82343	28621	4890	18488	80829	0	208891	19597	146662	89746	84534	16906	28213	54722	11930	68875	42474
O15551	CLDN3	Claudin-3	23.3	2	5	3.7559e-07	108.98	0	0	0	0	0	0	0	0	0	0	0	0	0	0	0	0	0	0	0	0	0	0	0	0	0	633704	149011	611689	0	0	0	0	861878	443378	2251556	1348444
O43143	DHX15	Putative pre-mRNA-splicing factor ATP-dependent RNA helicase DHX15	90.9	76	1223	2.4143e-151	292.73	10421770	6689246	7405193	12516569	5002135	7880955	9299005	7568103	14796206	25601370	25760495	9370450	50886034	57270638	40578298	31061623	62563044	10861185	16073805	24437827	22071461	7451812	14750470	21202195	25973858	51986270	16124499	65118576	50159672	49974144	22621588	66674559	85103970	49462271	89202179	106861317
O43148	RNMT	mRNA cap guanine-N7 methyltransferase	54.8	24	177	1.5802e-12	150.22	3161272	1364976	2773720	4545560	912108	1430072	1473684	1521852	5312884	8655800	8536640	4872320	6757304	7719728	4631028	4969260	2524576	1389264	1817388	6898304	1641726	1058696	1206812	16020716	802928	7793660	2332408	2021788	5145276	13323424	1401252	3451292	2011836	935589	3826720	5847084
O43149	ZZEF1	Zinc finger ZZ-type and EF-hand domain-containing protein 1	331.1	13	46	2.5518e-11	100.48	0	0	0	0	0	0	0	0	0	0	0	0	682777	880538	752336	87399	204790	56942	103400	58278	128510	54013	52277	58958	48103	196401	298564	52090	161542	141567	51451	119542	17454	8093	55598	350557
O43150	ASAP2	Arf-GAP with SH3 domain, ANK repeat and PH domain-containing protein 2	111.6	19	40	3.8543e-09	103.5	1188585	641327	985091	2590494	39627	1033959	1146536	942626	806506	599209	1122395	518767	371358	286621	453537	95016	1354376	56263	17148	33071	315953	35145	55029	61147	180	5164202	20502	6768	98696	6692	978	68086	5936	5148	329882	4875
O43155	FLRT2	Leucine-rich repeat transmembrane protein FLRT2	74	3	6	0.00038485	64.798	0	22378	0	0	953029	1053026	838597	543352	0	83216	0	749323	0	0	0	0	0	0	0	0	0	0	0	0	0	0	0	0	0	0	0	0	0	0	0	0
O43156	TTI1	TELO2-interacting protein 1 homolog	122.1	14	67	3.1267e-97	241.42	0	0	0	0	0	0	0	0	0	0	0	0	3076256	3272878	4990209	1305790	3011184	164040	581924	571855	2361630	49988	1294530	589706	475142	2456398	5203988	1035423	1390707	1478216	2188853	4033373	4705114	2778357	5477408	2160467
O43157	PLXNB1	Plexin-B1	232.3	10	17	3.584e-05	95.523	0	0	0	0	0	0	0	0	0	0	0	0	0	0	0	0	19213	27037	0	69306	37141	38964	22529	25110	137567	373671	73217	481544	0	0	0	101766	73838	0	100956	13844
O43159	RRP8	Ribosomal RNA-processing protein 8	50.7	17	86	3.5603e-32	162.22	1422477	603954	1083985	1694735	0	234946	0	230096	2672527	5027615	3983512	1243323	5876135	5555604	4048327	2209977	1112327	414767	494765	285088	789853	559050	429531	1802262	666777	1732340	10356194	1978196	2442465	2009404	570535	1090438	3792885	159715	750250	722308
O43164	PJA2	E3 ubiquitin-protein ligase Praja-2	78.2	4	11	5.077e-07	123.95	0	0	0	0	0	0	0	0	0	0	0	0	417119	591583	150890	333741	146964	0	0	254966	34360	0	0	0	0	0	0	0	124790	14934	0	716210	43080	2988	124764	0
O43166	SIPA1L1	Signal-induced proliferation-associated 1-like protein 1	200	42	101	1.2246e-11	139.15	458601	77838	65381	316472	1609764	2956929	3146154	2954657	819579	1860548	2041228	1139183	252733	225852	225122	84872	512923	100783	74419	164872	74752	56951	16473	146586	0	7641	7709	31081	0	0	6438	33174	43759	17715	375656	173752
O43169	CYB5B	Cytochrome b5 type B	16.3	11	436	2.289e-83	224.64	139194357	84267786	70663214	119086657	54784143	63084129	38788714	47394457	79952214	150793957	128888829	79990429	23336586	31875171	15433586	28546714	31733143	15966843	17981086	25361714	21239286	12147957	27473600	28516286	110123714	45357857	22807286	71532200	35026936	32019857	67717457	35134257	5890157	4448683	9129200	23091871
O43172	PRPF4	U4/U6 small nuclear ribonucleoprotein Prp4	58.4	42	452	1.6958e-49	197.07	6016930	2697746	3851663	6602080	3102867	2420453	2733453	3440300	9183953	17920130	14564430	9698940	12927237	16209230	9999293	7289879	7580137	4532113	5028577	3837607	4419271	2866148	3054553	7673057	8358423	12195613	3162469	12315532	16503150	14275340	5864173	10159203	4604240	2221745	5466395	9896000
O43175	PHGDH	D-3-phosphoglycerate dehydrogenase	56.7	45	823	0	327.77	3635524	1752696	2652432	5088352	8192512	9662080	13066704	11434336	13363544	24260136	30461598	11566296	353448640	360398572	333050804	201513600	157434018	27741520	52929176	62589504	40416004	14250492	28259096	33380114	65680348	117776536	88797371	121674210	233273240	217120680	135547992	283487875	199013212	133995673	174052032	157024863
O43181	NDUFS4	NADH dehydrogenase [ubiquinone] iron-sulfur protein 4, mitochondrial	20.1	11	83	8.6835e-55	162.76	14405889	7146811	9709889	16756778	491289	497767	0	0	18652749	28095724	24542967	19007511	10462222	7724211	2900400	5516556	7395067	3323178	2215044	3912212	2957022	2218389	1397711	7939633	11077444	14058333	4416200	16588233	10164222	7797778	4669022	9304523	2917344	987044	4169778	8163289
O43184	ADAM12	Disintegrin and metalloproteinase domain-containing protein 12	99.5	10	24	6.9867e-06	99.815	0	0	0	0	2000959	1976404	1960661	1842161	773533	1523804	0	0	0	0	0	0	0	0	0	0	0	0	0	0	0	0	0	0	0	0	0	0	0	0	0	0
O43189	PHF1	PHD finger protein 1	62.1	4	6	0.01333	53.756	0	0	0	0	0	0	0	0	0	0	0	0	0	170684	56894	0	0	72894	0	35453	64206	60678	0	63769	28449	104806	0	0	540888	0	80997	76559	0	0	0	0
O43194	GPR39	G-protein coupled receptor 39	51.3	2	10	5.0661e-07	119.76	0	0	0	0	0	0	0	0	0	0	0	0	1410857	1336571	474500	431705	0	46750	0	52395	0	45262	0	66300	0	0	0	0	244224	0	0	81819	0	0	0	0
O43237	DYNC1LI2	Cytoplasmic dynein 1 light intermediate chain 2	54.1	42	288	1.3391e-164	331.42	10243814	3813714	7375247	14092696	5398331	5077794	5498788	3818703	11634534	27660108	30779425	11329688	7475197	8947273	17203825	6416548	32466198	5698686	11030829	4911910	26606349	9290614	15041356	10602340	1395658	8650785	8334506	4070991	13860147	11634061	9211821	12861220	6451979	6390700	12167964	4602706
O43242	PSMD3	26S proteasome non-ATPase regulatory subunit 3	61	66	855	8.4562e-291	393.33	23929679	10703018	19228307	35958007	9256341	16338985	18247271	15997132	32222446	44919952	45029350	24601624	88066053	94916746	66783738	70403054	71418763	13895152	24230018	25700994	45806559	17287148	33477096	50306409	16958832	24721537	13873745	27426212	42767791	38868903	20945511	41687285	25343157	17313175	34313738	44376047
O43251	RBFOX2	RNA binding protein fox-1 homolog 2	41.4	6	31	4.9059e-07	74.987	3485590	1614674	2798339	5254996	2606342	1741711	1984395	1511006	4017797	8292081	7262814	2074351	6362814	8014214	5096771	3759793	1136900	705621	2396186	2708007	338150	487514	855259	2140471	3625457	5652350	634564	6824207	7305771	5686200	2394650	3358950	985093	31982	1106600	1791100
O43252	PAPSS1	Bifunctional 3`-phosphoadenosine 5`-phosphosulfate synthase 1	70.8	35	320	7.6873e-139	233.4	3684826	1528152	2453613	4845983	1916457	1430069	1452999	1591560	5301928	9284138	11175566	5394118	23160391	24257031	12558420	7286457	25609121	4763546	9111414	3593809	22052669	8672083	16056375	8829457	9029814	23815043	18959291	13631526	24275714	23988723	17204383	19058437	13590246	12541384	8630502	2891583
O43264	ZW10	Centromere/kinetochore protein zw10 homolog	88.8	37	209	1.8329e-25	180.66	2819622	1157017	1337390	2360451	1830473	2094863	2042805	1655822	2016124	4784659	4179561	2262644	13684344	12298651	6663902	5484537	8447481	1048531	3107138	3331639	4223724	2833513	643256	5673546	663120	8100889	1295150	3773983	7312282	5903217	447830	5215327	8401701	1841515	3419856	6676759
O43278	SPINT1	Kunitz-type protease inhibitor 1	58.4	12	37	1.0973e-06	100.72	0	0	0	0	0	0	0	0	0	0	0	0	0	0	0	0	234004	501008	388896	577124	7488	0	0	0	189105	113212	27944	156800	115587	300064	168577	149629	2098156	905274	3212744	4474804
O43286	B4GALT5	Beta-1,4-galactosyltransferase 5	45.1	3	62	0.00055719	129.96	0	0	0	0	0	0	0	0	0	0	0	0	714472	1010978	346567	298944	874323	624396	606848	620167	267972	207006	290094	1184000	483006	958506	307848	1155111	955183	737278	228833	906511	458344	240406	878494	1299394
O43290	SART1	U4/U6.U5 tri-snRNP-associated protein 1	90.3	53	378	2.7269e-31	214.32	3661705	1818917	1819863	3387000	1870074	2391552	2762154	2490661	7404976	12570679	12126418	6286400	8697327	11881936	5815536	6270077	3319230	2881303	2770585	2642645	2398154	2092947	1329332	3413242	6369154	7737552	1746399	7208390	10757345	9085204	6883856	5914905	4209431	1661042	4761943	8247645
O43291	SPINT2	Kunitz-type protease inhibitor 2	28.2	7	49	1.9557e-20	179.81	0	0	0	0	0	0	0	0	0	0	0	0	0	0	396408	0	281754	576915	598008	690423	1778369	906846	2037846	1794354	4613915	5678354	849253	7017600	1467900	1564754	1163085	1280669	6945831	2180108	8467100	11616385
O43292	GPAA1	Glycosylphosphatidylinositol anchor attachment 1 protein	67.6	12	58	4.2856e-11	132.01	3611273	1440127	1688691	3480300	862750	640782	1223182	1050236	1213223	3688318	3505864	2009673	1477700	1562718	1011014	372559	688100	1098732	978200	498886	657234	252723	278350	741118	1103695	2027327	470982	2065077	687514	1464991	437822	0	428540	28000	83809	0
O43293	DAPK3	Death-associated protein kinase 3	52.5	25	111	6.3918e-27	182.46	14564690	7782174	10099425	15563385	2759310	3269935	4080920	3747785	19040400	35130050	34320400	16583745	755177	1092460	595421	537834	676200	1120185	1171270	1576660	2741220	1455620	1516445	2176050	1625100	1743590	387450	2520765	1807945	1051210	870545	759370	30085	26938	34596	660100
O43294	TGFB1I1	Transforming growth factor beta-1-induced transcript 1 protein	49.8	47	371	1.3955e-287	360.81	32126978	11837930	20811428	41722457	19997926	21985841	23008601	21864396	56840076	115602759	137187315	56371519	16885826	16806785	12195585	7555466	39706907	15516674	25013581	16251485	29832381	9405926	16189511	13458144	149978	14034489	2465690	8928878	17718752	13141133	592248	5912033	5652294	1954992	5716756	7745052
O43299	AP5Z1	AP-5 complex subunit zeta-1	88.6	3	8	0.0013983	87.476	0	0	0	0	0	0	0	0	0	0	0	0	71348	52977	125263	63304	172548	24527	25754	60919	59773	33035	0	123354	0	40923	19503	34954	46231	69285	0	156650	0	0	19281	0
O43301	HSPA12A	Heat shock 70 kDa protein 12A	75	15	65	3.0323e-17	136.7	2577372	1502341	1938679	3551700	1222854	10497254	1456636	1410641	3941551	7793351	7706103	3395779	0	0	335179	2829487	118172	90397	45633	127741	1545205	0	0	37762	0	499026	49853	118285	0	1318659	0	40010	0	0	0	18783
O43310	CTIF	CBP80/20-dependent translation initiation factor	67.6	20	58	4.838e-12	116.52	684342	496779	710358	909282	748400	1243524	1484492	1185116	868045	1252795	1486397	720247	543634	416882	142137	397126	295137	249389	267026	427403	762761	535322	486253	1250682	36774	0	0	52834	186584	139096	120132	203429	10017	0	27821	61737
O43314	PPIP5K2	Inositol hexakisphosphate and diphosphoinositol-pentakisphosphate kinase 2	140.4	20	76	2.3163e-07	120.15	275834	101222	257204	623342	34813	49476	131597	45761	333228	703227	711822	85767	1120409	1771049	1163145	449781	471680	321158	428589	370228	1257432	210082	160566	488778	105107	256309	57854	248801	1149391	793300	78974	354578	241739	173072	368319	200928
O43318	MAP3K7	Mitogen-activated protein kinase kinase kinase 7	67.2	4	16	0.00020417	111.04	0	0	0	0	0	0	0	0	0	0	0	0	165200	13067	110894	319903	487150	65541	85131	179900	103434	159225	0	91134	77495	111066	24642	211359	111384	398944	133581	210703	74719	12409	300203	149125
O43324	EEF1E1	Eukaryotic translation elongation factor 1 epsilon-1	19.8	14	179	1.7709e-44	227.92	5199333	4661225	4693167	10871750	4427583	6460167	5645250	4710917	10446000	20944750	19984083	13008083	50739083	46330725	45405658	25207800	42256858	4975578	5794042	15699733	19377350	8755150	23711602	28899242	38393583	67303583	8634383	33135683	67160417	62832250	29874258	50903750	21990400	13773693	17836992	31645600
O43347	MSI1	RNA-binding protein Musashi homolog 1	39.1	1	4	7.4281e-13	115.14	0	0	0	0	0	0	0	0	0	0	0	0	774942	478025	524959	507923	62964	170431	138974	125355	56817	20809	104650	169123	462910	893732	161740	576801	1074912	624655	189784	199782	551292	132836	420463	588372
O43353	RIPK2	Receptor-interacting serine/threonine-protein kinase 2	61.2	7	31	1.2515e-11	103.34	0	0	0	0	0	0	0	0	0	0	0	0	2821297	3609779	1170883	1220989	719580	378266	499187	325308	241516	151513	45317	173687	152727	334498	119361	576231	621155	324921	56440	83100	116374	0	181442	50393
O43379	WDR62	WD repeat-containing protein 62	166	7	15	0.00033219	73.067	0	0	0	0	0	0	0	0	0	0	0	0	49839	20314	0	18765	27152	0	24631	16608	0	0	0	57433	0	16096	10009	15448	166386	175027	49673	70084	0	0	0	21304
O43390	HNRNPR	Heterogeneous nuclear ribonucleoprotein R	70.9	48	1126	5.5868e-235	354.78	40571723	23172552	26364989	45445274	19961567	29000648	27832862	26857439	48266120	82118044	82128310	55809047	124179078	146467774	97094671	79716196	75509288	29184416	26600468	46824487	43201691	26409147	25638784	63680671	81416361	118938988	66332257	111082636	112383451	98776464	45745334	72177353	44185725	18554410	44758003	60919378
O43395	PRPF3	U4/U6 small nuclear ribonucleoprotein Prp3	77.5	38	230	8.4686e-66	191.78	3437288	912280	2647879	4361806	976303	1540556	1285815	1173400	3266785	8574434	6979147	3448618	11207106	9467629	4780975	8775233	2708735	2308653	2633691	3426532	4439056	3586868	988076	7116532	6675500	12217659	1333775	5143768	8698244	10058476	5931365	4839709	1728750	4506230	7901632	5389606
O43396	TXNL1	Thioredoxin-like protein 1	32.3	26	366	9.7777e-104	211.26	17195619	7265938	10737218	24561319	10740613	10113181	11148263	10606494	19001250	44116206	52032144	21306531	44781164	55933563	36068895	28204431	33527255	13743773	15965988	15439525	18425756	10426844	7820056	15350750	4667144	5100594	2086806	6829050	9475911	9844094	3480338	6860044	30372583	17658152	44471000	53977938
O43399	TPD52L2	Tumor protein D54	22.2	34	552	0	338.73	122769408	53395608	98771058	165279018	66846183	73458758	76083108	62200183	124512608	263466633	272156585	115860567	79873542	107919225	70153308	116958375	75761458	29423933	33845975	42081718	58980123	31051924	21182585	61894249	17647349	28688933	16147009	36947692	123236158	100200992	47917150	128225667	35159633	24939992	83639200	125983917
O43402	EMC8	ER membrane protein complex subunit 8	23.8	11	75	1.1053e-26	157.68	9199727	4890064	7306818	11054909	5469100	7038000	6125182	5916718	12380909	24063909	22166455	12763045	10141282	7614245	3353545	2447155	4354955	4022109	3369900	5041891	4488809	8780891	432491	6514300	4906818	10173755	380075	5422955	12675436	3383991	3208991	2828845	2153473	204251	3168436	5180882
O43414	ERI3	ERI1 exoribonuclease 3	37.2	9	38	2.4188e-13	104.88	882881	468794	384950	0	468438	399838	434144	405231	0	468881	1246019	853463	2999625	2241238	488719	1883125	989806	460275	468688	643363	466263	233888	330906	1306588	234769	2527850	592910	1517325	1923488	1172619	488686	365356	1669888	1288688	2397650	1741813
O43422	PRKRIR	52 kDa repressor of the inhibitor of the protein kinase	87.7	5	18	0.00037135	86.624	0	0	0	0	0	0	0	0	0	0	0	0	109438	160798	173425	37563	190388	16546	27938	0	25670	3354	0	0	0	535730	170010	130995	254069	125565	0	101923	246708	60503	410738	155668
O43426	SYNJ1	Synaptojanin-1	173.1	3	4	0.0012869	51.949	23052	9730	70751	129011	0	0	0	7204	108983	513646	433963	33921	0	0	0	0	0	0	0	0	0	0	0	0	0	0	0	0	0	0	0	0	0	0	0	0
O43427	FIBP	Acidic fibroblast growth factor intracellular-binding protein	41.9	11	85	9.7059e-12	120.66	831875	398485	404530	699375	488565	742720	1002900	947075	607055	891345	1452445	835935	3044115	2172120	1351375	2296480	1677430	722740	933045	1011000	583765	468025	54090	1194580	792970	1270235	445125	1973445	3053010	2452420	1223135	3222590	758625	395050	1618915	2662945
O43432	EIF4G3	Eukaryotic translation initiation factor 4 gamma 3	176.7	43	213	8.9272e-18	136.57	894590	510317	1074174	1756351	349726	769497	736020	522168	1163881	1812528	2786806	689511	3048743	3142087	2996100	1864827	937327	615786	826975	758296	6822816	1133954	924635	2969022	963567	4371040	2366602	2941149	2099154	1672730	746911	1275874	884347	432609	748848	567996
O43447	PPIH	Peptidyl-prolyl cis-trans isomerase H	19.2	16	163	8.3444e-130	235.95	5308455	2782236	4074636	5919455	4237973	3250582	3198864	3513482	6118627	9543000	5348672	5944574	20857982	29789965	15930764	17392327	9260327	6087291	5679973	6906177	5019209	3805427	2761482	9891264	7928035	11586900	4089045	17303482	14123865	11868400	6628573	11888380	8897142	4099461	12459373	28838019
O43464	HTRA2	Serine protease HTRA2, mitochondrial	48.8	15	72	1.2304e-11	119.27	2314152	1110302	1141800	1639493	327209	0	150496	27294	2289735	3975000	4062326	1932678	980423	1619926	2116752	846261	1631000	536359	320543	309700	670200	319691	46191	1627004	183283	1881526	799296	2013330	2171943	1922057	0	3515917	624574	484822	1606991	2195491
O43488	AKR7A2	Aflatoxin B1 aldehyde reductase member 2	39.6	20	253	1.4385e-78	199.46	17566506	8482238	9951063	25156695	5853650	5531344	5933113	5071763	16393871	32011153	27577529	8120213	21101650	22500647	11283313	15006563	12030706	4903769	6489588	9489350	3776369	2192400	2082638	6052463	15507594	12833944	4494788	19178894	9305563	9423200	8283106	9290863	1303106	583800	2035403	2363938
O43491	EPB41L2	Band 4.1-like protein 2	112.6	83	610	1.0474e-83	213.98	4215664	2336973	2955138	4757888	6630617	7281800	6356515	8089864	8571778	13236185	15203113	6935314	16063514	12986908	13474423	11278070	10370392	4051811	6007934	8954230	7261753	5076407	4297786	12789976	19217028	31497986	12949892	36783456	16187700	13018917	6218458	9432929	3775683	905790	4085034	6624590
O43493	TGOLN2	Trans-Golgi network integral membrane protein 2	51.1	16	111	1.332e-52	212.89	6851015	3243848	3405160	7693637	3609426	4410415	4624693	4587996	4734693	7333556	7578768	4512219	186217	681200	411759	1218567	167710	694825	1252357	1302456	1068430	1034386	1011367	1329441	1084411	1298856	462478	2669700	1458414	373864	407617	1326874	498740	92860	364218	1226260
O43504	LAMTOR5	Ragulator complex protein LAMTOR5	9.6	10	121	1.3056e-297	283.98	73932400	35934700	37195660	63202200	96627400	85468800	74035600	75390720	66564800	142497480	138744800	90422560	6771220	10297180	3633020	6385140	13484260	4284200	7299220	7053400	11656360	8653920	11295920	13729460	5522020	7422160	3533210	14824760	10304300	6685500	2386200	10870182	2499012	1493800	4260420	13898000
O43505	B3GNT1	Beta-1,4-glucuronyltransferase 1	47.1	9	18	5.6535e-10	113.24	1103768	950416	972563	1564947	231442	399616	0	335800	630211	2039789	1267516	1005789	837716	1063579	533711	1763895	252505	90779	0	291805	106163	69595	0	0	779132	4583600	619084	4218105	2706111	2240047	113079	2077526	2278990	918381	185221	1667774
O43516	WIPF1	WAS/WASL-interacting protein family member 1	51.3	8	19	1.4098e-05	94.191	0	0	0	0	0	0	0	0	0	0	0	0	512097	942950	379900	720270	643453	200450	236247	267423	176607	97250	53015	438307	0	0	0	21294	664220	620507	0	452593	0	0	0	0
O43567	RNF13	E3 ubiquitin-protein ligase RNF13	42.8	3	10	8.8306e-05	74.92	651227	202937	0	0	2742573	4138933	4416267	2265567	429080	194033	0	120227	0	0	0	0	0	0	0	0	0	0	0	0	0	0	0	0	0	0	0	0	0	0	0	0
O43570	CA12	Carbonic anhydrase 12	39.5	8	36	1.3813e-17	142.08	102938	80908	0	0	13507923	11548377	12083062	11453869	1785692	4228154	7467000	3476246	0	0	0	0	0	0	0	0	0	0	0	0	0	0	0	0	0	0	0	0	0	0	0	0
O43572	AKAP10	A-kinase anchor protein 10, mitochondrial	73.8	4	10	0.0018406	64.265	0	0	0	0	0	0	0	0	0	0	0	0	426977	336540	257829	157609	125654	58849	93305	67214	152694	0	38860	179860	35660	166714	0	29203	347743	319514	42251	164958	39029	0	114591	73963
O43583	DENR	Density-regulated protein	22.1	19	200	2.5583e-41	144.27	4915111	1607844	3105767	8182656	1732100	1015556	3530678	361511	4119767	4293867	6931811	9731356	48228087	32237482	38337333	34700356	8436326	9584867	5263111	9509544	8430089	7184688	6331519	11005411	3900078	4814427	2507658	12983700	30686968	29037478	8116044	13562244	13362533	6825200	17608467	33181156
O43592	XPOT	Exportin-T	110	40	251	4.0993e-60	199.11	1037034	505977	705600	1341140	347834	926132	1086185	996819	1439628	3052330	3453002	1247449	16181446	13320134	11573111	8192683	5494874	1184890	2219485	2749668	3424683	985556	1646977	4128074	483832	621871	776434	2518107	3460435	2082926	1851503	7269338	2913545	4546357	7861114	16164732
O43597	SPRY2	Protein sprouty homolog 2	34.7	5	10	5.3358e-07	107.18	451869	337181	474431	392256	207550	120250	97406	131444	1086125	1122063	1239875	895006	710231	885169	757875	516444	0	0	0	0	0	0	0	0	93206	462463	126813	430738	0	43716	0	0	0	0	0	0
O43598	DNPH1	2`-deoxynucleoside 5`-phosphate N-hydrolase 1	19.1	13	161	1.0282e-83	181.93	2314456	683044	2381444	2664911	2526378	2422967	574744	3989722	3817633	5294333	9982222	1184244	66026556	61691111	21203111	45933556	16783222	6393611	16815367	5313800	9002656	3570989	5315789	6027067	3399600	3607578	7691227	6033389	26730289	28170667	30530956	24838256	31773167	30170267	20637978	28146000
O43609	SPRY1	Protein sprouty homolog 1	35.1	2	3	7.1639e-05	91.937	0	0	0	0	0	0	0	0	0	0	0	0	0	0	0	0	0	0	0	0	0	0	0	0	0	794612	131976	750524	0	0	0	0	0	0	0	0
O43615	TIMM44	Mitochondrial import inner membrane translocase subunit TIM44	51.4	40	478	1.1453e-60	202.56	14393378	6184349	7763540	13667126	6780602	6458924	5838921	7222169	15984120	28231672	29725187	14072006	15117126	16821234	19546965	9721424	11358829	3359114	3334131	4869562	19511451	4667745	5633002	7778283	8675172	39882212	23099919	22521903	21115333	21497009	6852760	17688134	16521328	4475863	36826990	18047769
O43617	TRAPPC3	Trafficking protein particle complex subunit 3	20.3	15	93	2.3099e-09	149.65	3538256	4567622	2484622	7677533	2772344	3845044	4453444	2894433	4892978	15402611	16199367	7246667	12143000	13470778	2354678	10268933	8625624	4965322	5282344	9209289	8243978	5985988	3411022	9882778	1737511	2956337	849454	4374056	12032167	9308223	5055867	13283000	5891489	1807614	9986650	14805922
O43633	CHMP2A	Charged multivesicular body protein 2a	25.1	7	12	0.00017326	111.61	4430378	1401622	1894763	4339700	1478444	0	2182000	0	3690178	4673289	6921767	933756	154683	76502	56726	857900	86183	230978	39873	389989	141933	235167	838700	431700	290233	34733	79632	488544	68158	75241	1227411	896533	371136	196632	0	1437267
O43639	NCK2	Cytoplasmic protein NCK2	42.9	7	19	7.4869e-05	85.377	113750	79958	318967	979417	150225	0	0	0	296571	1147542	929417	0	234124	320621	459696	399354	48624	154260	70062	165160	90543	121671	332886	270350	97235	326840	28188	363138	1216900	1202833	293629	392621	136176	70126	157463	333263
O43657	TSPAN6	Tetraspanin-6	27.6	8	48	5.8522e-08	104.17	7330346	3088254	2217446	5021846	7151969	8780231	8877085	6978254	4298800	5900077	7065455	1204538	1955977	1449061	621608	863385	1029231	673754	909669	422477	293723	310823	60834	243523	1312454	1847162	680554	2536692	1605592	1327015	502023	306777	680854	364781	1261585	1306646
O43660	PLRG1	Pleiotropic regulator 1	57.2	36	273	2.0071e-47	148.52	2331419	1217745	1912228	2076400	541239	465739	542324	874948	3144981	6472655	5442355	2150769	6227632	9166692	4127500	6193097	3030617	2997345	3447503	4284573	2603227	2406245	1807681	4403374	2595914	4446785	1348420	7142623	8077039	6610229	3324922	5119326	2818700	1132277	3059926	4597274
O43663	PRC1	Protein regulator of cytokinesis 1	71.6	6	51	0.00013598	108.24	0	0	0	0	0	0	0	0	0	0	0	0	454636	2141291	941805	1042521	1008594	709536	918552	911561	261803	252312	465728	1139594	586609	1059624	143797	1518516	995003	886742	903889	1698624	968103	370791	732570	2889733
O43665	RGS10	Regulator of G-protein signaling 10	20.2	9	34	2.6208e-13	169.12	402200	296525	492518	675825	817325	1122450	1413125	2148750	930225	1394425	1176588	838400	10679875	12026750	6124688	17297250	1227525	733413	1043775	1047788	666650	234951	504225	401950	72855	1030151	505251	1002333	3807625	5486325	1752779	8322375	307538	0	578446	562700
O43670	ZNF207	BUB3-interacting and GLEBS motif-containing protein ZNF207	50.8	14	118	7.3588e-87	194.92	8538881	4506063	5281063	8182313	3924344	2234200	2228425	2351306	10828069	25156994	25040031	12178475	14592813	19676000	12059556	11844283	6404063	7799994	6671988	5385306	6150456	4233456	3642131	8315563	2300188	3618863	1744936	12191313	12924063	9588000	4087494	7028051	6043319	2758860	8415813	9860000
O43674	NDUFB5	NADH dehydrogenase [ubiquinone] 1 beta subcomplex subunit 5, mitochondrial	21.8	9	80	1.2013e-86	177.73	33223875	3229088	27590125	51580500	12021463	173475	22837500	21373675	60372500	98627750	82629875	39802875	10133875	7558750	4377300	38382200	3713650	685400	2266988	27981025	3060711	14603841	6998470	27319213	29377550	43811500	10569363	31272075	42297250	31716625	9488100	43412863	1114463	1350375	4388163	35599888
O43676	NDUFB3	NADH dehydrogenase [ubiquinone] 1 beta subcomplex subunit 3	11.4	8	39	3.3182e-06	150.02	10761500	5412117	8045483	6394500	2284250	2080833	1951500	3021717	4796083	11493000	9679167	11724500	12061533	10926417	8644267	8720883	5073633	5156333	3978650	5342367	5401717	5681667	1753517	7970550	5565367	16977283	4885263	24048200	14658633	13230500	2383250	8311150	6535333	2061833	4933517	9056850
O43678	NDUFA2	NADH dehydrogenase [ubiquinone] 1 alpha subcomplex subunit 2	10.9	10	117	5.296e-28	159.31	26589900	10981350	16498167	20326700	4889833	3420350	6366133	6673000	28902167	50782667	45527500	34418500	6959217	12528000	6489333	6487017	17742383	4712333	5285517	6321383	3474450	6785600	4574400	6543250	14509933	21960667	7258767	32878333	11667000	10024733	4039883	7541233	4470583	1341632	7195383	6728067
O43681	ASNA1	ATPase ASNA1	38.8	27	412	6.3746e-47	174.02	21374571	9486571	12758276	22495706	13197782	14682335	13224782	12764447	16008694	33251829	36097506	18907112	29173176	28519624	21120947	24990882	18422841	8370476	10346929	18615459	23043006	14600818	7880271	32050694	11095618	27138865	6760906	18209502	30273682	27171706	10883329	33117529	33767253	19424594	31051018	75620294
O43684	BUB3	Mitotic checkpoint protein BUB3	37.2	25	319	5.4043e-133	356.13	15183071	6547353	12078572	18252471	4621871	8628912	9411535	8722771	19492488	33848588	32108118	19612624	36605235	48568076	15801318	23233176	14390588	8885994	11855412	20470000	9161082	6823518	5911887	19161176	7475396	7575118	2985837	12983341	20491706	16436000	9212118	19844529	8272289	6319902	11652981	24041235
O43688	PPAP2C	Lipid phosphate phosphohydrolase 2	32.6	2	3	3.4325e-07	101.36	0	0	0	0	0	0	0	0	0	0	0	0	1087146	247108	97823	784169	0	195299	220265	306210	0	0	0	0	0	0	0	190743	0	0	0	0	55862	21157	167409	111615
O43707	ACTN4	Alpha-actinin-4	104.9	117	4835	0	405.6	939898290	374531899	517194421	811417621	362434008	372084457	356741713	396473285	1291619850	2041469229	1976171160	1042342362	373702566	360399609	190035535	237716300	587329587	121732240	179770542	350699774	480498708	289068547	407424637	518770146	374086913	686214724	168345890	455514709	413021142	352913794	228844647	346498539	219077470	136089282	208052544	279296491
O43708	GSTZ1	Maleylacetoacetate isomerase	24.2	6	43	1.5161e-15	119.01	2490778	1442356	2146900	4256000	0	541467	345533	443378	786667	2000556	2290444	777978	3781667	7407767	2567333	2265822	8335778	567544	3541600	864244	448589	318900	233367	945044	1000633	5448778	613844	4605478	3371778	6565844	644378	1485167	8429189	6645856	18430278	8088933
O43709	WBSCR22	Probable 18S rRNA (guanine-N(7))-methyltransferase	31.9	4	9	1.8518e-05	94.616	0	0	0	0	0	0	0	0	0	0	0	0	0	0	2801618	1284982	0	511664	547536	604691	133700	332425	188764	607564	240927	0	83899	218773	1468727	1786545	382155	732745	356300	369171	394282	984736
O43715	TRIAP1	TP53-regulated inhibitor of apoptosis 1	8.8	6	27	0.00012445	97.068	1529660	245220	313620	1995400	818020	203660	0	0	1707900	3215580	1750060	2152360	1505300	1192540	1054500	2855880	0	1905236	1467400	2367940	1816240	1518780	587820	2144280	1105800	1508320	965834	3610140	2981600	1559000	1126960	3098960	2106940	458094	2168160	4703540
O43716	GATC	Glutamyl-tRNA(Gln) amidotransferase subunit C, mitochondrial	15.1	7	50	6.7447e-19	166.04	949833	362744	521311	0	496056	636711	0	0	790300	921511	0	2743333	1134878	2619367	990300	2564167	1046100	876511	998489	780322	2003022	1104478	621100	2098878	2930489	3468456	1540956	7640333	2792567	2304600	1017711	2405189	1366467	758118	904267	4680933
O43719	HTATSF1	HIV Tat-specific factor 1	85.9	27	147	1.393e-26	162.68	541221	397828	556232	805249	525402	434801	410944	452731	658681	923932	922058	364947	1989647	2529308	1662234	1605826	688811	367953	480958	244567	492388	291210	472391	480763	602343	1253815	153699	878372	1671896	1102949	981457	695530	696566	322448	935913	907974
O43731	KDELR3	ER lumen protein-retaining receptor 3	25	3	16	2.4059e-09	172.39	2874222	1525222	1841667	4127678	0	1746222	1901444	1572222	3607889	6067222	5244556	2262778	0	0	0	0	0	0	0	0	0	0	0	0	0	0	0	0	0	0	0	0	0	0	0	0
O43739	CYTH3	Cytohesin-3	46.3	7	21	0.00043926	91.087	692015	339575	478360	444590	229425	454855	704490	117345	620800	1190900	1358890	284130	685399	775000	669112	453705	1351210	292435	173159	365935	1033647	586362	463290	2043650	309023	884325	248481	738814	612895	511575	243648	1203640	181405	147705	443145	704700
O43741	PRKAB2	5`-AMP-activated protein kinase subunit beta-2	30.3	6	15	0.00022892	81.338	869936	644336	996350	1952664	841900	1176807	939443	1131300	2047636	2313650	4916043	1788407	0	0	0	89000	0	40942	0	222957	182002	113500	0	273421	0	0	0	61099	0	0	0	243707	0	0	0	0
O43747	AP1G1	AP-1 complex subunit gamma-1	91.4	54	392	1.673e-54	204.69	11030692	7278732	9697811	14156092	2735670	4864645	5559951	4621370	9300794	27073676	26183151	12158641	11445129	13024765	15023772	12005708	9701492	4171809	4003684	8176016	7899674	3040135	3357681	11828286	3472502	10344415	4616774	4603111	10466412	8473351	7484522	13739751	4962916	4357644	7505003	8015703
O43752	STX6	Syntaxin-6	29.2	13	67	3.7671e-13	164.96	5905546	2596938	1914100	4293462	2441277	1951731	1668346	1740785	6304777	6272308	13070646	6506538	3756662	1678154	4091454	762946	1084685	779662	750069	786300	307585	211872	691415	272362	1354692	693200	423700	1770654	2285677	1915662	755008	175631	586864	119812	843262	460400
O43759	SYNGR1	Synaptogyrin-1	25.5	3	11	3.4879e-05	97.456	4974400	0	3488450	5372500	0	2610750	2279125	1865500	10157500	14032375	10220625	7497225	0	0	0	0	0	0	0	0	0	0	0	0	0	0	0	0	0	0	0	0	0	0	0	0
O43760	SYNGR2	Synaptogyrin-2	24.8	10	54	3.1823e-07	150.4	17996556	4802400	5053667	14454000	331978	0	0	334367	9615333	13062000	10714667	2429222	2527000	2441056	1350078	677689	1926022	1681667	2200667	3209089	3344844	2508546	558099	4665389	233744	1757622	51139	2709867	14116889	9704222	2314133	11972778	10435356	3627956	8540156	25928444
O43765	SGTA	Small glutamine-rich tetratricopeptide repeat-containing protein alpha	34.1	22	319	2.4293e-50	202.03	76289458	8992358	11763792	36370792	2735750	3827625	3386975	3240667	24864542	80685742	148556000	15055417	36277600	55356742	50818925	56820242	35978542	10909542	16891300	38031633	62848967	28975853	41860804	73509178	15264700	25822558	7469938	22103016	46019083	29467392	27320008	114156900	30008548	15279950	35917283	40393567
O43766	LIAS	Lipoyl synthase, mitochondrial	41.9	3	6	8.9461e-05	79.974	0	0	0	0	0	0	0	0	0	0	0	0	1054784	566805	732668	193716	406568	407122	446637	39536	165168	97953	0	150332	4166	220147	26968	175100	0	0	0	0	126632	191153	311174	299327
O43768	ENSA	Alpha-endosulfine	13.4	8	82	3.3244e-32	154.26	0	0	0	0	0	0	0	0	0	0	0	0	12551999	22049114	5213684	17011205	11023294	2082547	2970626	5934281	4894264	2825213	2660184	4084620	3289785	4658949	1917655	10684501	11249730	9387180	3463276	10214342	3282296	1376225	8917653	14249910
O43772	SLC25A20	Mitochondrial carnitine/acylcarnitine carrier protein	32.9	19	69	4.6668e-11	130.98	8679683	3266199	4894869	10165309	305067	2968067	1758294	1581833	8034944	16767117	14312944	8466061	1005506	931439	159589	385744	1225989	868594	1137911	1896178	1885344	1421433	434939	1980400	594011	1539178	329614	1744322	1388928	671361	296356	805438	265539	65946	576922	678414
O43776	NARS	Asparagine--tRNA ligase, cytoplasmic	62.9	54	851	6.1671e-113	279.64	24931267	11128771	18144608	35421133	13147492	17530888	22301883	18109342	32339117	65903592	66611383	33393658	66686167	71813458	39864983	51672775	39104428	20854917	27668245	33725030	31467579	22596833	24231063	54590046	6283088	8223945	2013383	11742274	34238775	29275750	16113995	27562233	29334441	20748801	37584746	74971700
O43795	MYO1B	Unconventional myosin-Ib	132	96	1018	0	377.09	48141760	22662054	29938193	58869976	26628517	36705163	36529068	37825055	30231579	46529852	40768190	28989735	18292187	25491952	23532446	12276997	16199930	7753702	10660000	10221620	26503254	10140443	12215378	17243720	5057838	9386606	7859835	6013580	12207145	7424030	7072170	6650975	9281360	4975846	18751567	6778256
O43808	SLC25A17	Peroxisomal membrane protein PMP34	34.6	5	8	3.5036e-08	67.283	58429	36359	0	65023	209167	198493	229447	29393	269060	488817	441487	683180	78093	0	82380	550286	317358	85280	59023	302487	39073	22667	0	280233	0	22086	21859	0	0	0	0	341140	66833	75533	0	721573
O43809	NUDT21	Cleavage and polyadenylation specificity factor subunit 5	26.2	30	495	5.1369e-82	172.37	55430586	23178579	19007350	46922471	22683871	28571507	29801507	27792193	44291271	93183721	94289643	57432786	96823843	98431964	76834800	90376315	75995236	24831575	21292194	49849593	86189986	43332043	34302693	30718071	101596843	123258393	100236839	56463986	102936307	86565629	73458307	96904557	104499336	92153039	172574243	90775800
O43813	LANCL1	LanC-like protein 1	45.3	20	155	6.4482e-73	155.11	4464505	1842426	2826716	4975353	2201853	2547353	2423553	2539495	4775458	6461147	6989411	3207042	18344626	22580958	14502900	21487289	14984663	6181788	6248522	11239032	9144632	5235268	4951189	6075268	1925021	3377837	844050	3066979	5284228	2698842	1156789	3444321	3422492	1518753	9399474	12804900
O43815	STRN	Striatin	86.1	25	145	8.0457e-27	129.62	2407659	1379745	1960483	3607112	1003115	950353	1140645	1554593	3359048	5540048	5677155	2109755	2354876	2138155	1958925	771186	4643508	1040338	1229228	1024015	647395	479091	242217	1286020	285370	3729259	307743	1929526	1638770	1957035	190703	1115734	2185770	1539653	1636738	1642920
O43818	RRP9	U3 small nucleolar RNA-interacting protein 2	51.8	22	224	1.3854e-204	323.59	31128792	13723483	11858315	62394846	14410367	57025000	57560488	50959503	72356758	11611696	9402255	15474783	24685063	23356453	33907333	24491013	17029004	1994683	9799108	1909468	11732775	5784754	2978608	2396450	6651331	27802363	2617867	11699773	25652433	22750852	5914247	12451600	8972663	8055045	2306538	4537608
O43819	SCO2	Protein SCO2 homolog, mitochondrial	29.8	8	35	5.6102e-05	91.867	758164	380650	404500	1132150	412743	662707	307393	258357	1513700	2459071	2933071	1263900	1108793	702861	1070850	1018357	553386	1205193	1156557	382457	346357	245270	211479	304066	1591136	3840171	1304654	2719693	2104879	359779	495893	317921	466693	221433	780936	875500
O43823	AKAP8	A-kinase anchor protein 8	76.1	20	148	2.973e-87	163.99	2454993	984810	1200432	1499441	258061	791803	441216	122933	2854883	2962703	3907459	2998931	2116390	2836225	2536662	822014	1431869	770548	878957	450462	1359179	405303	1086662	670676	2180431	6327603	4486278	1245648	3004848	2132814	1673562	1058007	4950707	3448437	4720459	3371841
O43824	GTPBP6	Putative GTP-binding protein 6	56.9	9	19	2.1157e-11	131.44	0	0	0	0	0	0	0	0	0	0	0	0	1269122	907289	250015	834907	142178	56270	76940	38889	87647	19261	0	48981	0	121456	0	318185	91889	82800	0	110519	128937	24648	261704	518667
O43837	IDH3B	Isocitrate dehydrogenase [NAD] subunit beta, mitochondrial	42.2	29	221	1.2331e-39	150.22	8635224	3274690	3432429	7840386	2316576	2690605	2249886	2207390	8124376	14713910	14657167	5302824	6791767	7867794	4440657	11715894	3327876	1528305	1764133	3817219	2477214	1579346	1317210	5651271	4689662	8233133	2247145	21744310	4714357	3391119	1621129	4795305	3054433	1417085	3269981	11370176
O43847	NRD1	Nardilysin	131.6	43	319	5.4255e-27	188.66	864219	345732	536536	975689	214887	462327	464092	251062	969889	2272842	1858268	843238	6364060	9002925	3280621	5064626	2888649	2074756	2137228	2570217	1888769	1071171	1209214	1675709	1402118	1970692	640145	2931581	5706792	4897558	2696096	5075441	2225202	973288	3392255	5391828
O43852	CALU	Calumenin	37.1	73	2144	3.6403e-256	349.81	972482288	496534506	575056019	929939375	1278992725	1384763694	1260621856	1345836250	813130556	1446827913	1364306213	847841631	179965531	196632350	97185477	142215663	407603256	141975950	172454689	335927038	483950688	331299511	443102475	500217688	129538187	133890906	38981729	151967413	230519888	206696069	89802414	128488731	33470886	38626928	68840238	82554164
O43854	EDIL3	EGF-like repeat and discoidin I-like domain-containing protein 3	53.8	55	348	9.7908e-87	195.15	9094085	5333142	8267396	13691335	56546992	69107940	69994246	71511862	28923800	36992062	33485951	26710873	9600	19883	399231	0	23667561	10428600	11217204	27977048	17640496	10468332	11131223	20127365	55645	136242	0	0	0	0	51443	0	0	2463	959192	0
O43865	AHCYL1	Putative adenosylhomocysteinase 2	59	25	202	4.9469e-76	183.05	3122419	1428179	3180574	4113604	738626	827285	1249715	820956	4723222	9822630	9264111	3737589	11643626	11999293	10170733	8099511	5598156	2752056	3627581	3421800	7417059	3961470	3072326	5681448	5217052	7779285	7391723	12357074	19894263	12297015	6299163	6535437	12128481	14632796	13373670	12526070
O43896	KIF1C	Kinesin-like protein KIF1C	122.9	10	37	3.2936e-05	111.61	0	0	0	0	0	0	0	0	0	0	0	0	610887	333465	283661	197559	593376	195860	283623	215874	649846	311489	26484	849489	0	148765	23473	336523	325332	379177	113386	364973	95469	6248	19497	98684
O43913	ORC5	Origin recognition complex subunit 5	50.3	7	42	3.0388e-32	117.49	0	0	0	0	0	0	0	0	0	0	0	0	795381	593412	1360726	2600070	389041	226056	281759	1105926	298266	131027	320189	899561	763138	339981	365478	3024648	169837	121705	273341	1126959	313540	110456	530637	1487170
O43920	NDUFS5	NADH dehydrogenase [ubiquinone] iron-sulfur protein 5	12.5	11	131	2.6856e-90	273.79	27061833	8121150	11517783	19175333	3598933	4117417	3985367	5274400	19661450	44095333	49673167	30408167	60005000	52588000	35933433	41811500	37324617	4549067	18165972	17690867	30011033	12197000	15651167	29021000	9523633	80897667	46752183	69751000	52431500	40188436	16510642	28469417	54195767	2269933	73752367	40773488
O43924	PDE6D	Retinal rod rhodopsin-sensitive cGMP 3`,5`-cyclic phosphodiesterase subunit delta	17.4	5	49	2.1291e-08	127.42	0	1711625	1513275	4702075	1542775	0	2654750	1897800	4445575	0	0	0	6378225	6322725	2020350	6218300	4410000	2326250	1609800	6223100	1835725	1424805	2068675	8569700	3037625	4359900	1163125	8054975	5870125	5178925	2801350	9484200	1365025	309500	1765175	6723975
O43929	ORC4	Origin recognition complex subunit 4	50.4	8	39	3.3011e-07	125.48	0	0	0	0	0	0	0	0	0	0	0	0	1457552	1114039	630228	317057	520812	285459	234038	410380	58972	5903	45760	209652	398960	744166	88838	728854	122455	116694	221708	553396	67875	22592	792574	299171
O43933	PEX1	Peroxisome biogenesis factor 1	142.9	4	16	4.6071e-12	79.395	0	0	0	0	0	0	0	0	0	0	0	0	849752	102738	2404833	76480	384837	0	43620	58307	14876	37374	0	38448	0	217833	308633	86692	96197	119700	0	57743	701501	62000	1481025	235948
O60216	RAD21	Double-strand-break repair protein rad21 homolog	71.7	35	271	1.7577e-32	190.57	981721	610530	468979	1663468	1521914	1549986	1122189	1230295	2446818	3773029	3267821	2641675	6777332	10407607	5166261	5617206	5693910	1630899	2344043	2910225	1597429	1084713	1612490	3118840	4658657	13437146	2872368	11049007	8297232	8399585	5179368	8723146	2755783	1998916	8679325	9399239
O60220	TIMM8A	Mitochondrial import inner membrane translocase subunit Tim8 A	11	6	121	2.1577e-62	247.75	15587200	6411000	10947600	18705600	4596560	7353180	6244260	7994620	19185400	25388600	25099200	22458600	17284720	19604480	8669940	11891760	12351560	7113540	9693200	10941000	11239620	10207660	8311800	19411920	21199600	27607600	11772940	46042400	29533200	26384400	11993800	27944200	9055800	5848080	12078900	33872400
O60229	KALRN	Kalirin	340.2	2	2	0.00026279	84.17	209309	107948	84486	289847	41527	122836	107356	19686	47215	23258	26764	10212	0	0	0	0	0	0	0	0	0	0	0	0	0	0	0	0	0	0	0	0	0	0	0	0
O60231	DHX16	Putative pre-mRNA-splicing factor ATP-dependent RNA helicase DHX16	119.3	28	169	5.8359e-09	163.16	126689	175514	188096	330512	235980	228935	125182	244822	106624	882306	0	721702	4482330	5232582	3359659	1630039	1595106	368398	716200	512163	523823	293757	310811	1248848	709425	1524424	250013	817146	4641076	3793055	1297059	2390081	1729373	559182	2086979	2018812
O60232	SSSCA1	Sjoegren syndrome/scleroderma autoantigen 1	21.5	14	119	6.5019e-79	180.06	588683	0	428150	0	0	0	359658	0	579142	864917	4436033	519783	10862100	16783942	6767942	15672858	2614667	1012947	1203469	2152783	3757350	2340676	1452575	6674058	2017350	3203358	1015292	5963575	11413417	11580842	3035933	15044944	3370175	2725657	5765140	14947250
O60237	PPP1R12B	Protein phosphatase 1 regulatory subunit 12B	110.4	5	12	9.6827e-24	130.07	11310	6268	220	36896	146380	28037	76898	38905	243240	344137	400868	202396	409132	490245	212566	0	108928	55635	37562	153318	160392	88679	0	152719	0	98543	11464	145311	0	0	0	215583	0	35632	0	0
O60238	BNIP3L	BCL2/adenovirus E1B 19 kDa protein-interacting protein 3-like	23.9	3	25	8.3463e-28	146	0	0	0	0	0	0	0	0	0	0	0	0	640730	678820	0	0	1287456	1359600	1272700	1884300	1451400	1107300	876210	153900	449160	508900	210900	619730	0	374960	0	0	344220	108320	0	0
O60244	MED14	Mediator of RNA polymerase II transcription subunit 14	160.6	16	45	1.2252e-07	94.309	0	0	0	0	0	0	0	0	0	0	0	0	669747	853447	517097	445279	562932	217167	318548	178782	228212	110248	54329	338924	361818	831158	172181	484071	675843	567247	141996	294000	178364	92567	397988	464849
O60245	PCDH7	Protocadherin-7	116.1	14	38	3.2328e-07	123.86	1280264	731138	746260	1030436	482468	678006	535812	529988	779210	1419844	1243014	434050	0	0	0	0	0	0	0	0	0	0	0	0	144966	332484	86398	597610	0	0	0	17948	8555	0	0	0
O60256	PRPSAP2	Phosphoribosyl pyrophosphate synthase-associated protein 2	40.9	21	112	5.4448e-69	202.25	2232054	1018612	2041799	3149887	151457	548947	277569	522259	1017765	2165594	2427084	565783	12595713	24428605	4419046	7668577	6549172	1366911	1855610	1451339	3242105	1242975	1454617	2229432	638102	7815629	4759530	3211852	12263658	11581927	3253548	5263418	3522480	4304043	3385851	4138444
O60264	SMARCA5	SWI/SNF-related matrix-associated actin-dependent regulator of chromatin subfamily A member 5	121.9	56	705	1.8704e-40	206.36	4739579	2438498	2043937	3674457	1519099	1123068	1670292	1377521	4679737	7960425	6878893	3154480	21161614	16257600	10436239	8971749	9988400	5605955	5806236	5145477	5173454	3303870	4772265	7416279	14419032	24265029	6770227	25977432	19593434	17385097	7075688	11644789	10261154	4506815	11013849	15817265
O60271	SPAG9	C-Jun-amino-terminal kinase-interacting protein 4	146.2	58	353	3.6282e-65	219.42	2198209	1006111	1617674	2118950	1602710	1680136	1821384	1681611	2618847	4030979	4930664	2300676	6514663	8752777	5420470	4309084	2229817	1164505	2269886	1649947	2885369	1009060	1481254	2164791	164932	374739	330917	310477	8307742	7340992	3972836	4928713	2056057	981860	2251440	1912807
O60279	SUSD5	Sushi domain-containing protein 5	68	4	8	0.0015943	45.257	0	0	0	0	0	0	0	0	0	0	0	0	0	0	0	0	773008	247060	400260	272387	13117	16217	10300	0	0	10495	0	0	49533	0	9753	10283	0	13974	59783	76154
O60281	ZNF292	Zinc finger protein 292	304.8	5	13	0.00073842	66.262	0	0	0	0	0	0	0	0	0	0	0	0	22200	44132	47009	0	21130	4807	9287	7648	10587	2121	0	0	9405	88484	17688	36965	86939	80160	0	49303	15626	7516	35728	45181
O60282	KIF5C	Kinesin heavy chain isoform 5C	109.5	6	14	0.00026313	74.76	0	0	0	0	0	0	0	0	0	0	0	0	2363360	3606805	1173006	834423	3491920	419785	483951	431333	545229	316787	250800	720682	176972	1183428	98514	362010	2421579	2145387	264225	1156782	271397	42737	571381	716664
O60285	NUAK1	NUAK family SNF1-like kinase 1	74.3	2	7	5.4337e-05	93.111	50879	39768	0	65900	173900	452153	538844	625365	282194	457206	564865	321141	0	0	0	0	0	0	0	0	0	0	0	0	0	0	0	0	0	0	0	0	0	0	0	0
O60287	URB1	Nucleolar pre-ribosomal-associated protein 1	254.4	25	123	1.9831e-67	171.06	0	0	0	0	0	0	0	0	0	0	0	0	665579	810244	422330	370606	426646	123398	160182	112766	786066	225377	51357	181576	316449	814240	502243	412700	878335	1091045	263787	294857	335779	352566	871032	204441
O60291	MGRN1	E3 ubiquitin-protein ligase MGRN1	60.8	14	34	1.3634e-06	120.46	1204307	564950	686693	1162200	792039	617904	928364	575743	1632071	1967732	1417350	667364	0	87086	73321	235918	249239	220832	111346	383832	188314	44089	0	301307	69971	1484186	969982	459129	231483	63814	191926	182639	1079050	607748	111573	216039
O60292	SIPA1L3	Signal-induced proliferation-associated 1-like protein 3	194.6	19	61	4.6307e-07	97.915	145313	45365	71422	158282	250558	259073	378818	272315	115473	342140	254323	184726	486588	491442	304054	379895	258736	265703	286286	243783	342713	197617	103979	386245	49494	414639	52322	278404	433227	248619	84973	373171	54335	13183	99677	293364
O60293	ZFC3H1	Zinc finger C3H1 domain-containing protein	226.4	23	61	8.567e-19	128.9	0	0	0	0	0	0	0	0	0	0	0	0	784209	770524	411660	329226	18025	18629	27625	17160	6662	12569	7066	24359	125649	189476	21622	289693	446525	505379	123868	342053	64281	8913	88685	140276
O60294	LCMT2	tRNA wybutosine-synthesizing protein 4	75.6	2	2	0.0059215	47.548	0	0	0	0	0	0	0	0	0	0	0	0	0	0	0	0	0	23196	21142	0	10905	0	0	0	0	0	0	0	50732	0	0	282048	26821	0	33406	660929
O60306	AQR	Intron-binding protein aquarius	171.3	42	249	3.9694e-50	174.39	634113	277770	354959	515736	296251	231727	195111	156158	736685	1804699	1853231	573637	4379426	7566114	5165314	3718363	6348470	804822	1598818	2188959	3783352	1523652	827532	2594969	1303158	4511985	1036332	3089857	4428221	3709280	3618177	7298113	4849127	4272597	9361770	4039821
O60313	OPA1	Dynamin-like 120 kDa protein, mitochondrial	111.6	88	580	6.0427e-205	268.24	13284039	6043802	7430528	13193544	5382835	4118113	4816952	4483113	12701693	20916978	21124680	15575259	7907796	8138920	5864861	4356741	4987859	2225786	2093779	1547757	6243067	3171735	3373089	5678464	7811654	15576098	5186712	12915668	4342187	4884510	2676795	3323231	5568998	3648259	6972922	7352526
O60318	MCM3AP	Germinal-center associated nuclear protein	218.4	12	58	2.5413e-09	111.12	0	0	0	0	0	0	0	0	0	0	0	0	527546	808995	490878	268342	140009	62995	670857	47799	177698	65990	181602	116347	235396	1006155	82101	383060	414757	747487	92906	183433	411292	94857	464528	218946
O60330	PCDHGA12	Protocadherin gamma-A12	101	4	5	2.2204e-06	99.5	402331	12629	183874	235542	776122	213260	662352	685453	563536	1581667	1125862	1171984	0	0	0	0	0	0	0	0	0	0	0	0	0	0	0	0	0	0	0	0	0	0	0	0
O60331	PIP5K1C	Phosphatidylinositol 4-phosphate 5-kinase type-1 gamma	73.3	8	18	4.3326e-05	89.047	395246	137477	149304	329126	1060125	1092241	1183653	842224	316366	492964	684571	447006	291412	58813	24475	97629	106327	249209	276609	154435	455726	351654	210638	935728	85508	238919	11536	342143	164488	140351	79021	30335	0	0	20732	15786
O60333	KIF1B	Kinesin-like protein KIF1B	204.5	19	71	2.3344e-06	133.12	160944	37637	75117	92698	11237	14662	10164	0	86162	132429	294686	80018	112830	147232	79562	20263	88799	214704	483316	509265	732616	152146	395521	483626	307164	251476	47819	296374	341864	344621	262134	400246	478897	322306	109779	492932
O60341	KDM1A	Lysine-specific histone demethylase 1A	92.9	38	283	1.6713e-105	155.98	1195697	706823	958700	1920768	292095	585490	392144	427577	1468096	2584400	3104413	1401005	6664487	5010828	5886462	4526117	2570203	2577784	1739578	2351717	3655695	1451170	908873	3985295	5074754	8086859	2275032	10806862	5314283	6157228	6749738	2998223	2920365	710426	2897836	6803654
O60343	TBC1D4	TBC1 domain family member 4	146.6	23	84	2.6309e-14	132.32	133384	108913	201736	292165	0	0	22018	0	149788	369743	136430	0	1002430	1670375	1469987	510757	250045	71797	51991	94634	217525	300258	194032	194460	702806	278410	125893	206713	2360452	2246318	790268	896655	569503	303299	309422	171251
O60344	ECE2	Endothelin-converting enzyme 2	99.8	2	7	5.8401e-83	176.98	0	0	0	0	0	0	0	0	0	0	0	0	67811	0	36391	0	950043	0	0	0	3853655	24306	1081362	0	0	0	0	0	129151	0	0	0	1319345	3591662	4796694	0
O60346	PHLPP1	PH domain leucine-rich repeat-containing protein phosphatase 1	184.7	2	6	0.0025439	38.028	0	0	0	0	0	0	0	0	0	0	0	0	194314	139116	79159	634965	96652	40599	66633	99312	271407	277884	0	445767	154808	24307	0	37331	171337	47172	1763637	1106823	0	19078	0	0
O60353	FZD6	Frizzled-6	79.3	13	46	4.2682e-07	101.21	916224	544629	675606	1036818	447115	528562	343935	307635	1213556	2568588	1425912	770971	151271	208050	50524	62663	521606	374776	396050	165800	443924	373909	196069	505238	670426	1155179	365254	1097765	415797	374546	104322	48724	609341	173058	685756	1081897
O60427	FADS1	Fatty acid desaturase 1	52	5	13	0.00051237	86.472	0	0	0	0	0	0	0	0	0	0	0	0	293459	0	0	510982	207173	200627	345936	142632	122714	109650	201771	206800	499036	567509	69432	623530	256205	195068	292686	0	63164	53809	36783	62845
O60437	PPL	Periplakin	204.7	60	163	7.6245e-98	254.24	24667257	10397345	8401593	18388496	26700885	49187053	16680168	22050646	19813496	50078584	28044708	13243363	3120393	3885221	5540113	1511307	1335112	2202868	1299231	1112325	1758498	1262636	110334	4487707	3077280	4913688	1585496	4158639	1275717	2531191	82740	770688	678997	535252	1447038	546351
O60443	DFNA5	Non-syndromic hearing impairment protein 5	54.6	35	268	5.1902e-70	180.8	12297171	6916775	11410458	23492542	3448183	4934429	5058208	6511063	9184149	18092071	17125981	8757963	17842413	19191901	33719404	12731246	34268538	4838183	6295740	5192936	13903700	3376604	3663275	7726863	644000	433612	93425	0	7772750	7612575	2662858	5002863	14290	48102	577286	97171
O60449	LY75	Lymphocyte antigen 75	198.3	3	4	0.0026859	95.531	0	0	0	0	0	0	0	0	0	0	0	0	151360	63956	0	0	0	0	0	0	0	0	15552	0	13425	0	0	0	0	0	14096	0	0	5379	0	0
O60462	NRP2	Neuropilin-2	104.9	28	96	1.3251e-07	89.296	242551	213045	187055	353930	1293451	1640926	1763845	1387092	916692	1739804	1909806	1140743	402440	276811	177451	516643	864366	524820	802811	880517	921094	321662	185792	1637208	53000	96763	24798	222647	0	0	0	67517	0	0	49757	20540
O60476	MAN1A2	Mannosyl-oligosaccharide 1,2-alpha-mannosidase IB	73	14	37	2.7057e-05	66.692	2282160	1093507	1294660	2834510	0	356080	387297	350067	2033300	3906300	3657723	0	2763080	1206000	505047	63756	961350	120278	297540	91470	915170	70723	0	111083	718667	4911887	167920	580027	3461823	2946992	406230	503490	2118940	1050321	1274418	0
O60488	ACSL4	Long-chain-fatty-acid--CoA ligase 4	79.2	70	546	8.4097e-140	246.63	12077785	4935177	8205216	13279469	5909535	8310139	8565733	8265768	12242611	24249100	22052370	17396411	97129645	85678449	64215590	54896077	23617003	6974868	9117503	15451774	30500692	13121430	4962375	15092782	6525326	23217474	8489976	13103204	41945299	42973560	10919745	25978191	8416182	11138243	12909209	12565929
O60493	SNX3	Sorting nexin-3	18.8	26	310	6.7933e-43	182.69	40475936	18233829	30853156	61111705	35772666	44798790	38126124	37483282	68783877	110436098	124027894	58940210	40836342	66530958	33411217	30782657	50482655	39488427	39791802	33727559	37809277	18358129	15188741	42191527	9757970	21202002	6309950	20328603	28421235	24720438	13601323	19388826	21579117	9937494	22733300	42855384
O60499	STX10	Syntaxin-10	28.1	7	22	2.7514e-10	160.59	2828000	1440068	1112667	0	0	464507	915250	392392	2178558	4034733	4090500	2988617	0	0	0	0	0	0	0	0	0	0	0	0	0	0	0	0	0	0	0	0	0	0	0	0
O60502	MGEA5	Protein O-GlcNAcase	102.9	45	365	2.9662e-94	243.77	1531549	728225	1503920	2480621	1013519	1250162	943502	1314187	1879800	3443572	3856866	2433736	38413581	31723332	24137140	18256453	7498039	1983630	3307959	5758560	8943013	3491656	5023185	5345077	2012581	2546351	1036431	1572770	16884295	16571921	5348226	8420215	26945383	23134460	27234360	18743163
O60503	ADCY9	Adenylate cyclase type 9	150.7	5	14	9.8858e-10	86.291	193354	141930	294678	405843	383534	0	170522	140443	204949	381006	215890	238304	0	0	0	0	0	0	0	0	0	0	0	0	0	0	0	0	0	0	0	0	0	0	0	0
O60504	SORBS3	Vinexin	75.3	27	160	1.1315e-41	160.69	7204797	2558468	4370982	8493211	6707721	6190837	7906392	7384842	10819237	16183931	17589467	6736718	339142	686379	211292	1125487	2708408	1681229	2361287	2468592	1458792	1214647	1170637	2978545	134621	207113	12223	395391	2502850	2005463	727600	1461437	1018305	488404	930282	2111926
O60506	SYNCRIP	Heterogeneous nuclear ribonucleoprotein Q	69.6	54	1512	0	463.56	80288004	45196959	57653741	86450456	32919565	49989023	50874565	45645263	111506131	176030612	190723023	87101100	244259620	277696314	232892861	111987964	122492864	27857290	36216445	58493556	64101794	46392109	79897237	103257168	55282021	160246789	51842800	66123238	164651169	164346968	82133165	132963409	152028501	118472746	235900408	137938710
O60507	TPST1	Protein-tyrosine sulfotransferase 1	42.2	2	5	0.00087164	89.08	748058	107095	0	0	518947	552000	496037	380258	106600	1308216	336916	520937	0	0	0	0	0	0	0	0	0	0	0	0	0	0	0	0	0	0	0	0	0	0	0	0
O60508	CDC40	Pre-mRNA-processing factor 17	65.5	18	107	2.2036e-07	121.9	455291	250683	164586	283163	224311	137900	453349	432584	215311	934111	763843	1192471	2615963	3942800	1086180	1355440	1308994	794783	942543	750937	393819	200679	308686	528346	1028694	1982083	367058	1573949	2787986	2546229	929071	955734	1192842	315865	1469883	1651651
O60513	B4GALT4	Beta-1,4-galactosyltransferase 4	40	3	6	1.0082e-08	77.221	938826	444805	571895	976263	1459511	1841321	1355647	1345637	994316	1827368	1180000	0	0	0	0	0	0	0	0	0	0	0	0	0	0	0	0	0	0	0	0	0	0	0	0	0
O60518	RANBP6	Ran-binding protein 6	124.7	14	55	4.5631e-53	176.11	660376	367516	432976	461991	20110	60998	183689	143248	451852	778024	672598	414921	96622	111691	57151	195069	313728	72785	91804	182905	329227	40368	86035	186447	166387	412979	177359	302871	71604	43972	51818	214694	4228	30015	21127	80472
O60524	NEMF	Nuclear export mediator factor NEMF	123	24	110	4.3115e-07	139.74	688621	273167	480798	1231869	135988	569406	585808	300108	839556	1854712	1931208	972254	2012141	4074156	2605415	2029073	1075087	1456110	1118870	1249225	1391531	761867	423915	1514146	308533	916717	278420	752865	2530179	3081628	302608	1145154	1077015	341020	994103	2182704
O60547	GMDS	GDP-mannose 4,6 dehydratase	41.9	9	70	8.1926e-12	132.88	0	0	0	0	0	0	0	0	0	0	0	0	4161446	5000319	2990950	1942427	2940519	1954815	2803208	2136823	2611027	1159270	1244507	1302262	1158023	1295358	553490	1711965	4832254	4378092	1593865	1296523	1884296	463140	2748886	1536396
O60551	NMT2	Glycylpeptide N-tetradecanoyltransferase 2	57	27	114	7.1226e-277	367.11	395282	152080	365900	962240	281429	390244	160516	434656	4349079	9206692	9818249	4725652	75715176	54715666	26874011	51728676	5203339	1189853	1753815	5108503	7266043	4326885	1692717	9031573	325582	627372	3236	891625	3499934	2007928	1477849	8438821	978706	1388228	2847230	967244
O60563	CCNT1	Cyclin-T1	80.7	7	44	5.3925e-09	99.371	448931	198745	248390	575831	0	0	0	0	273400	1247690	1084103	679110	2142738	3058524	777741	864003	547477	307279	393197	157362	262883	313145	236407	145583	371472	525831	40534	639148	1197597	1026831	512662	504772	386110	171628	464972	499910
O60565	GREM1	Gremlin-1	20.7	17	146	3.2439e-103	263.11	21430044	12215128	22796104	40128758	156866667	165462189	153108211	151518811	166831722	206769956	189756656	130588739	0	0	0	0	1630667	2040556	2371489	883433	2486911	2220744	1908733	4457444	0	0	0	0	0	0	0	0	0	0	0	0
O60566	BUB1B	Mitotic checkpoint serine/threonine-protein kinase BUB1 beta	119.5	6	22	3.7966e-05	90.108	0	0	0	0	0	0	0	0	0	0	0	0	96122	70057	55160	104648	153190	55678	48258	88190	10897	0	0	120792	0	221840	40895	103530	174527	88438	4347	122570	127077	66091	201315	462720
O60568	PLOD3	Procollagen-lysine,2-oxoglutarate 5-dioxygenase 3	84.8	75	898	1.012e-111	254.34	48409486	20077065	28312866	56870786	48685700	49483993	50158492	45888532	64990605	128785366	115865495	63087823	13208572	16107009	9083438	13678084	18281464	5731430	9703797	15420761	20423839	10594455	10452882	19677659	8161432	12956761	2720235	12415825	23331202	17558795	12088386	15292800	3969966	3020291	4902288	10420959
O60573	EIF4E2	Eukaryotic translation initiation factor 4E type 2	28.4	12	107	7.5055e-12	120.12	3072115	1790531	2271262	6902400	1726400	2285738	1881308	2124938	7720831	15482877	12072523	6498692	4818635	4891392	1697807	2884669	4274462	2225438	2813792	3985477	2438523	2032632	2981854	4174333	5305508	3856038	370662	5835154	5738138	5324777	4462554	6203585	1969677	1325515	4448038	6817346
O60583	CCNT2	Cyclin-T2	81	4	8	6.9788e-06	84.289	0	0	0	0	0	0	0	0	0	0	0	0	44182	135697	32012	0	16112	78858	89281	0	0	74345	0	0	0	430027	84856	250448	229079	76994	0	68962	71379	12128	29108	0
O60610	DIAPH1	Protein diaphanous homolog 1	141.3	64	601	3.3217e-139	259.68	1260528	655388	1166015	2202784	626377	890980	943139	708967	1530152	2250437	3216632	1836154	10206872	15228074	17023426	9023415	18366150	2266212	5197665	4068657	5544716	1499596	3142854	6602550	4835041	18240831	13276984	14323407	6692076	4370824	3982152	10263082	17019728	16505445	22489190	18444021
O60613	2022-09-15	15 kDa selenoprotein	17.6	14	184	1.798e-80	183.44	31343222	15285244	16265911	26939433	35220556	31780444	24358456	27768911	31424944	42535033	37751567	35342333	4846388	9511613	3056943	6830889	12254640	6816451	5913467	7928844	18197611	12281856	5507400	23428567	11137867	23557900	15278056	15314589	21063724	18584630	19759244	18931633	7547956	8992143	18306554	8577522
O60637	TSPAN3	Tetraspanin-3	28	2	15	8.5295e-06	146.21	7299700	3475000	1475200	0	24178300	24812900	29015000	27416700	0	0	0	29151000	0	0	0	0	0	0	0	0	0	0	0	0	0	0	0	0	0	0	0	0	0	0	0	0
O60645	EXOC3	Exocyst complex component 3	86.8	30	141	7.5292e-09	134.26	3741369	1958342	2674263	4962008	1441709	1483502	1899308	1636272	4160883	6844008	5016343	2900000	2504229	2990287	1903424	1776018	3556482	946153	1147890	917380	1637532	925021	3525718	2090338	226245	956945	139119	1176445	2430558	1960755	562119	2514216	500240	227893	1439738	1392842
O60658	PDE8A	High affinity cAMP-specific and IBMX-insensitive 3`,5`-cyclic phosphodiesterase 8A	93.3	2	2	0.00025579	40.208	321985	195973	335551	28096	0	17853	14183	0	53663	41191	18003	0	0	0	0	0	0	0	0	0	0	0	0	0	0	0	0	0	0	0	0	0	0	0	0	0
O60664	PLIN3	Perilipin-3	47.1	42	862	7.3399e-268	362.14	94479104	39503022	66919113	121020796	35793477	29646508	29303131	32523196	79156515	136774143	179548079	99237706	79557554	101082231	54416038	54970369	87123615	15128005	21681258	39805192	85038777	39209731	49320188	54091642	5538269	19746960	8928443	11235522	67837750	70760319	35094246	77022315	12154065	11124382	18621527	12020100
O60678	PRMT3	Protein arginine N-methyltransferase 3	59.9	12	46	5.9555e-05	126.41	0	0	0	0	0	0	0	0	0	0	0	0	10297142	11323731	5383750	8313142	262700	312688	422995	969862	229812	227380	160073	926981	299992	1272431	224097	1084842	4045042	4704062	838619	3071615	827610	355537	2756408	1691442
O60684	KPNA6	Importin subunit alpha-7	60	19	204	1.4234e-109	302.85	8356163	4976256	5634735	7648251	4993072	7032232	6228919	8061281	7518619	16183179	15603343	10541408	32007569	26498602	26469666	19280407	67222906	6298249	16819585	17267152	82468082	11370032	33163751	22762853	10694698	46408666	31336481	15849049	21898707	15386114	15420969	30255592	58937610	36150710	59442938	27236397
O60687	SRPX2	Sushi repeat-containing protein SRPX2	53	6	18	6.4713e-05	100.19	852477	474623	479918	865536	2860327	2392818	3791182	4929955	1489350	2735850	2568477	518773	0	0	0	0	0	0	0	0	0	0	0	0	0	0	0	0	0	0	0	0	0	0	0	0
O60701	UGDH	UDP-glucose 6-dehydrogenase	55	66	852	2.8633e-192	342.58	21111889	10991275	18466368	31761951	22209986	24338638	31670254	27896279	30383104	62547546	62542239	34923859	166988723	174667919	155310346	102839011	75475721	17792970	19820689	28084386	50418618	14868365	28576111	25814965	7285493	33815767	8295356	6256514	38567879	35391736	25912650	40926686	23959018	18230386	26578704	22336346
O60704	TPST2	Protein-tyrosine sulfotransferase 2	41.9	7	20	5.5151e-09	83	1033687	251711	262043	341386	3703747	2899100	3055011	2520185	894242	2139178	1376484	765895	0	0	0	0	0	0	0	0	0	0	0	0	0	0	0	0	0	0	0	0	0	0	0	0
O60711	LPXN	Leupaxin	43.3	19	77	0	366.78	0	0	0	121133	1939656	1601272	2091283	2052033	246683	347044	285500	0	31824689	43747122	27985757	30360078	1094839	682806	656865	532687	233906	0	2070	124635	77489	2560778	2181056	0	28513	78339	0	0	0	2177278	0	0
O60716	CTNND1	Catenin delta-1	108.2	91	1317	6.6387e-173	274.09	31244482	16006351	21086386	37239729	36916480	39505424	37045561	37959384	45423825	77385348	68588933	44727278	16143898	16480127	10798948	13346467	35575398	13894320	15768025	20015487	73055259	13714738	15490659	27131901	26119478	63877427	19722710	37856233	31100849	29154824	15317865	34353671	26889383	17853003	40422695	39475974
O60725	ICMT	Protein-S-isoprenylcysteine O-methyltransferase	31.9	7	59	9.1685e-95	175.33	1888973	776645	296905	1615691	1822509	1308300	2191800	1812100	739918	4205645	4739282	3484382	586009	706343	404700	343760	1038427	722164	688209	1055191	430964	340367	292264	902573	1144509	1074591	271905	1716018	920855	590564	313595	572255	382409	252954	390291	651654
O60739	EIF1B	Eukaryotic translation initiation factor 1b	12.8	4	5	8.6323e-43	134.17	0	0	0	0	0	0	0	0	0	0	0	0	26808955	13451760	23795735	12171385	38402031	4766918	16756382	7651242	9951524	7361616	481280	5859020	1514004	18820743	10371090	14670205	41244114	30710014	558518	27637335	58529246	17770766	17627927	17489083
O60749	SNX2	Sorting nexin-2	58.5	36	364	2.2988e-95	255.19	6824059	3606113	6923904	12373784	5644845	7345372	6227874	5603974	8534581	16611805	17534808	8876039	19641416	22188038	16568897	16014162	9424222	4890176	5387848	6769600	7316287	4878845	5118508	9844837	3919551	4436685	1656478	6533854	20815429	17394889	7420543	13226605	5653242	2553154	6783231	12231738
O60762	DPM1	Dolichol-phosphate mannosyltransferase subunit 1	29.6	25	213	4.5091e-214	228.7	18252181	8988406	4826631	14284381	7787963	30636606	12541750	27691781	19523269	54821750	35156631	13476381	54795988	49988250	38512494	26873781	25790270	3969065	3661878	10618563	6286188	4345788	5592657	22508050	2068399	48199025	1326584	7597418	16813569	24893313	7246100	32213022	23922440	11733071	4463021	5781648
O60763	USO1	General vesicular transport factor p115	107.9	80	852	2.993e-110	250.89	22222453	12079880	16798197	30520667	9454276	14602038	14839742	11548980	34168324	65974040	74106727	35898901	16643334	19372304	15603780	12621062	28562960	8943782	10934360	13480767	26465429	9929667	9753867	20190227	6260202	20008022	4394852	11748794	25650108	20411125	9230438	20209529	4986993	1749643	5415209	5704889
O60783	MRPS14	28S ribosomal protein S14, mitochondrial	15.1	6	58	7.3104e-33	205.8	5385667	2603217	3110483	7060800	1064267	1634017	1149700	1388600	7945533	17090500	12669667	7874800	4834650	8096167	5067117	7212983	3539865	2963650	3215450	4714167	1378033	1755700	1836917	4822117	8760167	14191667	4496700	21771500	5244150	3772067	2822200	8269350	2106367	438828	2258583	4089283
O60784	TOM1	Target of Myb protein 1	53.8	27	221	2.8208e-124	258.48	9183070	6578024	6364295	10369405	11147925	12557490	12732325	10680991	12328532	23014260	23964310	15229195	7837040	7356300	2427868	4844520	13220770	1908835	5314640	6914260	6707225	1864559	1889795	8163442	3261365	1432985	2453660	5143265	1980880	1731405	1052800	367408	1089572	227255	3134695	3649940
O60825	PFKFB2	6-phosphofructo-2-kinase/fructose-2,6-bisphosphatase 2	58.5	3	5	0.0090666	50.353	252603	151749	46745	638074	0	0	88277	32449	212890	287197	403697	0	0	0	0	0	0	0	0	0	0	0	0	0	0	0	0	0	0	0	0	0	0	0	0	0
O60826	CCDC22	Coiled-coil domain-containing protein 22	70.8	27	89	5.286e-14	108.37	963892	378750	807876	1450314	945265	1556262	1229784	1147103	1400078	1853435	2093741	1045100	3637143	3721549	2105988	2182438	1349911	1098094	862032	1046900	1182943	992341	662203	2008357	215861	577428	339182	676624	2081300	1563395	422068	1111992	593846	320162	1058357	1142157
O60828	PQBP1	Polyglutamine-binding protein 1	30.5	14	152	1.1789e-47	148.28	2960245	2107236	1981509	2973055	805827	516988	636731	626666	4263565	6663992	5486882	5006500	17048623	22152636	5438973	11314436	12554885	5066200	3508510	9159482	13385855	4010818	9519536	13584545	13893764	11760086	1663035	14628636	12540068	11992865	1425359	13665818	12897291	9388585	18885482	29081518
O60830	TIMM17B	Mitochondrial import inner membrane translocase subunit Tim17-B	18.3	2	10	4.8666e-05	45.413	0	0	0	0	0	0	0	0	0	0	0	0	535100	0	452339	509900	348478	480511	251600	531778	406344	260256	0	384300	0	1354889	621267	1291678	1200333	1038511	575322	987411	375111	396500	1061544	1097589
O60831	PRAF2	PRA1 family protein 2	19.3	10	115	6.6628e-59	231.66	21044337	31676077	32762117	21472540	103028585	94680733	77946333	75623578	25200800	152470697	142678945	101520367	5834267	8866067	12042500	8305533	4510067	7286033	7917717	9842400	14928900	8647867	14609483	27169300	7871083	6698603	2452983	8402850	21305233	20716033	15694183	17283967	2788975	1067083	467283	3392833
O60832	DKC1	H/ACA ribonucleoprotein complex subunit 4	57.7	40	512	1.5746e-108	193.1	7049403	2491287	4903216	7457739	5513219	6373758	5687261	6773845	10608300	20197387	18118226	10281326	37257846	37335829	39638832	17943365	14013171	4416423	3232794	4618723	9865271	6151096	15828397	10273574	18621497	37882000	4902145	14426448	24446277	19513306	15410023	14979440	19533281	9872105	21276785	16796264
O60841	EIF5B	Eukaryotic translation initiation factor 5B	138.8	70	717	2.231e-122	220.98	4092746	2144015	3719322	6789243	2005573	2881804	3152321	2685741	6680546	14260850	15658237	6629000	49540048	58302164	62261532	28060304	26635054	5077696	6433818	10243703	31717571	9286520	22838662	12012292	8919457	33369279	6284936	9553475	49618333	46345443	19592324	37022754	24580789	17892177	26280619	30893285
O60869	EDF1	Endothelial differentiation-related factor 1	16.4	15	129	1.3635e-40	187.04	11524111	4169767	7681778	14688667	6126911	8831834	9239478	8871911	22717333	41457889	42349556	19134889	22159278	44145111	17997100	21620422	28110862	16385278	18595977	19946322	20225478	13056238	11039373	18090022	8154524	11751713	2387446	12071156	48351122	50631789	17562856	28401178	5406110	3216018	8028929	14532600
O60870	KIN	DNA/RNA-binding protein KIN17	45.4	10	62	5.5191e-05	107.83	1664625	27635	40203	0	0	249495	725708	431375	63346	151804	112375	0	2424829	4005929	2588442	839871	918133	409368	409025	431831	399708	318334	10570	860763	11247	777555	1567078	424990	2444613	2284375	122606	1122900	5072658	165865	858817	738623
O60879	DIAPH2	Protein diaphanous homolog 2	125.6	15	70	1.987e-05	103.56	0	0	0	0	0	0	0	0	0	0	0	0	3113049	3281655	1849980	1678060	2375258	1159551	825056	1077438	1867440	754035	320127	1427451	794295	2571124	468783	4059371	4757811	2644240	581945	2195024	760588	321844	1774244	2545556
O60884	DNAJA2	DnaJ homolog subfamily A member 2	45.7	35	316	3.2176e-116	209.83	9660832	5618227	7654745	10955536	3180284	4985523	4836700	2686115	5656905	10568128	11976814	13136995	47727764	61403709	63220150	36047886	11424690	5987745	15447069	17300368	33191817	8675323	18022240	18770468	10048711	7431585	12989964	19390232	26313719	22196579	26164105	56786923	54112271	61269392	75573168	57316541
O60885	BRD4	Bromodomain-containing protein 4	152.2	23	118	4.5398e-19	109.71	500292	0	143655	328571	47512	0	136533	132406	493088	1114451	970010	367941	3003365	4333341	2053953	1869292	2204579	1235548	1169107	1353729	618338	674594	196883	740999	796242	3853581	640100	2286270	3688507	2645422	656028	1670101	3168362	662353	4822684	2708913
O60888	CUTA	Protein CutA	19.1	11	185	8.2412e-140	226.16	37217186	17569157	30005486	47656114	28480429	30403486	23963786	21781000	38504657	63583186	69934900	44157114	311951429	264930143	124650429	288260000	294787143	17389886	132585671	145582000	238181429	138058000	161894429	147827429	67360429	100433571	72068143	87801800	196197143	189565886	161380143	215057500	130839571	78620286	136473714	73133714
O60911	CTSV	Cathepsin L2	37.3	1	2	0.0020144	61.815	0	0	0	0	108246	361927	439916	290994	0	0	0	0	0	0	0	0	0	0	0	0	0	0	0	0	0	0	0	0	0	0	0	0	0	0	0	0
O60925	PFDN1	Prefoldin subunit 1	14.2	14	119	1.4312e-14	185.08	4392013	4060513	6934625	9457125	7057363	3719063	8852300	7713113	10005925	22666700	13596025	19948875	32054950	34172925	19865913	57557800	9845750	13601638	15152750	18372113	25017113	12519675	6596425	26513925	10427988	8966225	5448013	21725288	77838738	59070625	17229338	66107750	13662763	5214638	14300949	57383225
O60934	NBN	Nibrin	85	24	143	2.2655e-20	148.19	657759	380352	447402	970009	126180	212739	77480	69768	1190848	2145114	2131361	615200	3094814	4431436	1294334	1680532	886120	635248	1862707	971257	512687	437195	319064	764157	1450035	3509959	757418	3405343	1975661	1741307	890650	999489	1420870	722879	1632909	3558420
O60936	NOL3	Nucleolar protein 3	24.3	13	102	1.2334e-52	164.53	4006625	2296667	3274567	4867725	2218258	1865625	1268292	1963667	3761658	11531783	9645442	6888275	5129500	4947083	3151658	1703361	5888250	572717	1699050	684075	7326808	1716558	3505083	1356083	795307	1173208	1543899	888008	8229492	6823050	4421425	3034166	2964567	475168	5326558	3225770
O60941	DTNB	Dystrobrevin beta	71.4	2	2	0.085861	21.37	0	0	0	0	0	0	0	0	0	0	0	0	205636	354920	248228	174263	49611	15242	175577	32595	295896	192856	13009	177258	107730	290618	40406	789781	449946	291015	104949	145156	106374	38152	116603	309284
O60942	RNGTT	mRNA-capping enzyme	68.6	7	61	7.5013e-33	134.75	0	0	0	0	0	0	0	0	0	0	0	0	876971	1367248	351061	419397	819535	321672	331771	387906	301710	209877	216535	793329	492484	691758	126755	536910	1893419	1790997	884800	1824048	370832	201470	491848	746084
O75027	ABCB7	ATP-binding cassette sub-family B member 7, mitochondrial	82.6	17	141	4.676e-49	202.05	693767	311506	394589	965697	115608	99336	72833	149475	967136	1684117	1451836	891757	4146850	4150633	2973450	893763	1626459	678995	691369	464344	4353667	721749	414844	1817869	1265119	12327311	5763386	3397378	1599160	1232593	465842	771303	1892911	2128151	3419400	1959596
O75044	SRGAP2	SLIT-ROBO Rho GTPase-activating protein 2	120.9	23	135	4.1994e-33	164.68	228882	292546	200288	320924	177452	140031	379184	129659	339019	588807	529419	825444	3036344	2683379	4057355	1882295	33706582	1305053	1546567	5020088	30040103	17662025	3965494	14998258	6182710	76701694	1628591	2137211	16669156	25082730	1462132	6645344	15583847	10893428	26336601	5938096
O75052	NOS1AP	Carboxyl-terminal PDZ ligand of neuronal nitric oxide synthase protein	56.1	8	11	0.0010573	66.27	0	0	0	0	0	0	0	0	0	0	0	0	1015506	0	804542	564839	560317	448677	395194	434194	466640	309873	0	420634	373871	1220248	404937	1025529	83635	1093294	127090	555065	202781	10333	33329	0
O75063	FAM20B	Glycosaminoglycan xylosylkinase	46.4	18	99	1.4819e-52	212.87	2335711	1326332	1600763	1358259	1815095	1431600	1318864	1041747	2017226	4837304	2956447	2713353	2896158	3034879	1734632	1706368	1789684	546484	1385379	1031542	1079479	614021	263987	1393016	2175553	5683047	1931184	4892653	774737	708347	261984	524763	2713479	400497	1123721	1539984
O75083	WDR1	WD repeat-containing protein 1	66.2	78	1895	1.8747e-196	269.88	154221166	87064000	142525822	236251072	45490338	68496188	84563699	80693347	192073188	417779828	413299150	190738150	73832795	94513790	43952391	52886625	156762545	88287188	106584196	107244325	87743050	51881532	64471864	78525512	16564064	22591957	11329255	33846280	47425371	42472219	20207428	32379953	57903786	37626797	74252529	130099843
O75084	FZD7	Frizzled-7	63.6	2	3	0.00043213	78.334	508296	58133	65590	398189	1712811	1415592	1487679	1192739	1384952	2324599	1746624	1392697	0	0	0	0	0	0	0	0	0	0	0	0	0	0	0	0	0	0	0	0	0	0	0	0
O75094	SLIT3	Slit homolog 3 protein	167.7	37	94	1.0543e-121	167.57	0	0	0	0	0	0	0	0	0	0	0	0	351093	6671928	300389	143852	185825	104928	159083	219138	1083724	401302	1109363	114259	3524555	11025708	1729576	5033452	86036	364834	44275	36757	0	0	0	27124
O75095	MEGF6	Multiple epidermal growth factor-like domains protein 6	161.2	19	46	8.9527e-13	117.67	35160	27902	18317	94834	3474260	3338021	2844274	2360700	8741	0	0	0	0	0	0	0	0	21507	19634	17852	81035	45451	68082	29786	47111	5227	11224	35955	0	0	3053	0	0	0	0	0
O75110	ATP9A	Probable phospholipid-transporting ATPase IIA	118.6	3	10	0.00020916	63.283	144355	92940	86367	0	325325	532002	402556	369973	161753	146491	231600	229022	0	0	0	0	0	0	0	0	0	0	0	0	0	0	0	0	0	0	0	0	0	0	0	0
O75113	N4BP1	NEDD4-binding protein 1	100.4	6	14	2.9906e-05	80.69	0	0	0	0	0	0	0	0	0	0	0	0	245556	509183	240721	82058	55750	80337	99721	17547	8317	0	14428	0	79803	167179	37873	83757	464865	128346	86888	99425	73594	15485	107323	181813
O75116	ROCK2	Rho-associated protein kinase 2	160.9	66	432	4.5184e-39	207.29	2378192	977236	1915687	2910556	1119989	1318274	2255661	1588038	2519485	5599843	5265631	2525986	2682814	3864041	2322507	3342088	2780013	1643734	1497728	2189260	1726302	859066	847736	2722692	1633792	1404153	301281	1738094	3809310	3617266	1686694	2885819	2293900	1238285	4169720	7311548
O75122	CLASP2	CLIP-associating protein 2	141.1	27	163	4.6025e-17	137.59	222079	56628	159663	368655	251713	398699	345676	317595	490385	719021	941540	572607	4858640	4421332	3389483	852880	2779593	840760	2029421	1056375	1180760	425713	308083	974816	211941	2418162	175384	972462	4856886	3187222	285023	1086788	1303331	639240	2176411	1129282
O75127	PTCD1	Pentatricopeptide repeat-containing protein 1, mitochondrial	78.9	8	25	0.00025137	81.338	0	0	0	0	0	0	0	0	0	0	0	0	650482	336224	1011781	220100	0	35088	26931	36247	88409	26423	0	53853	177553	3526295	2346267	3336726	1855503	1487740	96555	482317	2097535	268931	1236666	570555
O75131	CPNE3	Copine-3	60.1	40	498	3.5506e-173	342.36	13873194	9695322	15581176	26720572	5255890	5940081	7228681	6342005	17180830	36088942	36425973	20562163	81077568	98433277	86100174	37925914	32230543	10114457	12471289	13847572	26544659	8043964	12743755	17154679	5690068	18591830	13873504	9999616	26037921	24359788	14153465	18300164	49682367	26842357	56063652	42731587
O75143	ATG13	Autophagy-related protein 13	56.6	3	25	4.2587e-05	55.763	0	0	0	0	0	0	0	0	0	0	0	0	356504	719177	470546	269873	213342	63393	188100	170388	157728	130932	105450	114719	111319	264237	77335	266976	448723	389112	136962	305142	185495	30537	161062	296744
O75146	HIP1R	Huntingtin-interacting protein 1-related protein	119.4	17	42	9.0385e-11	114.99	408486	217398	339639	533608	218351	164252	142347	179247	1009864	1671929	1428697	794047	87136	321448	153816	114411	96913	87683	68730	148424	134863	13598	34059	106671	198131	73928	69176	264634	724132	364936	370170	572806	257441	55105	428467	426923
O75147	OBSL1	Obscurin-like protein 1	206.9	13	35	4.7546e-26	118.01	0	0	0	0	0	0	0	0	0	0	0	0	0	0	0	7008	140809	62864	74157	45588	838160	178439	56617	116840	16845	538717	1148717	365966	0	0	7080	27404	730762	792788	310135	282321
O75150	RNF40	E3 ubiquitin-protein ligase BRE1B	113.6	28	127	8.1725e-06	110.08	792486	245154	497598	728219	229905	91610	188323	47129	828662	1442688	1293785	632731	2408374	3935457	2103298	1616063	1848500	1151116	1448986	1077532	962881	844899	234811	1181106	658106	2464042	943275	2604033	2717810	2870758	379607	760616	1134463	458727	1632051	1480951
O75152	ZC3H11A	Zinc finger CCCH domain-containing protein 11A	89.1	23	154	3.0985e-37	147.71	189609	67016	103530	83609	319372	160354	295920	215800	192428	200847	0	125433	2040840	2726656	1436767	1801542	1243126	928607	935900	1238060	629719	554448	340177	1225340	1812247	3526588	802974	4475134	1713773	1764072	797221	1785684	829791	265828	816158	2051723
O75153	CLUH	Clustered mitochondria protein homolog	146.7	42	275	8.8849e-80	216.98	24464	2783	0	5366	0	0	0	0	0	62825	177708	36351	2283968	3628253	4141667	2401190	5597174	1275185	1288909	1506332	4742546	841498	2269579	2637438	2282398	5582775	2144467	4326478	11144119	9611418	4804937	8872119	3709409	3895307	4277047	6114579
O75155	CAND2	Cullin-associated NEDD8-dissociated protein 2	135.3	20	58	2.7218e-59	177.1	162574	51950	54571	248458	0	0	0	4296	32233	112974	96780	9360	4	10434	3837	266	788734	186043	243329	232836	174917	101149	31732	102657	21638	4561	5905	4987	1386470	1151397	1199756	2340422	120877	209902	683277	460466
O75157	TSC22D2	TSC22 domain family protein 2	79.2	3	17	3.6492e-05	98.943	0	0	0	0	0	0	0	0	0	0	0	0	1819153	1365721	1189629	1443965	865512	404802	244693	57676	498807	282410	205935	810685	418183	635055	175118	1543785	784243	428214	111821	175007	229879	63258	282221	311857
O75165	DNAJC13	DnaJ homolog subfamily C member 13	254.4	120	765	1.6241e-33	175.93	3957078	1647375	2143177	4379210	2679947	2763015	3370920	2839207	5075084	10708954	9970567	5142222	7144686	4891242	5002629	2997060	6229562	933122	1734120	1776646	5943861	1685225	1371498	4769113	1355823	5586235	3160984	3386864	5658847	5068107	1079739	4042606	3939312	1581636	3776831	3685237
O75170	PPP6R2	Serine/threonine-protein phosphatase 6 regulatory subunit 2	104.9	18	60	3.1935e-08	129.16	491169	1341941	2669996	463282	572379	1911388	1039799	152852	376624	357114	567276	2596737	7877506	3994348	7650738	2275553	4912678	1902337	4200344	2793833	982409	456480	3237431	1313008	2659785	1700415	640330	2673547	6484875	5416160	3534527	1506312	889723	1039350	1100381	4161488
O75175	CNOT3	CCR4-NOT transcription complex subunit 3	81.9	7	28	2.3451e-12	99.671	0	0	0	0	0	0	0	0	0	0	0	0	2845927	3151418	2413677	487373	239355	103345	297655	357964	1909227	111845	1972955	457591	235923	1218105	1473800	230239	824491	960568	2310845	681832	1993941	2535193	3702818	595418
O75177	SS18L1	Calcium-responsive transactivator	43	3	8	7.8784e-08	108.35	0	0	0	0	0	0	0	0	0	0	0	0	966883	0	0	0	0	240633	0	0	362150	351300	0	0	2083833	2456067	427100	1962200	0	230633	0	0	0	0	0	210783
O75179	ANKRD17	Ankyrin repeat domain-containing protein 17	274.3	14	54	1.2261e-24	144.65	202641	99490	289284	412147	20198	93404	79681	101818	223096	450708	637539	339588	553501	166629	151306	158707	4559936	453375	369469	519474	141370	144429	166725	141309	161183	1512995	245331	849437	443319	594331	210092	541806	1605122	898763	1920750	886048
O75182	SIN3B	Paired amphipathic helix protein Sin3b	133.1	10	24	1.7826e-06	93.111	47562	68056	13193	16274	0	0	0	48551	199982	97023	310798	101267	283380	186262	220059	24030	80143	39529	52161	0	88551	0	9657	72279	21379	147534	35828	189157	0	53148	15218	76102	83482	26436	120857	0
O75190	DNAJB6	DnaJ homolog subfamily B member 6	36.1	14	113	4.3363e-62	182.35	4626723	2960308	842677	3048977	3031469	1948454	2576577	2629446	4515515	4779100	6493348	3543723	14682462	18129315	6396838	15389392	3578898	2424436	2001731	5530815	6123646	4999500	4611340	6207785	1989097	3007377	1248982	8119021	11038126	9345923	2830186	10497970	1133362	350361	2324169	3887547
O75197	LRP5	Low-density lipoprotein receptor-related protein 5	179.1	1	2	0.0016688	65.305	0	0	0	0	0	0	0	0	0	0	0	0	3293	1222	695	0	1096	2231	1963	1601	1508	1352	0	1338	0	1851	181	731	2029	2049	0	0	848	0	25	277905
O75208	COQ9	Ubiquinone biosynthesis protein COQ9, mitochondrial	35.5	10	98	1.3723e-102	204.78	1530279	1013586	1287679	2548379	0	0	0	0	1457386	2249986	2685857	948271	4441636	3049900	2161086	7428907	229964	264277	491536	252350	516764	426959	556299	713757	6590086	10536841	2842514	31154471	1984536	2216650	1380893	2817200	729061	403441	829386	1352821
O75223	GGCT	Gamma-glutamylcyclotransferase	21	8	88	1.1852e-50	259.08	0	0	0	0	0	0	0	0	0	0	0	0	14141077	21092308	11822462	10487900	6563769	2820385	5000077	6804608	4859169	1397743	2214246	4280038	1733000	3800685	1725992	5769338	10420692	13129000	5392938	13090423	3823608	1342562	4794669	12264054
O75251	NDUFS7	NADH dehydrogenase [ubiquinone] iron-sulfur protein 7, mitochondrial	23.6	8	124	3.5628e-36	196.16	14296500	868860	4255950	8341190	2391229	2702000	2155880	3102670	12102000	25710200	21875400	13494500	11674503	11459577	4020418	6056500	5350478	2572843	3439610	4308050	4414570	4384730	3037612	7204730	10361800	9323946	4029990	16209100	7284510	10673899	5348820	7358860	5076210	2578950	4137866	9048600
O75298	RTN2	Reticulon-2	59.3	2	4	0.0073245	77.674	688882	340375	425811	511929	204911	565568	473204	503800	308971	576750	422429	509007	0	0	0	0	0	0	0	0	0	0	0	0	0	0	0	0	0	0	0	0	0	0	0	0
O75306	NDUFS2	NADH dehydrogenase [ubiquinone] iron-sulfur protein 2, mitochondrial	52.5	31	375	2.7083e-62	225.67	13368001	6995571	7044740	11165584	1108672	1756563	1085428	1311408	13728692	24745440	17500448	14114560	12581876	13457316	9072456	11116124	9982660	3970200	4230152	4177092	10428312	3755204	1687065	7809540	11244389	16665088	19569705	23561956	12276104	11047252	5654724	7210300	4850572	5837626	6875616	12363292
O75312	ZPR1	Zinc finger protein ZPR1	50.9	17	160	9.9357e-24	170.79	443581	473129	781633	738776	155244	404689	296767	337070	1039659	2089148	2385293	270522	3750407	5135967	3813188	4079763	3187248	939348	1225259	1702130	2749922	1414004	1248441	3873663	721089	1596811	534896	1740781	2680474	2722593	1169674	3487056	1247173	879024	3160848	4634293
O75317	USP12	Ubiquitin carboxyl-terminal hydrolase 12	42.9	1	1	0.00026299	72.006	0	0	0	0	0	0	0	0	0	0	0	0	231066	125385	0	119393	63570	22771	33971	57083	31085	32158	0	231605	0	64585	0	182929	236568	65883	0	142708	19222	9238	24402	117833
O75319	DUSP11	RNA/RNP complex-1-interacting phosphatase	38.9	4	12	1.548e-05	81.494	0	0	0	0	0	0	0	0	0	0	0	0	250748	402233	88690	161763	206772	122138	246100	209359	261085	17840	83186	264113	164433	672895	124090	667119	309695	332729	116714	61430	280252	92738	334510	468910
O75323	GBAS	Protein NipSnap homolog 2	33.7	21	207	3.3922e-149	248.89	15116825	8252729	8299019	19004906	3430881	4909194	2188106	3522681	32759769	52749150	45084569	27844063	20813063	24279663	17505750	22785688	10487313	5533739	6608538	10495494	9691744	7045588	4265463	20837863	29939081	36645013	10905894	34191369	9368700	16028781	9150281	10700975	19438738	8182725	12642813	23664800
O75326	SEMA7A	Semaphorin-7A	74.8	31	97	3.6248e-17	128.69	1091019	304338	823589	502721	13944276	20495947	16037212	14832250	2971226	5206504	4955444	3177741	1001541	1539974	622594	1011394	38300	0	38929	0	0	21271	0	0	13649	26529	0	39221	0	0	106316	76591	0	0	54876	0
O75330	HMMR	Hyaluronan mediated motility receptor	84.1	5	13	0.00039473	75.045	0	0	0	0	0	0	0	0	0	0	0	0	2122833	2506371	1465578	1578993	0	90419	227147	56763	0	0	10850	0	108969	178082	44598	190967	224571	247584	61333	257780	720416	6325	62291	51293
O75340	PDCD6	Programmed cell death protein 6	21.9	15	246	1.2322e-42	198.07	26720364	11936173	19543655	36151500	12589836	14130336	12162145	8707109	21979555	36946909	49284364	24511009	52836182	53992209	26391118	36595927	14793900	10231336	13383727	14234773	17163818	9521691	12710027	21854255	17632327	15499282	4751554	27635464	17555536	15695773	15940109	15435427	30094255	19668282	33793555	50745300
O75347	TBCA	Tubulin-specific chaperone A	12.9	28	362	1.0305e-124	221.41	64383850	20359665	52315750	87535168	27963117	10420917	21465300	16535533	66691000	141147633	113305633	75365155	179734740	282420367	191752610	240839583	110941813	50625350	69897123	58795698	92884355	40732937	53167450	50945228	24297783	27415717	16249483	57553568	203520758	189495648	60058092	126086265	70319417	39475825	89107428	179614887
O75348	ATP6V1G1	V-type proton ATPase subunit G 1	13.8	13	203	1.2294e-89	271.37	54465429	28097386	32441486	49059857	53463571	37237143	34043286	32263000	59668543	127626500	105511029	48738257	23795201	31037764	39004171	24260871	64561829	10298029	8600843	20979529	16776229	28876086	125165357	38800657	6630020	30379569	6032897	10020271	28194729	17645814	5827379	23190714	35941229	47864820	37072243	25042071
O75351	VPS4B	Vacuolar protein sorting-associated protein 4B	49.3	19	159	5.378e-104	222.79	4503379	2328830	3009154	5836439	2146195	2419406	2096490	2302500	5355607	10804593	11103304	5218736	12887224	15682194	14927723	10827657	17857869	4454784	5937252	10145405	11168793	5014007	4801614	12634117	367033	996798	1187199	1815638	4082256	3726047	1834992	6904978	18280994	14680682	18729609	21266145
O75352	MPDU1	Mannose-P-dolichol utilization defect 1 protein	26.6	7	93	3.8909e-20	182.53	12029714	11440429	11601857	9629000	17310429	16004429	16159143	15409143	23160857	50388571	46444000	26875857	19426429	27050857	13020143	20871714	23385557	4574657	5497136	25883000	27167286	5626286	15441143	34721000	46661286	40629429	14303541	38419743	24295143	11500714	13323571	27867000	1797414	166500	3554171	9273714
O75356	ENTPD5	Ectonucleoside triphosphate diphosphohydrolase 5	47.5	5	17	2.2252e-25	118.31	1647827	502573	600805	2866332	1107791	1111023	1085965	953830	1015164	582282	2350077	745527	0	0	0	0	0	0	0	0	0	0	0	0	0	0	0	0	0	0	0	0	0	0	0	0
O75362	ZNF217	Zinc finger protein 217	115.3	6	17	4.9879e-09	102.66	0	0	0	0	0	0	0	0	0	0	0	0	159336	266246	20107	0	99182	14789	8789	0	0	0	0	0	17805	23863	9472	139505	581073	467462	68721	164510	87003	48189	320070	393425
O75365	PTP4A3	Protein tyrosine phosphatase type IVA 3	19.5	5	6	9.6075e-05	88.155	0	0	0	0	0	0	0	0	0	0	0	0	0	0	0	0	0	0	0	0	0	0	0	0	0	1773237	1466997	1336740	0	92522	0	0	0	0	0	0
O75367	H2AFY	Core histone macro-H2A.1	39.6	43	975	1.1629e-214	307.87	160965181	72565009	93532313	195950271	74759573	72090537	70496867	71478876	158659268	290017814	266674955	150655654	102365305	138137047	111577623	68149191	130990711	33931067	40170347	46643925	68840419	39000185	43390743	85669544	114835857	354157654	83030153	174247824	59149008	58703461	25465486	44796098	61393710	50339758	115214914	93110093
O75368	SH3BGRL	SH3 domain-binding glutamic acid-rich-like protein	12.8	16	241	1.2138e-18	155.11	50727275	28556225	45358788	72001963	18214250	19829125	19290250	18807875	48640475	78309088	86499375	46243863	27425150	39796250	33344225	22995313	40717900	13000438	13970965	21190650	16978000	12646388	3394213	34424150	4340775	8623575	3660768	9792750	23904513	18242175	4815050	18405625	20998625	12060525	65318938	32139250
O75369	FLNB	Filamin-B	278.2	326	6930	0	344.16	158619708	77676809	120927923	208000172	114185693	144306655	144987313	142753584	219329363	412054460	432787866	235225140	68450937	78275161	46733521	57217433	126818161	59682114	78046250	103577953	135261670	87445301	79985921	175605410	31499548	38886479	16785023	45386944	137475960	126879653	61836063	110677248	6032451	3459794	7174998	14296983
O75376	NCOR1	Nuclear receptor corepressor 1	270.2	18	57	5.0874e-08	116.77	0	3506	0	0	0	0	0	32849	27100	76440	35049	46544	845341	2034825	252731	901239	795312	223342	256656	282103	282334	275592	178054	797905	652602	590711	1155750	1191924	883251	865732	179241	543429	177904	125072	327028	695896
O75379	VAMP4	Vesicle-associated membrane protein 4	16.4	5	19	2.8894e-14	131.43	1582400	1340997	367233	2022167	0	0	0	0	833133	1317080	2444883	999650	1473383	4152167	1667167	2155117	468583	317550	320333	693583	465800	820350	0	794950	0	1098133	403150	1511217	0	0	0	0	186000	0	292317	456583
O75380	NDUFS6	NADH dehydrogenase [ubiquinone] iron-sulfur protein 6, mitochondrial	13.7	13	145	6.7906e-27	186.41	21792000	12312675	13652420	28735375	5114450	2683038	3229160	2546125	34508250	62810500	45239500	25830925	8293369	13438246	10831188	11198425	4574368	5318438	6492250	4661388	5660235	1732846	4728863	4691775	17014375	12139020	5547025	25533000	10992650	5274551	5738475	8730675	3926900	1451775	4289484	9320550
O75381	PEX14	Peroxisomal membrane protein PEX14	41.2	19	190	2.6359e-124	211.37	6495829	1934606	2588024	5352043	8358147	7004529	5825847	5934441	10336159	20335329	16577718	15846771	3803134	3995235	2074724	5417176	4294712	3031776	3896202	4932547	5818141	3065253	1870859	6418682	5969234	6007212	3077900	12816724	4754071	4091118	1510400	3726018	4460207	2688151	5506012	8245735
O75382	TRIM3	Tripartite motif-containing protein 3	80.8	11	39	5.1843e-05	101.65	2637339	1403018	1303471	2105574	1048263	2838479	3239871	2816839	1682721	3048713	2461400	2178900	196316	360758	61042	107869	274624	235303	220458	163851	254689	246503	0	552135	37539	0	0	137908	109997	148368	0	111021	0	0	0	0
O75390	CS	Citrate synthase, mitochondrial	51.7	45	786	0	314.05	81582018	36307704	42053022	96257232	29246273	38314909	33850568	32226229	135784414	230760268	217816250	118040091	174068850	152427627	93701564	131673600	106052826	39630986	60226136	88411495	200267623	104947005	133747314	193327873	147478250	242581438	85496005	207251373	197867216	187003916	101706600	228817686	162846167	90893105	148065641	188560518
O75391	SPAG7	Sperm-associated antigen 7	26	10	62	1.9839e-48	143.47	0	0	0	0	0	0	0	0	0	0	0	0	2588726	5520817	3032587	7130208	2762633	1315746	1380550	1914513	1828803	838588	644808	1750575	1917657	901633	2203086	3202451	2319111	855267	1407030	3249069	847969	1397548	2706747	2850781
O75394	MRPL33	39S ribosomal protein L33, mitochondrial	7.6	2	24	5.1356e-05	101.93	0	0	0	0	0	0	0	0	0	0	0	0	7698667	13488333	9954667	7059700	5489667	1677967	2091333	3080000	2429200	1760667	1487633	2988667	6636667	12135000	5646000	14586033	3965333	3896000	2236800	1941867	2381333	1698597	2706833	12178667
O75396	SEC22B	Vesicle-trafficking protein SEC22b	24.6	30	634	4.9673e-128	298.85	130142986	78047954	88130607	202298737	119932729	108063361	110096621	124114457	189969743	316407286	294074514	143992093	134916893	183253914	111978241	97188386	57771643	31861829	39843700	37660186	66179214	48633311	55653110	111968371	34463686	57668245	21637519	64854993	55649967	55499071	26109814	73746814	9020801	2893511	11306311	25896978
O75400	PRPF40A	Pre-mRNA-processing factor 40 homolog A	108.8	39	253	2.3741e-27	148.7	6231174	3244926	4760089	7881529	2694617	2567606	1936034	2534346	9059097	13875706	11460762	6557094	7841424	11625428	10056523	9294777	4973937	3872212	5657908	6789596	4136374	2390819	2072811	7801366	6808534	17324977	2686565	11099179	5873155	3676409	1893546	6167429	5787109	1999399	3210144	10133559
O75410	TACC1	Transforming acidic coiled-coil-containing protein 1	87.8	49	238	7.6629e-41	188.96	10890957	5908798	7270334	9475468	2806423	2488971	2517882	2521933	11636258	21816656	20424940	12997993	1271878	2517027	1383616	1617672	1871458	1096934	1543148	1531392	1278030	937435	570764	1563484	109187	239108	93400	260683	1746939	1241303	765703	1127816	82884	70748	119224	593343
O75414	NME6	Nucleoside diphosphate kinase 6	21.1	4	16	4.5372e-12	90.657	0	0	0	0	0	0	0	0	0	0	0	0	504458	609000	2441283	0	1498533	0	179592	212475	2928950	370150	0	793208	48378	9223008	439300	1048650	539550	483933	0	232567	0	743033	201692	216558
O75427	LRCH4	Leucine-rich repeat and calponin homology domain-containing protein 4	73.4	9	46	2.513e-64	163.32	1013732	586576	581255	871375	584324	199054	346522	393373	926457	1544484	1239735	569027	1383622	2613503	0	0	3814595	69057	339108	0	5361622	16008	0	0	45665	0	2787838	0	0	53119	54689	119522	7150541	7239210	10224795	122368
O75431	MTX2	Metaxin-2	29.8	24	332	1.9081e-172	245.93	25734250	13421217	12407708	20040108	4477033	5486175	6302000	7847692	27196983	68741975	49329742	16155467	61702825	68590200	119475829	36272373	43335533	13014702	16544833	22220008	44172317	19866408	26855942	38915092	74240842	169667343	60588583	57981900	59360242	58233958	31363588	56603542	60831492	51700913	117287275	47331175
O75436	VPS26A	Vacuolar protein sorting-associated protein 26A	38.2	30	369	3.567e-45	202.56	7441956	4040402	6254705	16026675	2338379	3582635	6378388	6472130	11298899	20721188	21524280	9391603	25187186	31286110	15511489	27726740	16937008	5439806	7976083	11793672	12068468	7017428	6467136	25019927	2993630	1657655	436666	2492207	17054469	15241277	12166804	26559201	11752274	6818502	13136831	24365841
O75438	NDUFB1	NADH dehydrogenase [ubiquinone] 1 beta subcomplex subunit 1	7	8	65	5.3951e-09	144.9	17571900	9202567	7172667	22178790	964067	0	0	3562667	25552733	63358000	56804000	41466333	35162433	37785933	5401667	8115633	19814433	8890733	11074073	3243333	14991367	10320367	8630300	22514067	26631367	34424567	8471390	61748000	29917433	25238173	8555967	15043467	10122667	3117733	12433633	19065967
O75439	PMPCB	Mitochondrial-processing peptidase subunit beta	54.4	34	392	3.1031e-194	255.7	14490515	6869774	7456002	12955400	3126152	2783370	3260171	2598843	14259418	26597313	22996333	14309667	17150507	18459211	12728020	13744907	4760717	3898644	5248144	6103982	8671944	3034037	3117682	8693107	16076478	36422544	17687889	34965759	14537918	12464104	3547222	9959349	7590585	7754384	6292207	13424737
O75446	SAP30	Histone deacetylase complex subunit SAP30	23.3	3	19	4.8367e-05	58.577	0	0	0	0	0	0	0	0	0	0	0	0	590093	529300	457575	826225	1156984	808188	965538	612938	290713	203575	279788	570338	703250	1308813	473613	805825	563363	528838	0	353838	415013	217966	0	634788
O75448	MED24	Mediator of RNA polymerase II transcription subunit 24	110.3	12	44	1.6429e-48	151.44	0	0	0	0	0	0	0	0	0	0	0	0	620514	870376	842740	373549	926173	181343	298282	89578	434491	110512	114962	189905	145205	2200171	577364	389384	823362	656893	130456	215816	1095096	639301	1494501	240656
O75449	KATNA1	Katanin p60 ATPase-containing subunit A1	56	4	14	0.0012034	95.531	0	0	0	0	0	0	0	0	0	0	0	0	874474	1110969	711400	676931	0	56618	128741	166858	131656	0	97266	136965	49938	105452	30499	0	294699	467113	0	152797	97411	44479	198955	361717
O75475	PSIP1	PC4 and SFRS1-interacting protein	60.1	31	474	3.2458e-98	262.07	2856086	2545629	1840546	5062439	1477566	1820554	1822899	2178454	6518754	8301607	8480907	5010364	121725905	108460062	64140242	73860324	35402162	10214593	8548879	35972563	12888334	11554679	12982121	29876035	107554557	170125532	22472171	55956738	79501128	69737856	39800223	42174607	4482573	8822257	24683170	20184840
O75477	ERLIN1	Erlin-1	38.9	21	155	3.3454e-55	172.27	17872685	10265653	9294985	16575991	23583587	22364569	25127785	21185268	14825697	32375253	32487948	16964570	8875163	12356920	8118775	9478608	5891018	2805161	3626457	6059042	2558760	1593961	1543559	3336631	2688922	2471405	786774	4502266	8010484	9771730	6016359	8624609	1111080	787897	2003475	3989432
O75487	GPC4	Glypican-4	62.4	35	121	1.3138e-58	152.68	89846	0	84159	0	16272426	14736292	11741581	7964515	857929	131025	0	81343	0	0	0	177223	436493	187886	528768	484389	1180732	676107	459399	1191368	14221319	19797928	4883597	29570721	664841	651525	127946	238396	0	0	22070	108679
O75489	NDUFS3	NADH dehydrogenase [ubiquinone] iron-sulfur protein 3, mitochondrial	30.2	34	398	8.934e-146	301.53	23954682	10566176	11921382	18259259	6344324	6631635	5050903	5435354	27550249	73021724	49231978	33528053	44505359	36774862	33643453	27301059	20116094	3881988	10590782	18091164	25073181	9921835	15444012	37086781	59464113	69273971	44353034	83543694	24041872	30800676	26395406	43967320	60866782	24152179	26046694	54608471
O75494	SRSF10	Serine/arginine-rich splicing factor 10	31.3	24	300	9.1458e-49	245.46	18958500	8938846	15836178	19905222	16063911	17432767	14994756	8794256	20567122	39121778	32661989	32013044	97285721	129318600	91580211	66507722	88815911	17059689	46018011	24752783	65019256	49777256	33016500	71722167	85193000	124367800	124762559	110765933	118570456	104032333	54257689	28367787	13026821	41056662	20112944	54206307
O75503	CLN5	Ceroid-lipofuscinosis neuronal protein 5	41.5	10	34	6.7593e-05	75.915	493562	227286	133252	161167	1598190	1998529	1938767	1560238	309057	3186662	3130681	2671171	0	261448	323319	96195	268529	113267	284862	215124	1054262	749257	587476	275648	597914	769981	124081	859557	311843	388386	26503	1594490	23247	0	62405	222795
O75506	HSBP1	Heat shock factor-binding protein 1	8.5	8	64	1.1861e-219	281.68	4757020	1864080	1206280	3992400	2429900	2724140	1502320	1653300	2292318	5172816	5681600	2450460	2831082	1737800	278080	12003320	74002000	6366300	6109200	18546200	21415200	5172820	6100000	3643100	890860	13463640	10715400	3422360	1118520	587400	1582900	6318340	2280400	2129700	402900	6005320
O75521	ECI2	Enoyl-CoA delta isomerase 2, mitochondrial	43.6	33	420	0	377.01	8806150	965220	4283915	8654750	7299930	8424835	6335815	7076484	20020560	36798510	40674755	26619215	277843035	311157135	161160765	181709750	19006260	4816190	4222661	6141700	15458235	13277405	12654965	22968015	6327507	13650575	2868515	9261967	24177535	24884860	6763050	24509080	253462	764688	35716	3661095
O75525	KHDRBS3	KH domain-containing, RNA-binding, signal transduction-associated protein 3	38.8	17	62	7.1817e-08	103.55	19947794	9651886	9051620	15179283	4868949	5139214	6124189	5703491	14830888	21839179	21843142	11723656	337918	577705	6021083	1251441	1553414	3344308	3682615	4780502	4162690	3116315	2043623	8391763	5206268	8357518	2109086	16178609	163081	3599094	95733	1935780	1408199	825733	1569647	6698927
O75528	TADA3	Transcriptional adapter 3	48.9	5	10	2.0277e-08	75.529	0	0	0	0	0	0	0	0	0	0	0	0	524264	432118	169759	211136	19623	205241	102002	155600	0	0	0	50300	27065	295241	134617	271595	0	57145	0	159986	250192	145945	252955	274518
O75529	TAF5L	TAF5-like RNA polymerase II p300/CBP-associated factor-associated factor 65 kDa subunit 5L	66.2	3	8	0.00013609	102.61	0	0	0	0	0	0	0	0	0	0	0	0	190444	20636	95800	95432	87088	37454	37260	40972	83705	16856	40608	0	86288	547992	33990	106512	188908	114612	0	70612	40140	25613	52360	66928
O75530	EED	Polycomb protein EED	50.2	11	80	1.2887e-12	110.8	0	0	0	0	0	0	0	0	0	0	0	0	972581	847200	674908	1014969	498323	1403688	704185	4705085	440654	294527	777922	481842	786785	945980	912360	1301881	1973927	2026440	1906123	2933108	803747	360601	916530	2464700
O75531	BANF1	Barrier-to-autointegration factor	10.1	21	399	5.1752e-94	255.24	92133367	47093233	52407050	85033300	103220400	82430717	101287500	96191383	107518683	176435200	205511167	133594000	441041300	606919850	499520617	694643633	301121785	47425300	57370917	232609200	481300783	223323367	233437217	464673967	329851817	405502167	137917383	116919170	468925367	503173567	243735983	623467033	405936800	308782867	568386067	669603483
O75533	SF3B1	Splicing factor 3B subunit 1	145.8	118	1570	5.0093e-173	298.26	11547710	5769190	6527613	14258497	6596683	7806498	7984155	7845094	16163572	28492006	27215838	12863057	58119817	65834989	50448931	43719144	47228433	11577341	18666235	21049092	28116762	12822964	14003380	28502731	35229214	150217583	51884077	59251269	41166135	35099900	20996331	36674181	62023516	33909237	64370112	43655483
O75534	CSDE1	Cold shock domain-containing protein E1	88.9	68	670	1.1039e-95	234.69	9579672	5276257	8534218	12048972	2364843	3503496	3247919	3767996	10760001	17966062	18692713	9748247	19263967	25850209	11296153	17501249	7727082	6477037	6939249	8387406	8753489	4618847	7509997	9941553	3986067	3343852	1462711	6059832	18842931	16751575	8492596	11279226	5067834	2109887	6699506	12100762
O75569	PRKRA	Interferon-inducible double-stranded RNA-dependent protein kinase activator A	34.4	28	249	9.7326e-53	160.31	19716615	13039857	17092426	25889036	42347743	38053071	35689821	34720957	22476586	51868829	55862657	37739836	17873400	22081000	13574950	6628004	28387864	5929080	7287893	6408064	16612471	4757917	6851243	11921832	3894770	14104564	6274664	6388171	12352263	10523952	3269636	12020149	19767350	10467921	34457721	20645957
O75575	CRCP	DNA-directed RNA polymerase III subunit RPC9	16.9	3	7	1.4127e-09	122.33	0	0	0	0	0	0	0	0	0	0	0	0	815619	52481	492936	1681463	421650	157938	244988	395850	764063	116099	133563	405538	176550	337300	1254500	711788	0	751375	177825	566800	745463	1432469	1931713	603050
O75586	MED6	Mediator of RNA polymerase II transcription subunit 6	28.4	4	10	0.0020967	78.334	0	0	0	0	0	0	0	0	0	0	0	0	190109	646450	262314	120206	285993	76164	79600	95314	200471	323016	122795	86307	264777	1129371	258002	148386	698779	258907	602278	283751	182545	173254	422521	294929
O75592	MYCBP2	E3 ubiquitin-protein ligase MYCBP2	510.1	29	61	2.0339e-48	131.11	0	0	0	0	0	0	0	0	0	0	0	0	302629	173497	194131	118785	49006	18855	17139	0	146149	28316	39455	6980	77182	684112	78754	155935	183560	134166	100318	176928	98596	13804	76829	106971
O75600	GCAT	2-amino-3-ketobutyrate coenzyme A ligase, mitochondrial	45.3	4	7	0.0001388	115.7	0	0	0	0	0	0	0	0	0	0	0	0	174294	742335	437129	39503	0	0	0	0	0	0	0	0	184118	724876	0	634812	158447	0	52224	0	0	0	0	0
O75607	NPM3	Nucleoplasmin-3	19.3	7	77	0	449.27	1322314	90609	115267	1040289	0	0	0	510389	1540044	1865444	2470219	1749000	91801000	94926222	62276444	71359000	7158844	2110808	11912667	5744500	7788311	2121733	1097889	15318778	7046667	35063667	17419967	31535122	29410122	22067556	21938556	63318889	95668111	34944100	60584111	126850778
O75608	LYPLA1	Acyl-protein thioesterase 1	24.7	16	211	1.297e-231	313.89	8732823	4194138	6457169	12893385	2501600	2941508	3406031	3461077	11099154	21402000	23959846	9848692	130949692	86488846	29146462	113529708	54253615	6172782	31021938	45162000	56724154	22093900	18000308	55040269	54706154	111246000	37670346	85893923	45566077	106732700	81048379	188717554	70584615	37052746	78958077	58906923
O75616	ERAL1	GTPase Era, mitochondrial	48.3	12	51	3.2192e-07	109.6	0	0	0	0	0	0	0	0	0	0	0	0	4106104	5776929	2960633	4439042	685725	541322	587370	64555	465348	590113	130770	644367	2520996	3754307	1032062	3898958	2628065	2150175	795783	1113443	1287857	399695	1248901	2149884
O75629	CREG1	Protein CREG1	24.1	4	27	2.2632e-102	161.35	0	0	0	0	12317578	12081233	5738778	6337078	0	0	0	230689	83399	759478	0	0	10627222	513944	463700	0	0	11118889	287767	11796667	1098467	28229778	1122667	2508333	0	4167778	96448	4696667	24452222	0	35772644	2770111
O75643	SNRNP200	U5 small nuclear ribonucleoprotein 200 kDa helicase	244.5	188	1940	0	426.26	6138851	3514299	3652712	7671205	2325381	2910342	3450443	3214967	8317376	12712010	12248616	8090881	38340452	41243328	33562543	21421186	35199810	5773277	9590509	11780686	14974255	6503830	8323497	15838954	13845690	82498050	35576976	24645751	28700992	28426959	15061841	28688806	36916851	25956375	43704481	30437336
O75648	TRMU	Mitochondrial tRNA-specific 2-thiouridylase 1	47.7	2	6	0.00062389	60.973	0	0	0	0	0	0	0	0	0	0	0	0	334389	342393	210746	45529	0	151425	0	0	0	0	0	0	0	467504	0	130854	0	0	0	0	696028	0	581429	90500
O75663	TIPRL	TIP41-like protein	31.4	15	132	7.0575e-33	202.05	1882744	1254538	2916744	3517631	719206	713313	819463	1298825	1814625	7032813	8943500	2337875	10372259	19650281	9476581	13534831	4148238	4316919	4890744	7297821	4144269	4679463	2526881	8616669	1530206	6141800	525174	4330680	9146844	10083638	5270344	11001375	11403681	3280420	8709219	10281263
O75674	TOM1L1	TOM1-like protein 1	53	5	14	0.00027511	71.153	0	0	0	0	0	0	0	0	0	0	0	0	1141371	1658765	722700	907506	1054471	394882	573065	815865	549518	629082	208571	1315894	88618	66553	206776	0	354665	525500	111488	491218	52465	0	201435	285194
O75676	RPS6KA4	Ribosomal protein S6 kinase alpha-4	85.6	9	31	0.0010027	81.635	0	37510	0	0	224672	247767	137269	95764	0	0	0	197933	253026	369536	279133	107331	1248328	187369	198146	271490	261908	105758	40926	311005	37208	94056	7365	0	500424	472700	47682	132100	336151	399987	260808	435982
O75683	SURF6	Surfeit locus protein 6	41.5	11	55	1.8614e-07	127.76	1405156	858463	1020000	702531	735481	1415106	1520669	1497550	1507738	4808813	3056375	3652494	2623563	2077313	1042875	2220706	236463	643375	601269	561450	1064138	659244	825956	1162919	3581888	3229531	939747	4277188	1863076	1459850	983669	0	455481	357100	1601306	1077319
O75688	PPM1B	Protein phosphatase 1B	52.6	13	73	3.5968e-10	117.14	0	0	0	0	0	0	0	0	0	0	0	0	3588339	2946839	2214064	2602322	1647607	961962	1349848	2269707	1403562	574385	401030	2509108	493504	1137705	180357	1751555	2854284	2928351	568500	2604618	1724122	735394	2303641	3947647
O75691	UTP20	Small subunit processome component 20 homolog	318.4	51	258	8.4995e-109	171.25	0	0	0	0	0	0	0	0	0	0	0	0	3474230	2814993	3160638	1515505	1233492	238842	294815	292251	791064	194611	156647	354818	271184	1945164	496568	630172	1489439	1468003	283163	739692	2040637	1315544	1256203	1156720
O75694	NUP155	Nuclear pore complex protein Nup155	155.2	65	640	8.2843e-96	267.11	3513333	1822307	2016507	6303458	734722	1227748	1228987	1248220	3992238	7200290	8688143	4210690	17722523	15654402	10025500	12206882	7446562	2477545	3212130	3994012	4065880	1839707	1752466	4819889	7363893	18568522	5469515	13420515	10474520	8687312	4310258	10385854	1422057	4158459	4817497	7733923
O75695	RP2	Protein XRP2	39.6	16	94	3.3148e-22	204.19	9215500	4146619	6422500	13980706	4101638	5261050	5660813	5170419	12142950	19989438	18082375	7734031	5352344	5334250	3128200	2897475	2628825	1057380	1801875	1699214	1098326	664369	862031	1446738	413163	1664838	439976	1274100	3420588	2522894	808563	1330956	638669	300504	1293200	1533838
O75716	STK16	Serine/threonine-protein kinase 16	34.7	2	4	8.9511e-05	76.143	122471	10781	0	0	0	0	0	0	110448	170471	227129	0	0	0	0	0	0	0	0	0	0	0	0	0	0	0	0	0	0	0	0	0	0	0	0	0
O75717	WDHD1	WD repeat and HMG-box DNA-binding protein 1	126	30	210	9.7804e-17	152.69	0	0	0	0	0	0	0	0	0	0	0	0	4599294	4703555	1247282	1964430	1864806	867143	1243877	1253905	142212	78765	73224	554683	209621	705422	82627	458827	36417040	29584494	1584667	2732550	1905446	924380	2186409	2621155
O75718	CRTAP	Cartilage-associated protein	46.6	41	548	2.3503e-60	236.57	50447256	27431979	31008907	52028208	73912224	73451326	74442573	67338500	54652453	92448892	89804130	67552508	18862362	8801868	10857421	11571284	22409092	10227650	14213699	13290266	10651526	6741359	10859969	21458874	17259068	22066832	4724444	31435631	15467486	10322074	7941618	10072161	7265367	2485145	1550282	16841820
O75746	SLC25A12	Calcium-binding mitochondrial carrier protein Aralar1	74.8	38	266	3.9911e-123	240.82	8658682	3881846	4795281	8408041	1547564	2336035	1868781	2193226	8319603	13024291	10357384	6084957	8531272	9052956	12206252	4280155	6174207	1743353	1431523	2883824	5620185	2060902	2977138	4040072	18627342	19507007	6092726	18231817	3266647	1975719	1736587	1187239	8246025	5141549	7480480	7822971
O75781	PALM	Paralemmin-1	42.1	6	56	4.052e-23	132.17	0	0	0	0	0	0	0	0	0	0	0	0	0	0	0	0	1576665	1556735	1839230	3088191	3195148	1758987	1715143	4815122	2417661	1509830	623487	6005709	2760139	2666896	1030960	2291109	0	0	0	0
O75787	ATP6AP2	Renin receptor	39	13	85	1.2266e-41	136.27	6540820	3154427	4412180	7379600	5006073	4784193	3411853	3445973	6355253	10593533	10310800	5981087	817273	1483260	1307527	482293	2365207	1060460	1118407	660145	825727	330237	55343	634993	344667	3595580	891727	1735087	1552507	817840	98293	464227	2869273	1499313	7416717	2884833
O75792	RNASEH2A	Ribonuclease H2 subunit A	33.4	11	88	2.3648e-23	138.48	0	0	0	0	0	0	0	0	0	0	0	0	7175460	11234160	5673453	4274573	3112600	4292227	1250520	1797047	645831	344420	168299	1078180	533147	2474889	661580	1077840	6973147	6056220	2239433	4929680	1307853	739557	2689800	2932707
O75794	CDC123	Cell division cycle protein 123 homolog	39.1	11	48	3.5225e-09	128.67	0	0	0	0	0	0	0	0	0	0	0	0	13107324	14444088	8757853	3469835	5391129	701672	3253453	1315085	3618914	1628882	2790059	4745071	0	182148	1785375	457571	2005841	658944	1265529	3241441	11597964	5058521	14505958	10418029
O75815	BCAR3	Breast cancer anti-estrogen resistance protein 3	92.6	22	69	1.3931e-11	128.86	0	0	0	0	0	0	0	0	0	0	0	0	4531793	4751929	2371178	3019196	1087671	281819	449639	494565	1120245	719168	177380	241220	245220	1686950	231290	957858	2007394	2376680	315718	929155	124777	65910	215241	382449
O75817	POP7	Ribonuclease P protein subunit p20	15.7	2	31	1.041e-12	100.56	0	0	0	0	0	0	0	0	0	0	0	0	4650200	6118667	6018167	1857000	5328667	1446650	1569967	1259183	1762583	2201617	310633	1615950	893717	2240667	1243583	7126833	2288167	3534167	900467	5150000	1826600	1515750	8293667	6907667
O75818	RPP40	Ribonuclease P protein subunit p40	41.8	7	46	9.3285e-08	89.283	0	0	0	0	0	0	0	0	0	0	0	0	7068275	6723970	7774245	450535	2688730	297208	1324810	92055	1309115	814598	59825	105880	274705	3239140	4343080	552100	5191105	4379665	351145	505750	5260635	3777810	8188685	795365
O75821	EIF3G	Eukaryotic translation initiation factor 3 subunit G	35.6	37	436	1.3112e-172	243.15	17707374	6194511	10728553	17280453	5996153	9518611	9792132	8937663	24171542	43073800	41940695	20952989	40554237	49534705	36482311	41571059	36388121	8096393	9434244	21646358	23246616	12835448	7960521	26709284	6859743	16699879	4253427	10589826	41954513	34106925	12742704	48378326	17880279	10010131	31159368	44146742
O75822	EIF3J	Eukaryotic translation initiation factor 3 subunit J	29.1	25	359	2.6308e-74	185.77	18557936	8647879	10203735	18839286	5369471	11887000	13726500	11130714	24930486	37101971	46604921	23649400	18696715	28268136	11155496	20988879	20560869	10603426	12893990	17882780	19289857	13787793	12814971	27143857	10205093	11937672	5454038	27772607	34978558	28053489	14962727	28063757	10369609	5601780	11616317	28989643
O75828	CBR3	Carbonyl reductase [NADPH] 3	30.9	22	120	8.0415e-28	196.27	7572883	4201110	7588565	11598957	4902889	5462722	6402902	6172347	12717765	27330823	30394660	12591940	19400071	25119276	16138020	9962876	21492276	8931386	12055422	12717968	9422198	4196878	3966525	7631842	1078069	3070285	1025451	2262556	21049054	16028706	4341861	7602445	3889669	1547886	6971015	7965783
O75832	PSMD10	26S proteasome non-ATPase regulatory subunit 10	24.4	17	162	2.2705e-36	167.84	6436258	2969117	4237500	5292217	1600925	2045192	606617	1658700	3630608	13274092	9219667	4932567	24090271	30566480	12878728	23205108	10678253	3467863	5632004	7550392	3594430	2411901	974185	3924042	578625	1475093	573783	5842633	9898125	10824508	2014161	5693281	2792636	2096731	7233267	11035183
O75841	UPK1B	Uroplakin-1b	29.6	3	17	3.485e-07	118.4	0	0	0	0	0	0	0	0	0	0	0	0	0	0	0	0	0	0	0	0	0	122001	56810	0	502575	421163	90351	573763	0	0	0	0	1169975	557296	1854938	2632475
O75843	AP1G2	AP-1 complex subunit gamma-like 2	87.1	12	67	1.4338e-08	144.09	0	0	0	0	0	0	0	0	0	0	0	0	272737	176511	0	15668	2433045	506526	832808	1486048	45264	68248	56971	209511	62535	59591	23128	341895	1745505	1202474	584547	1473276	222563	63340	543045	1471331
O75844	ZMPSTE24	CAAX prenyl protease 1 homolog	54.8	25	257	4.8965e-85	239.08	12409615	6127855	6877560	12608820	5498200	6481610	6668745	6321950	11383530	17399495	13051289	5325655	7665137	7864636	7062536	3973968	5390600	1184111	2327844	1824378	3709270	1690190	3416455	8175232	2701793	15157570	7552685	13207007	3482932	2851577	2469800	3762905	15225311	8952575	20749980	12872280
O75864	PPP1R37	Protein phosphatase 1 regulatory subunit 37	74.8	4	5	0.0004591	54.234	0	0	0	0	0	0	0	0	0	0	0	0	69106	65448	70758	0	43197	124076	158733	112791	78621	65297	85338	0	168667	86930	31476	143327	114482	73009	57582	0	195509	35884	199373	188415
O75865	TRAPPC6A	Trafficking protein particle complex subunit 6A	17.6	2	9	0.00089202	83.265	0	0	0	0	0	0	0	0	0	0	0	0	289222	0	0	336878	0	75499	82966	0	0	0	0	124600	0	0	0	495789	144900	0	0	708078	182773	52979	420230	902989
O75874	IDH1	Isocitrate dehydrogenase [NADP] cytoplasmic	46.7	41	468	7.9867e-109	232.18	16208947	8761826	10582023	18781756	7694855	9727239	10432300	9291794	10581696	23262237	25068622	15801414	25236886	28077636	14446217	19435419	11888377	6403192	7194051	17456544	8977903	5214173	13130329	10604969	25117258	35121151	32097839	36044889	5303395	4562035	3240042	6058029	64755381	48437334	81593848	82477862
O75879	GATB	Glutamyl-tRNA(Gln) amidotransferase subunit B, mitochondrial	61.9	8	16	7.6073e-90	191.42	0	0	0	0	0	0	0	0	0	0	0	0	927260	295950	386143	403253	239043	40557	74770	108840	200480	212577	42913	252717	784233	1621977	1498153	948177	461640	556323	164660	390276	251890	32184	159670	186650
O75880	SCO1	Protein SCO1 homolog, mitochondrial	33.8	16	128	2.2594e-42	145.71	8413924	4944924	3810912	10905176	3705845	2659594	3032412	2113959	13098071	27355300	24686412	13458529	7255894	8551188	5219688	6808729	4551335	4352329	5098018	3335165	6572691	3523465	2475929	6287459	13959618	28585294	9976071	20193329	9652665	8712324	2839688	3635435	3580929	1227988	3681412	3031747
O75882	ATRN	Attractin	158.5	14	51	1.2464e-06	107.15	616933	236873	316476	352481	526580	765314	458466	595074	381371	717443	663029	596736	97083	68067	18869	148964	178094	79170	159966	169151	176674	79711	85309	204577	41499	126443	9587	122640	259214	201156	57004	101124	28939	10224	73950	76689
O75884	RBBP9	Putative hydrolase RBBP9	21	4	15	0.00015579	82.261	0	0	0	0	0	0	0	0	0	0	0	0	7654950	8342400	1608680	3266200	42821	1758990	2009910	744010	1204060	34638	365020	0	271490	384930	0	482920	2401720	4355170	755430	958990	754170	203470	1100320	515800
O75886	STAM2	Signal transducing adapter molecule 2	58.2	12	94	9.1234e-21	153.63	4012729	1939986	3440095	6473964	5532841	5298821	5477308	5407903	4224364	9417681	9227163	4796463	5326925	10640398	4782596	6730041	1615163	2204530	2362748	2912124	4208893	1732834	2855767	5298431	946173	1196410	546508	2426152	1201455	2082118	824684	1151695	696825	295922	1057688	2087793
O75891	ALDH1L1	Cytosolic 10-formyltetrahydrofolate dehydrogenase	98.8	29	100	1.0468e-58	181.74	8793542	4426168	8152421	12867485	1372081	1483547	917651	1772198	1084152	2549282	2431832	1621897	334022	264867	348420	235322	329101	351294	455583	313620	201184	148964	64616	337751	0	0	0	0	737695	456446	272400	155686	40457	10891	27090	84247
O75907	DGAT1	Diacylglycerol O-acyltransferase 1	55.3	10	37	9.3267e-28	127.02	246600	155556	445563	501156	959788	119119	0	180625	1097694	0	45623	313419	250656	147069	61253	106406	0	106268	111449	196767	41270	96695	8483	26628	664538	1238631	450938	3984331	1145753	651881	261106	892019	584850	117458	307675	1176613
O75909	CCNK	Cyclin-K	64.2	11	95	5.6974e-10	103.85	744818	148718	131768	1304036	0	438423	325341	309277	1078359	1776273	1590727	1073950	7312614	5627318	3729405	2306773	2157782	906341	1059182	1538205	3136023	2340155	602909	1246641	1916868	2439855	498339	2689950	2771464	2164573	1011948	1841309	4083850	2977536	3584923	2495882
O75911	DHRS3	Short-chain dehydrogenase/reductase 3	33.5	15	38	2.4992e-09	128.81	207840	663540	368020	408833	1857753	1095180	1771353	2634347	2815200	7345000	5762800	3224893	0	0	93293	0	834653	472479	111840	531967	894220	363713	566973	3922527	2071153	3976267	1326587	6676107	69713	0	0	0	109880	66615	170949	1240477
O75915	ARL6IP5	PRA1 family protein 3	21.6	13	193	2.3631e-157	279.29	163412980	78417540	92582660	169385960	124979200	115862400	124497800	126785600	149650320	335411500	286856560	181905600	40382480	38772400	18040684	41171200	63743680	26967100	40374640	62965600	143443000	67242200	78385620	158928400	40810940	74093600	60225618	148371800	53657720	43603700	16315480	53835800	34186720	16074880	32275810	36740800
O75923	DYSF	Dysferlin	237.3	74	287	9.6757e-66	185.33	1409183	2744727	1921592	4724108	4956152	6286207	4280842	6309334	5743381	10982106	9157587	5726552	251654	87316	171751	193047	2309190	827573	1462353	1593338	4473048	1208264	1957214	2280322	251067	42941	10973	7739	115117	25012	26636	176284	8952	15254	5313	102355
O75928	PIAS2	E3 SUMO-protein ligase PIAS2	68.2	2	18	5.0833e-07	121.04	0	0	0	0	0	0	0	0	0	0	0	0	1623160	2024500	2847317	170290	0	115910	165887	140093	0	84952	36830	161983	93100	0	884873	277907	0	0	90263	133523	139413	689497	1931747	344133
O75934	BCAS2	Pre-mRNA-splicing factor SPF27	26.1	18	210	2.1446e-160	248.06	12744654	6587292	4469238	9857977	2212538	1018392	2286177	975362	6124300	3920923	7486500	8532815	7880999	14423446	6898500	18225392	6642177	5577245	5150559	6747138	11235785	9682038	2545146	15301463	6913138	10106092	2923266	12084223	16214969	16976731	7653108	18270777	7299569	6165400	6762380	18203500
O75935	DCTN3	Dynactin subunit 3	21.1	18	148	4.687e-169	199.7	16966950	8461283	14389967	29376567	12715242	12118800	14149675	11834900	18677000	34416383	34702575	15877917	23421275	22018917	17378250	14278450	9849667	10002025	11298983	11161083	9823200	5158675	8871375	13775067	2718892	4089508	843358	3390667	26923917	20559500	10145508	9986475	3746308	1202537	4350333	7578967
O75937	DNAJC8	DnaJ homolog subfamily C member 8	29.8	18	219	2.2946e-78	175.39	9229556	2872933	6445003	9190608	5466277	4207615	3162392	4442385	14265092	16410073	18372484	8359536	63046315	55062592	49653146	31736500	49665038	11926631	29205246	35832085	34312385	13849415	13057927	24973068	21022886	31276431	28645878	40160485	71674877	67515908	30145923	36518168	26227115	13816788	26794862	22794008
O75940	SMNDC1	Survival of motor neuron-related-splicing factor 30	26.7	12	127	6.3845e-61	160.52	2240722	2360617	1694260	3169081	0	2414889	1635644	2489944	5720547	10726937	8068090	5005111	17934044	11809656	9913178	12954556	8055689	4807093	3933711	4661458	4973978	2936823	2011198	7583989	3369033	7026122	2152962	8218456	9225989	8464944	3691767	9247489	4768100	3138932	8223222	14202733
O75947	ATP5H	ATP synthase subunit d, mitochondrial	18.5	26	425	8.9281e-84	288.11	124669640	48397560	63285750	113599180	43971210	45013530	49403760	56049670	119041230	342476270	246090440	152004950	97207620	114796650	44565830	81869770	91519840	33081880	64473400	106529450	97378170	50390420	83612270	137148530	171093050	152923290	51875810	218528100	63379900	54811600	87998690	54636260	65233760	30822980	35441740	87133620
O75955	FLOT1	Flotillin-1	47.4	53	447	5.7278e-95	247.54	29820737	14242704	17883722	31015000	14480026	13845706	11020600	11984949	23541337	48637307	48383515	25930489	14889641	175779870	15304285	7412800	86671585	9117493	64365885	44740785	5318400	4039759	38290057	26895074	39874996	53988233	8573173	37926181	130666959	19930434	5004306	37316240	59705052	20709069	53752122	7885578
O75962	TRIO	Triple functional domain protein	346.9	93	391	1.3146e-111	189.14	765431	570167	692170	868893	898468	1655681	1502042	1656652	1945711	3334470	3057403	1716955	2758028	3276353	4336447	1128934	3205765	412190	882253	600607	3000277	450077	1857627	1485778	164243	704725	625184	168149	2134404	1834979	1706399	3071826	41816	296026	495856	127355
O75964	ATP5L	ATP synthase subunit g, mitochondrial	11.4	16	271	1.1824e-202	276.15	127431750	42016433	80570418	101942190	48285750	62113400	63882183	50182933	153928230	322289983	267184167	129569250	72563070	103204757	45967133	41774600	53920448	34719042	41987400	52161533	39390933	29767252	26598017	64212783	54118833	85675508	26583487	117657833	59280067	51198012	15051003	27794233	31130952	12637635	28341247	53753633
O75969	AKAP3	A-kinase anchor protein 3	94.8	2	17	0.00049859	44.318	0	0	0	0	0	0	0	0	0	0	0	0	2531667	3692292	2611931	542500	1368750	154215	285271	527854	943000	98419	274417	948563	411125	1454813	175758	869688	1556900	285750	212083	0	752667	116560	1053646	941667
O75970	MPDZ	Multiple PDZ domain protein	221.6	25	78	6.318e-14	111.65	202394	101646	128102	179644	30586	54351	28114	20205	197674	138745	166948	255689	1432456	889576	1121458	828439	885745	762058	686545	1018384	1044132	892971	101950	1320880	132332	993750	968516	644687	508401	956340	40212	463666	164894	48332	269997	518125
O75976	CPD	Carboxypeptidase D	152.9	49	251	7.8232e-33	187.5	3524828	1937959	1624060	3371153	2112237	2598497	1861749	1973223	2176977	4217355	4365321	2018507	788929	1865924	2674456	520527	2116689	412560	518944	716289	315471	227597	211137	436160	800611	4957797	1319129	2498695	247489	245011	71236	121680	1370887	130071	536579	897932
O76003	GLRX3	Glutaredoxin-3	37.4	31	426	0	447.97	9752306	6858600	9590572	11085728	2131517	1980439	2269417	1675622	11667083	22285194	26205744	12929278	136201833	174319278	89908344	82468456	70691733	15014906	24823978	44526656	38749711	13042983	25426212	45542760	11864278	14820400	13399978	13034587	67009917	76932817	36115967	68933378	11444172	25765418	31855706	28821435
O76011	KRT34	Keratin, type I cuticular Ha4	49.4	24	102	4.1011e-298	296.66	1540273	792164	963296	2061061	22251577	25447000	25001723	27373015	2883058	7834727	9175935	5763285	410893	0	4236	5690	226927	116554	140757	292661	23533193	9996759	28952264	21888675	0	191978	140	0	1225	673	0	3035	1871	715	41	17417
O76021	RSL1D1	Ribosomal L1 domain-containing protein 1	55	43	656	4.0412e-176	287.65	19152364	9489118	11081222	19197468	10429374	15329007	15763077	13819859	37497645	85229227	76708600	40407877	161140320	161143668	232555295	67173929	64630483	15741698	13935094	31971065	40508736	22406900	14998113	47173682	88126880	235837314	33078027	115201250	119467395	85413682	58841081	100739041	276572058	159304762	120811093	142416936
O76024	WFS1	Wolframin	100.3	33	276	5.4794e-95	261.6	21576525	10740780	11357058	19659685	5562270	4977695	4245468	4061983	14963860	28274967	28810953	11988330	455274	1096364	765805	1066683	724115	284653	369620	671886	835658	530218	568675	677390	801663	1162522	380018	2395625	482390	306570	349555	461288	835764	247901	667088	1925228
O76031	CLPX	ATP-dependent Clp protease ATP-binding subunit clpX-like, mitochondrial	69.2	33	238	9.8672e-44	172.17	811441	190849	289226	839000	834346	1371023	1014649	905792	1845726	2501946	2328923	2176536	5595862	8783351	3902890	3562969	1959217	1707262	2000056	2289892	4052159	1829808	3339691	3592474	4539623	10529779	3594377	8731374	3651608	4321198	1626110	3543805	4206895	1711837	6421418	5589000
O76054	SEC14L2	SEC14-like protein 2	46.1	10	45	3.0152e-22	102.71	0	0	0	0	0	0	0	0	0	0	0	0	4663543	6514211	2668226	2601274	9930974	2247168	7060353	2927821	6141996	217297	73753	1100984	0	0	0	603895	1459842	1720437	106784	531658	84227	0	0	223686
O76061	STC2	Stanniocalcin-2	33.2	6	18	1.8293e-38	118.4	4814385	2290900	1612162	2850808	743715	418685	418838	864723	836662	417400	584854	522423	0	0	0	0	0	0	0	0	0	0	0	0	0	0	0	0	0	0	0	0	0	0	0	0
O76062	TM7SF2	Delta(14)-sterol reductase	46.4	2	9	0.00023986	96.311	0	0	0	0	0	0	0	0	0	0	0	0	0	0	0	0	0	144158	123075	109000	152875	0	79383	313483	1346083	2078983	405083	3077750	0	0	0	0	488058	179708	616242	1643008
O76070	SNCG	Gamma-synuclein	13.3	12	114	3.256e-113	270.67	0	0	0	0	0	0	0	0	0	0	0	0	0	0	0	0	0	0	0	0	0	313863	0	0	8230038	11317438	6319460	28227863	0	0	0	0	29913575	18605425	40207038	108374575
O76071	CIAO1	Probable cytosolic iron-sulfur protein assembly protein CIAO1	37.8	15	150	5.3246e-96	209.01	973888	465300	482759	849882	176706	401059	598866	464059	1553941	2839471	2516894	1642118	14480529	15031435	5525394	7329776	5814376	2242082	3030827	5147682	2874082	1806182	4782559	2850782	939044	2477624	1657231	1947160	7291959	8562218	2877971	7441947	9406041	7490119	11283294	11230388
O76074	PDE5A	cGMP-specific 3`,5`-cyclic phosphodiesterase	100	10	20	4.5282e-08	92.439	976757	502306	985547	1035986	0	0	0	0	533808	732420	807745	338773	0	0	0	0	0	0	0	0	0	0	0	0	0	0	0	0	0	0	0	0	0	0	0	0
O76075	DFFB	DNA fragmentation factor subunit beta	39.1	3	11	5.8325e-07	99.481	0	0	0	0	0	0	0	0	0	0	0	0	491493	420029	1543500	159550	1188286	78464	122621	0	437950	0	0	0	0	3538121	1707486	0	667479	1215264	0	0	425650	4876436	5807429	694257
O76080	ZFAND5	AN1-type zinc finger protein 5	23.1	2	6	0.00026375	61.375	0	0	0	0	0	0	0	0	0	0	0	0	76156	157390	49584	0	171240	100140	105880	151780	179940	176740	0	187576	0	209420	55698	204050	356240	294950	0	517040	166410	20982	186770	268050
O76094	SRP72	Signal recognition particle subunit SRP72	74.6	59	612	1.8116e-170	263.54	6074356	3650898	7178267	8956994	2663179	4450053	4666663	4090871	66459383	95677683	85734361	10947085	29305647	27355047	22896106	17154597	34066208	4800397	8832663	8498986	14366258	4145898	13553636	13261828	4835111	7819804	5686222	7937861	18594167	16719625	11123492	25894481	60233130	21838407	40877462	36326419
O94760	DDAH1	N(G),N(G)-dimethylarginine dimethylaminohydrolase 1	31.1	31	236	8.3173e-191	279.74	20089796	11622226	16931956	25747159	949779	455807	1140705	422681	5631367	6720911	9531739	9178584	89394756	84624217	52058435	62574061	11720531	2653892	3093099	4754583	3196330	1050901	4806286	10866137	12220047	16732012	4656325	17381477	18566756	20737518	12876961	29331589	7356852	2960814	8470494	14443272
O94762	RECQL5	ATP-dependent DNA helicase Q5	108.9	8	30	7.0903e-55	127.35	0	0	0	0	0	0	0	0	0	0	0	0	168563	228598	259241	94148	228594	94660	38664	18004	0	4792	16682	57990	30422	299705	100008	96098	265198	183682	83893	0	328898	323217	821002	291821
O94763	URI1	Unconventional prefoldin RPB5 interactor 1	59.8	10	51	1.4136e-11	130.98	0	0	0	0	0	0	0	0	0	0	0	0	476162	1500224	618072	462514	1102081	495698	332357	301125	555810	450824	53821	588844	203033	1362543	507620	1353910	3157081	3422524	716586	1780062	871024	414562	1433167	1579148
O94766	B3GAT3	Galactosylgalactosylxylosylprotein 3-beta-glucuronosyltransferase 3	37.1	18	105	3.3668e-61	144.09	2716911	1074184	2108716	2781026	3310568	4346747	3122674	2112311	5281853	9524089	12390121	5885800	2702516	2491937	2897247	793711	1816542	758321	930378	2048270	197074	174869	120958	181261	903758	5403721	1173432	10461879	2163258	3908174	451563	6810837	420553	98524	311016	4355895
O94776	MTA2	Metastasis-associated protein MTA2	75	35	429	6.5497e-40	208.74	3533049	1812224	2050009	3815844	1359149	1804740	1846111	1641558	3854407	6632222	7192173	4329618	13262960	18807263	9925994	8300431	6370532	4666701	4655354	5109520	5211396	4344369	2891532	6493474	6337597	11776141	2137016	11060660	14025160	13156695	4528685	6935383	6019611	3235867	7708670	11101361
O94788	ALDH1A2	Retinal dehydrogenase 2	56.7	16	90	4.1911e-39	186.3	0	0	0	0	0	0	0	0	0	0	0	0	667810	517752	321800	152807	7441948	5593090	5010058	8477084	2501744	1357484	2246123	1513914	7805268	10697160	3478971	14492705	564399	309594	494315	97691	56833	23948	136777	128617
O94804	STK10	Serine/threonine-protein kinase 10	112.1	25	109	5.5271e-87	260.49	1075265	139093	1190158	943163	615209	766296	670949	795916	1139992	2293744	1661854	1263035	1163260	823628	1019749	676184	913063	543406	558436	429677	989339	858983	621847	1822593	132987	188897	78945	375722	1375532	1827828	910140	678674	282289	115440	136799	208306
O94808	GFPT2	Glutamine--fructose-6-phosphate aminotransferase [isomerizing] 2	76.9	19	59	4.2867e-22	153.23	0	0	0	0	0	0	0	0	0	0	0	0	12364594	12463402	12426774	6920041	11766312	2416594	4539399	5707257	6897794	743559	1390513	3737680	1735962	2307192	1650176	2779859	4025906	4560981	2830340	4792774	6642259	4135283	7348710	4711403
O94813	SLIT2	Slit homolog 2 protein	169.9	27	48	4.1978e-19	194.54	0	0	0	0	0	0	0	0	0	0	0	0	0	0	0	0	0	14334	0	0	0	0	0	0	817135	5059823	1432859	2540308	0	0	0	0	0	0	0	2074225
O94819	KBTBD11	Kelch repeat and BTB domain-containing protein 11	65.7	4	6	2.8544e-05	65.425	0	0	0	0	0	0	0	0	0	0	0	0	0	0	0	0	30988	72064	120264	116682	0	0	0	0	0	0	0	0	454011	324036	110414	62557	16229	10371	23116	0
O94822	LTN1	E3 ubiquitin-protein ligase listerin	200.6	25	165	1.7796e-32	176.32	115771	58854	70466	282283	33943	41622	101881	85722	279130	743702	808166	266263	1732311	1877318	1494485	865681	1864841	331704	736890	686953	1107249	225074	167415	675712	66203	1010296	345109	224401	894979	645708	266440	1684664	1159494	900662	2791205	1156854
O94826	TOMM70A	Mitochondrial import receptor subunit TOM70	67.5	50	675	5.9703e-126	323.66	23367630	11700076	13362677	28464750	12394055	9085245	10013776	9930812	25341484	43674242	39761327	23507088	56670354	77557321	73811342	23883032	14446819	5465224	5775876	7276629	48634964	8729490	20479645	24594524	19874886	62241622	36361876	35023733	6733291	4456741	5985056	5845482	37509558	22235248	40713492	22759467
O94829	IPO13	Importin-13	108.2	9	24	1.5226e-06	93.058	0	0	0	0	0	0	0	0	0	0	0	0	1057257	431019	309171	279781	190069	246888	224593	230511	188945	146368	26095	307007	5381	101983	259132	139062	119326	214680	35057	272928	84570	36483	138312	328633
O94830	DDHD2	Phospholipase DDHD2	81	9	22	3.9242e-22	88.755	0	0	0	0	0	0	0	0	0	0	0	0	165483	114140	240040	73377	3682494	247950	190694	231811	6754397	312446	625060	134960	290301	350294	451435	38160	1140882	815463	776722	489611	106159	4267	364509	266311
O94832	MYO1D	Unconventional myosin-Id	116.2	73	402	4.6121e-47	162.5	10698970	5915343	7017351	13794306	11228894	13225806	13620368	13796370	12619173	22349143	18927371	10583295	12211	12740	338230	37214	1921806	875057	1243995	1174878	487456	338987	242279	371886	52373	74449	186570	51117	1728869	1647356	643081	1218476	406989	121293	473725	797619
O94842	TOX4	TOX high mobility group box family member 4	66.2	12	90	6.6792e-12	136.48	1491233	836383	868628	1062661	705428	337644	602200	653583	1655289	3630778	2742506	2728239	3290767	5755357	2368594	3987635	917089	1007005	1360918	1584698	1459454	866563	596200	1293625	1716881	2517952	950579	4822958	2703795	2758271	787338	1318476	1557316	378765	1245674	2649357
O94851	MICAL2	Protein-methionine sulfoxide oxidase MICAL2	126.7	70	410	5.7691e-63	156.83	8130386	4440013	4992401	7446470	13139722	15940401	16144918	15242139	6946459	12482405	10601949	6139073	3391325	2320229	2046514	1490701	4117661	1803510	1979894	2338051	5487513	3140869	1913341	6435227	78319	162249	6546	365737	704870	536824	1334111	442692	16632	8036	334355	591983
O94854	KIAA0754	Uncharacterized protein KIAA0754	135.1	10	34	1.681e-11	116.05	0	0	0	0	0	0	0	0	0	0	0	0	2519989	2111684	1784551	1438157	617554	240703	286176	197177	486276	217573	209189	361111	547095	452265	248464	503246	655343	418927	236949	1152784	37280	0	59694	1434089
O94855	SEC24D	Protein transport protein Sec24D	113	47	339	7.3292e-51	218.47	7774553	2573424	5911638	9049053	6644829	7897781	7988043	7744819	8966701	14849334	16753670	9711537	9458049	9759266	5548826	6383063	7658252	3184295	3290963	5871260	7913535	4608274	5380680	11655749	3390536	6769327	1654903	4671018	6919374	5425683	1989032	4553275	52804	11	145091	266240
O94856	NFASC	Neurofascin	150	20	41	1.447e-09	111.46	75066	24815	31705	96654	2469997	2685680	2164881	2337030	47619	156706	101434	0	0	0	0	0	0	0	0	21141	98883	151483	109608	171878	0	0	0	0	0	0	5564	0	0	0	0	0
O94864	SUPT7L	STAGA complex 65 subunit gamma	46.2	3	9	1.7328e-12	74.162	0	0	0	0	0	0	0	0	0	0	0	0	388233	338500	0	0	643667	112047	136347	175907	101793	85833	0	0	247132	5804573	17091	0	0	214367	0	0	0	53964	0	0
O94874	UFL1	E3 UFM1-protein ligase 1	89.6	72	552	8.0402e-122	239.19	16137402	7928551	10392996	16186513	12192579	13001044	14628279	14022496	14839371	26129792	22498042	20059202	17489413	14782994	16090798	14213838	8248871	2674572	4175334	5280767	8871104	2838218	2187488	8169699	2638346	16794833	11200196	9634223	5702133	4486406	1362880	6651718	11281085	9252563	17832784	11777539
O94875	SORBS2	Sorbin and SH3 domain-containing protein 2	124.1	27	60	5.0454e-17	105.9	0	0	766	0	4980879	5734717	4917939	5484380	4420	4772	6910	6055	407684	273618	200687	106482	41436	39658	52438	11237	119665	86224	103344	226984	909162	711896	173032	1954313	12050	0	0	0	0	0	0	0
O94880	PHF14	PHD finger protein 14	100.1	18	51	9.8277e-06	106.29	0	0	0	0	0	0	0	0	0	0	0	0	810738	1266065	518981	453160	482319	409877	248449	162154	198796	115412	679348	133887	1167284	2009299	383473	1686495	574689	841530	855997	401997	364135	86724	276351	510184
O94886	TMEM63A	CSC1-like protein 1	92.1	4	18	2.8224e-05	98.943	137894	0	128709	0	323714	3597371	373571	417257	0	0	0	5279694	0	249291	612429	22522634	636200	296600	3035029	255377	777486	0	0	323057	0	101066	57640	149229	545571	0	453033	147903	0	46714	0	0
O94887	FARP2	FERM, RhoGEF and pleckstrin domain-containing protein 2	119.9	11	16	6.1515e-05	79.454	0	0	0	0	223963	111605	124374	28022	0	0	0	0	6992	68381	293296	0	887954	51634	153720	73217	169389	150194	80909	238585	22481	78007	29190	0	38770	0	24696	97700	34826	35361	1970930	213119
O94888	UBXN7	UBX domain-containing protein 7	54.9	29	142	3.1088e-37	178.67	2627932	1026892	2037454	2204627	1404081	665677	1059623	1498058	2676835	4082631	3227154	3562350	5092604	4457365	4173527	7840512	2018062	1493012	1370340	2594821	1380973	822177	1822915	3743808	2523331	1736765	711758	2281816	3788808	3157083	4679608	7138306	1078243	321734	1743992	3954973
O94901	SUN1	SUN domain-containing protein 1	90.1	52	266	3.2633e-129	243.4	16872689	3588121	5137194	11627255	7114605	7616391	4652135	7073086	13113870	31767556	29501257	12426582	2110414	2603480	439527	803180	1845775	1233316	1021226	1291309	681812	717785	2500366	1636599	4520112	4952739	1180173	3253120	3786775	3398411	2911137	1986967	398373	180369	733095	868373
O94903	PROSC	Proline synthase co-transcribed bacterial homolog protein	30.3	10	101	3.4683e-28	161.19	0	0	0	0	0	0	0	0	0	0	0	0	6223365	7296733	7705507	4981707	3502533	2014053	3033233	1158393	3382247	1467047	1770387	1302387	2629853	3277527	1043064	3761000	19676267	16912533	9029500	12127493	4433393	2187073	7919960	12199380
O94905	ERLIN2	Erlin-2	37.8	34	255	3.0176e-117	208.08	40923456	24742534	22634302	26719066	59864329	57604107	52837671	49545734	26661571	58483519	57007809	32528976	14827758	15478958	7456032	14431916	6586890	3547535	3609771	10677849	4687541	3807316	4622241	14012882	5251137	8829481	5428794	18006454	26161952	19034746	10835924	39722837	1677268	953099	6054609	7920425
O94906	PRPF6	Pre-mRNA-processing factor 6	106.9	75	578	4.0455e-86	208.83	19588407	9358622	13364426	23743911	2705020	2922205	2396919	2836695	28252828	44553645	46907786	22046400	12097617	14065486	5360881	6678280	4969252	2373432	2464777	6148119	3012985	2088612	1712199	8206073	6123971	10566991	2539854	12235019	9021795	7626483	3790555	5131412	4627409	2766389	5848066	13502171
O94907	DKK1	Dickkopf-related protein 1	28.7	2	13	0.00029036	104.05	1032750	602843	1263350	2194393	541114	534143	761614	484871	977607	1234686	482036	497936	0	0	0	0	0	0	0	0	0	0	0	0	0	0	0	0	0	0	0	0	0	0	0	0
O94910	LPHN1	Latrophilin-1	162.7	3	4	4.7736e-59	177	0	0	0	0	0	0	0	0	0	0	0	0	0	0	0	0	7393	0	0	0	0	0	0	0	0	1828176	54018	113355	23758	0	0	0	0	37675	110287	3715
O94913	PCF11	Pre-mRNA cleavage complex 2 protein Pcf11	173	15	35	1.8758e-05	125.75	0	0	0	0	0	0	0	0	0	0	0	0	406912	596314	177500	184129	319870	208641	185637	441444	371360	191086	34865	562340	139950	176253	37217	325124	611549	609744	94354	265449	350268	175703	445314	625974
O94915	FRYL	Protein furry homolog-like	339.6	25	101	1.692e-36	156.22	0	0	0	0	0	0	0	0	0	0	0	0	754642	597847	2746512	368348	3368704	144245	331923	342318	742783	170572	52875	298379	16603	421549	998112	112422	668214	1228189	94584	596267	580347	65680	310665	445618
O94916	NFAT5	Nuclear factor of activated T-cells 5	165.8	3	11	0.00032286	54.008	763620	196509	700703	922760	0	0	0	0	209149	203057	205951	1287343	0	0	0	0	0	0	0	0	0	0	0	0	0	0	0	0	0	0	0	0	0	0	0	0
O94919	ENDOD1	Endonuclease domain-containing 1 protein	55	25	144	1.1327e-49	203.94	9616705	4306985	4904567	7064747	13442390	12328493	10321803	6842371	5954504	9316741	8795029	8154607	1120963	741396	859030	2121815	990449	711611	881827	796248	599333	796885	450556	1670018	1313122	2837819	3063227	3524007	1794389	1810802	561448	1569040	827411	487204	126978	1188485
O94923	GLCE	D-glucuronyl C5-epimerase	70.1	3	5	0.00047423	70.977	0	0	0	0	0	0	0	0	0	0	0	0	0	0	0	0	0	36039	26194	0	0	188284	41332	30514	56377	113374	0	138684	0	190523	0	0	76757	0	0	0
O94925	GLS	Glutaminase kidney isoform, mitochondrial	73.5	79	1172	0	359.07	35126889	17166767	19017000	31579360	37465649	39232247	30789498	29507134	35192561	75923957	67878346	36800961	26507710	31468400	22762977	21455249	111013726	30324157	47387929	54090703	89899269	46597910	56074019	71982007	77565651	158770159	82997217	121409191	11005018	9576597	5817129	10421743	15645609	12166868	23000059	19518977
O94927	HAUS5	HAUS augmin-like complex subunit 5	71.7	9	31	5.3096e-08	116.3	0	0	0	0	0	0	0	0	0	0	0	0	388734	849517	666311	497079	887157	200452	232729	260074	110461	84545	0	170214	78837	244423	79503	218317	471983	504777	101074	622457	129936	58061	307360	824391
O94929	ABLIM3	Actin-binding LIM protein 3	77.8	22	108	5.9941e-46	206.49	7399798	3471495	4574030	7381686	802363	581805	500681	876149	6427049	11364628	12072837	4806160	324091	708347	494779	199879	215902	327312	102179	155237	147425	38508	0	173963	0	0	0	0	240591	87795	0	130973	0	0	0	0
O94955	RHOBTB3	Rho-related BTB domain-containing protein 3	69.4	8	12	0.0002184	61.353	0	0	372613	0	0	0	0	0	0	0	0	0	0	0	0	0	38038	18003	0	161197	436781	529625	53309	160781	0	13290	0	80656	54369	0	0	125366	0	0	0	0
O94964	SOGA1	Protein SOGA1	159.8	9	18	0.00028279	73.848	0	0	0	0	0	0	0	0	0	0	0	0	383659	417442	143877	90026	379784	64078	59609	91947	112957	49494	46772	211352	12654	21339	11833	10390	195579	300031	4090	28335	112519	32005	120198	99394
O94966	USP19	Ubiquitin carboxyl-terminal hydrolase 19	145.6	19	80	1.7457e-09	139.28	77560	40155	73969	36434	39029	29644	0	0	32156	209294	268150	45874	1264149	1690573	924621	548584	492774	147491	197598	184647	230434	145486	156538	103060	185015	622132	52250	329292	1012226	885340	270824	433256	151544	61571	259288	224621
O94967	WDR47	WD repeat-containing protein 47	101.9	11	34	0.00078057	94.302	306072	91493	48548	299954	89298	97254	15267	21300	111685	487257	495830	314980	1442563	2127250	1829496	1881635	5145287	2225837	2416730	5508067	4865378	4030985	3088087	184976	19017840	13420628	6949445	22924	12898750	11170198	4278776	683148	1058790	637028	1768582	88276
O94973	AP2A2	AP-2 complex subunit alpha-2	104	62	617	5.6816e-132	252.77	25367139	14607158	16043176	24743579	20427504	22909698	26454635	22792715	30531636	55173083	51279296	29604638	15664622	19681997	31683034	12650595	34048849	4069177	10884685	13708514	29293893	8940102	12376260	22631456	6301920	20858347	13721885	17542436	23360669	16516088	7821448	21697166	7143674	5259929	8252177	6681905
O94979	SEC31A	Protein transport protein Sec31A	133	79	819	1.9495e-284	278.09	19217918	11341674	18769664	32166106	4699450	8586690	10728289	8354359	18939114	38766785	43074229	16918848	14571794	18842720	13801901	14656034	25644918	11609242	11615386	18202010	26167716	12889948	16913178	29817552	6504202	13419265	5469386	15654492	21443126	20823116	9846142	19803220	11230708	6371869	10130083	14992110
O94992	HEXIM1	Protein HEXIM1	40.6	18	103	7.1837e-47	186.46	5419144	2389944	3826419	6480969	1361150	1431181	2515519	2237738	3911500	5679038	7140631	6019294	3795845	4360028	1712182	3000372	5544157	2804140	3137284	1507269	4686003	3951216	1623749	4895227	1544349	4168482	1082678	4682289	7302867	5600214	1175753	2926325	4612953	2664541	7503922	11417748
O95059	RPP14	Ribonuclease P protein subunit p14	13.7	2	7	6.6526e-18	168.93	0	0	0	0	0	0	0	0	0	0	0	0	203667	0	166744	341067	0	72066	50614	0	0	355067	0	200544	676511	81394	124044	282178	179089	585889	1191556	771522	244244	80374	43916	723333
O95067	CCNB2	G2/mitotic-specific cyclin-B2	45.3	4	15	8.8054e-05	75.479	0	0	0	0	0	0	0	0	0	0	0	0	0	67095	239636	81527	681423	261436	155432	120436	0	36660	32585	0	57827	143295	36096	93886	114591	196332	0	217409	239714	0	335073	733755
O95070	YIF1A	Protein YIF1A	32	7	24	9.7702e-12	105.38	499590	691950	1092500	2703100	0	477060	593110	0	2446200	4216090	3970600	409290	3935590	2013876	1028350	1740520	1864770	0	1380300	3658710	1563240	282807	6411080	1534250	3259958	867740	24833	224700	1726000	1155500	5952875	356050	1009090	531680	1396360	2400190
O95071	UBR5	E3 ubiquitin-protein ligase UBR5	309.3	54	204	3.6088e-55	140.45	82657	17395	37938	90017	52568	14227	54783	60848	98171	173380	106051	0	1895817	3221533	3252844	807542	2413608	167554	299387	299729	182452	102221	117762	352075	423017	847023	201429	785505	2307219	2185060	763194	1510202	656107	952082	2017787	1274994
O95084	PRSS23	Serine protease 23	43	18	161	1.0472e-39	172.76	16040836	7575520	9524405	20579886	55730364	78833695	88796591	65742055	44509375	88164141	80310873	32488086	0	103341	0	0	225305	294386	231673	202418	58164	23127	0	106818	0	0	0	0	0	0	0	16480	0	0	0	0
O95104	SCAF4	Splicing factor, arginine/serine-rich 15	125.9	12	59	1.5914e-36	125.42	584138	363100	532234	1168501	488010	326753	449885	318408	1268320	2638187	2055279	2307879	3896505	3871128	2916176	1220209	1445394	728763	876691	953513	747334	469409	1094195	1038407	3028139	3416260	769337	1817840	1771965	4042245	1527002	1343154	1277866	527526	1662394	2498436
O95139	NDUFB6	NADH dehydrogenase [ubiquinone] 1 beta subcomplex subunit 6	15.5	9	38	3.0564e-10	132.32	2679400	1558050	1776413	2215775	707461141	612512500	568212500	230513	3564125	11322375	10564250	5814363	7711575	10689563	5370838	3946925	5822500	3756513	2729050	2310400	4855488	4037469	1806988	2812000	12154150	16242475	2158938	14410800	4875713	9497263	2731600	2457550	2605554	968974	3267029	2659670
O95140	MFN2	Mitofusin-2	86.4	33	95	2.4571e-24	115.12	1673289	890482	972908	1766376	7694	305942	354299	174675	1549076	3437901	3865693	1206238	963996	1436171	453215	829329	474309	312039	302123	377587	1145597	737452	590757	2485042	1851098	6690815	699843	5451462	2803885	1282372	460570	1342514	853606	128971	1040636	1752560
O95149	SNUPN	Snurportin-1	41.1	2	12	0.00063094	92.051	0	0	0	0	0	0	0	0	0	0	0	0	1516250	824500	940290	334310	767110	414175	483980	0	159890	99285	0	0	0	377950	0	119955	1258850	1258100	0	372895	493015	69340	555040	0
O95155	UBE4B	Ubiquitin conjugation factor E4 B	146.2	20	111	2.6566e-05	109.6	0	0	0	0	0	0	0	0	0	0	0	0	1515991	2819694	1929629	927927	1865663	298518	1149936	365152	1405358	636282	232340	675397	469211	2781695	2371586	2160995	1417642	1008706	264920	961225	2209302	1372259	2924760	1815952
O95159	ZFPL1	Zinc finger protein-like 1	34.1	19	247	1.0485e-81	182.95	10167721	5647164	8077114	16122050	19207471	18297914	18768693	16323143	22422236	40888071	37768007	26594879	26091386	31679193	18574964	17089964	6121054	4871349	6514406	5844784	9199100	5702141	8950036	10920143	20678479	23820171	6037837	25123229	20094836	15654213	11451093	10669771	18180407	6722173	17729771	21492779
O95163	IKBKAP	Elongator complex protein 1	150.3	38	200	1.1411e-16	141.46	322255	111205	333928	598486	0	45132	65229	37116	587483	1198897	1451693	354574	3144323	4363258	2063268	2363013	1790154	769267	1047514	974348	729701	405261	311420	1022874	204095	618890	209665	831312	4363448	3384097	826367	3002828	384818	112858	725391	1126697
O95164	UBL3	Ubiquitin-like protein 3	13.2	8	33	4.6184e-08	105.2	3432575	1188900	1130700	1494225	2952438	2395938	2065425	2500675	2189863	5035250	4769113	5445650	317938	0	286525	820000	0	0	132736	0	155738	37324	89126	192075	376725	186863	0	1603850	318163	303088	583300	1486300	95854	38460	80493	519063
O95166	GABARAP	Gamma-aminobutyric acid receptor-associated protein	13.9	3	39	7.4883e-07	107.03	9930280	4849032	5861877	12022708	21716581	26841779	12706513	9584827	11504084	29387694	27820125	16885487	28416060	58892800	27135267	17116667	21835667	10411533	11485100	9082533	14052500	7866533	7763567	12649000	6706467	18618733	3404103	14441400	29168567	34878333	8768333	27187467	26000100	10455333	23827300	22641000
O95167	NDUFA3	NADH dehydrogenase [ubiquinone] 1 alpha subcomplex subunit 3	9.3	7	26	2.5951e-08	76.478	9511000	979925	1838075	1948725	3524500	524450	2708400	889850	4699500	0	6075000	8949750	5563700	5834750	1347775	10999175	2865475	1676875	2486350	2527675	6456450	5615800	3137425	7614700	4662750	4999275	1072800	12481955	4733075	3588050	1819725	8801150	2880650	1341775	2389675	11049750
O95168	NDUFB4	NADH dehydrogenase [ubiquinone] 1 beta subcomplex subunit 4	15.2	12	144	1.7138e-19	151.99	21656120	10838960	13520260	23544800	4844200	3729420	3858860	5679400	42420400	89009600	77527000	48116400	26611000	37843460	27422200	19191200	13866340	10241480	12108400	11713900	12151240	9591960	5651160	16937320	28583500	35930120	10651780	55404174	28241780	29361800	16839798	20768366	9503700	2231940	8469560	24858940
O95169	NDUFB8	NADH dehydrogenase [ubiquinone] 1 beta subcomplex subunit 8, mitochondrial	21.8	12	96	9.0443e-34	200.6	7089188	2570550	3405263	8195438	1473288	662850	700738	1371025	6367438	13394875	19372200	9457800	10786600	13357000	3908275	5315513	4908963	2819494	3201030	4687075	4947225	4513288	2482125	6631013	7111388	12640250	1825088	11417375	8628963	8927563	2926413	4717038	1115788	736565	6706663	5218450
O95171	SCEL	Sciellin	77.6	6	10	0.00036731	81.338	0	0	0	0	0	0	0	0	0	0	0	0	7760	0	0	0	0	0	0	0	0	0	0	0	36878	291450	72091	355222	0	0	0	0	122537	32361	236593	249693
O95182	NDUFA7	NADH dehydrogenase [ubiquinone] 1 alpha subcomplex subunit 7	12.6	14	89	7.4209e-20	158.52	13573900	7463500	3171671	13911171	2879800	377086	2917814	2751329	8747186	48891857	38044429	24572557	11232159	15931543	9021190	3259891	4358989	4122103	5479889	5288584	4813100	2732624	1759457	7867791	11648000	15925951	4522017	19563829	11330287	7557829	3203186	4753337	5881971	1533107	5822707	6785113
O95183	VAMP5	Vesicle-associated membrane protein 5	12.8	4	8	1.1417e-08	149.06	0	813843	471057	1344000	5630200	2395429	2995071	4081057	3168429	5904286	4460714	6037371	0	0	0	0	0	0	0	0	0	0	0	0	0	0	0	0	0	0	0	0	0	0	0	0
O95185	UNC5C	Netrin receptor UNC5C	103.1	4	8	1.7979e-05	105.98	0	0	0	0	0	0	0	0	0	0	0	0	0	0	0	0	0	0	0	0	0	0	20395	0	143190	291329	63150	366562	0	0	0	0	0	0	0	0
O95197	RTN3	Reticulon-3	112.6	6	139	1.9092e-89	203.11	3197212	2868923	3361481	5140135	3204035	2847327	2608558	2957596	4563769	10426731	10423654	8230115	6459077	4394712	3422317	2951404	5728269	2467212	3110173	2675481	2196135	2210692	2352442	4765538	5961077	8652885	2607269	8814865	10126538	7953596	4069788	5653538	1651058	438752	1488390	2550827
O95202	LETM1	LETM1 and EF-hand domain-containing protein 1, mitochondrial	83.4	58	507	4.9227e-257	270	23222051	11970077	12436210	23728715	6589895	6209346	6405079	5493500	24458387	50968703	48403485	23072077	25694908	25336059	27813946	27294408	22877239	2992064	3081555	8142944	31009590	9467974	18501621	20396146	13354723	45501062	4572121	18603679	11813756	9861615	3671669	17077908	51807005	26108072	50374879	56271631
O95208	EPN2	Epsin-2	68.5	17	86	6.1958e-08	142	4357525	2098243	2106807	3514779	1205911	1552818	1873779	870236	5667013	9501957	8683236	4654004	949211	1294775	475421	801429	636895	223125	280586	323121	225064	153968	67058	457864	957704	1516729	380652	1979204	931625	984210	288764	814754	206670	54813	311614	136679
O95210	STBD1	Starch-binding domain-containing protein 1	39	12	69	1.9203e-15	129.89	3418837	1330004	1887081	2555577	2330739	2733178	2082707	1882981	1705556	4368078	4644241	2215419	88426	0	0	0	493393	442089	449933	538619	435533	411067	235722	487430	0	0	0	0	355830	644196	289304	400741	0	0	70270	0
O95218	ZRANB2	Zinc finger Ran-binding domain-containing protein 2	37.4	19	188	5.7763e-26	187	5347961	3824378	4246800	6277606	290778	2698472	2576389	3186817	7659944	10930500	10354433	8107667	15896548	25079533	12942495	13746828	5176456	5643772	8896850	5989456	7904783	3691836	4747356	6063733	7270278	7034689	2273168	9620078	23757749	20028876	12861428	13008128	7522833	1961498	5686803	10909967
O95219	SNX4	Sorting nexin-4	51.9	28	189	1.1745e-32	171.08	2421074	1043263	1853968	3988663	2256248	2666667	2845052	2613448	2992811	6629567	7852674	3740819	1690848	2216115	3839411	678067	6452152	1392778	1450123	1716363	4660759	1359750	10200827	2247067	1058693	3899507	1050500	747670	4380985	4628863	1763946	3649026	664089	516720	2108481	1123048
O95229	ZWINT	ZW10 interactor	31.3	3	9	8.2249e-05	114.4	0	0	0	0	0	0	0	0	0	0	0	0	183544	357325	0	124063	2168625	160844	144338	201294	0	0	59431	135331	0	0	60917	116900	1235106	754881	0	259475	252250	3620788	3706856	280694
O95232	LUC7L3	Luc7-like protein 3	51.5	22	316	1.8852e-209	342.26	5516747	2747005	3517579	5258019	1365795	4163653	3424732	3449526	7835361	14952968	13396789	6362632	30334616	37727316	35734616	17341574	55554921	2906207	8514995	11131508	31045514	5237100	22128553	14628603	16404568	92045126	59846216	9276195	23377811	21075379	18560937	27053021	52087111	59912063	41771026	28362195
O95235	KIF20A	Kinesin-like protein KIF20A	100.3	25	85	5.9479e-136	221.59	0	0	0	0	0	0	0	0	0	0	0	0	255943	490584	170023	201430	1671361	280811	588748	766873	211535	192545	161244	1023924	1697697	4067425	318291	6219857	830894	885741	766136	150051	2372473	1145140	4003437	2709820
O95239	KIF4A	Chromosome-associated kinesin KIF4A	139.9	25	116	3.9961e-08	138.54	0	0	0	0	0	0	0	0	0	0	0	0	670649	1999635	1193873	912299	1612112	669355	1239008	576392	552885	337061	105466	747550	272985	1341174	847782	731376	1800704	1564859	185034	723034	1025129	399182	1332421	1592870
O95248	SBF1	Myotubularin-related protein 5	208.3	19	51	2.8179e-07	107.32	202043	93667	233859	440790	285533	109729	122870	133618	285915	728016	711895	166478	174759	226107	49302	169048	214267	51541	98316	229584	105067	12142	35449	175586	17556	122399	5854	46400	606723	514775	62164	192938	28523	19905	42103	113144
O95249	GOSR1	Golgi SNAP receptor complex member 1	28.6	13	63	3.7769e-43	201.33	2110925	1006536	2146790	1251244	3565275	3336775	3298456	1441113	4193881	7978319	8517806	4101672	2992988	493675	1160494	975738	1729731	1230856	1495706	1563724	2593719	1124450	944175	1191550	1382619	3447369	1077940	3150250	2721363	1509138	510374	538125	1776156	415133	1302019	1635869
O95251	KAT7	Histone acetyltransferase KAT7	70.6	7	44	1.176e-10	116.54	0	0	0	0	0	0	0	0	0	0	0	0	1033569	1049619	688682	363988	495516	324095	491505	137186	240051	183170	179462	313943	662700	1279453	130070	1027612	1433529	1410193	575509	578648	542303	225297	759102	901024
O95260	ATE1	Arginyl-tRNA--protein transferase 1	59.1	5	22	4.5966e-21	153.39	0	0	0	0	0	0	0	0	0	0	0	0	4841370	4272559	4677883	1200276	5447848	331112	203336	230650	3161762	642517	0	920952	68439	83700	409720	1143900	792817	747183	74391	1006298	125952	17245	1103857	2928230
O95292	VAPB	Vesicle-associated membrane protein-associated protein B/C	27.2	19	297	4.6273e-20	181.66	30954892	18781951	14267565	35981550	41286812	36495433	33905437	35500720	31697356	68887354	59089519	59537505	22425232	39461064	17685513	15995440	22245722	15053622	17695721	16159244	23440592	17420406	12579415	22799795	12807826	21310692	8065016	31393064	34014633	33618328	7839707	16816331	7647349	3314247	9155006	13211578
O95294	RASAL1	RasGAP-activating-like protein 1	90	8	14	4.5509e-11	87.932	0	0	0	0	0	0	0	0	0	0	0	0	0	0	0	0	7452	10185	0	7352	1078652	0	0	0	0	0	0	0	348413	0	6730	0	148788	75078	298759	237365
O95295	SNAPIN	SNARE-associated protein Snapin	14.9	12	127	2.5677e-206	243.37	10323922	5102956	7581722	11978311	6616811	8091844	4506500	6286944	10599611	17465478	17550589	9397000	14010889	19839778	22277111	5034067	57150322	1812733	4341978	3496956	5827956	4083756	10366933	5137093	1729456	7715989	8768811	3270433	4131411	6697989	3294222	4030500	17534489	17447056	59969389	7837667
O95297	MPZL1	Myelin protein zero-like protein 1	29.1	15	105	3.6378e-11	144.09	9827045	7987500	4755927	19098218	18958500	24738518	18821136	18089618	12606909	22491000	34272895	16552273	2097000	1340355	1928636	1654018	3484359	1902891	2132918	2012336	2927764	1009470	3232691	688855	2377336	1755945	451245	961436	3696282	4321545	2231064	609945	717600	56132	866256	418111
O95298	NDUFC2	NADH dehydrogenase [ubiquinone] 1 subunit C2	14.2	10	64	4.119e-05	90.689	7661238	4612288	3500313	8836525	1366300	774238	1467025	1218238	6744038	22113125	23263375	11860625	6846613	14788100	8160050	10897913	1362025	2090975	2346638	1322666	3992688	982813	8305225	7901488	9132950	16257888	3403489	6505425	10593000	12618038	7984138	4525656	4445635	1247781	4092213	6011743
O95299	NDUFA10	NADH dehydrogenase [ubiquinone] 1 alpha subcomplex subunit 10, mitochondrial	40.8	27	200	9.1117e-103	217.98	11344470	4079845	7947005	10462275	1642605	1838928	1397250	1287390	13753900	18934990	14107695	14203300	18685946	22583085	10859738	4843650	15601910	2985275	4009050	3185382	3445924	8736050	3687560	13500750	9150760	31290292	14108253	18579973	9154559	17289450	3623310	18502665	2518765	9214582	19348244	21304767
O95302	FKBP9	Peptidyl-prolyl cis-trans isomerase FKBP9	63.1	42	495	1.8007e-125	262.29	64760559	33302185	30457469	48687907	82927372	83416535	82514573	90043220	55666549	112608750	111585012	70032612	3267517	4957469	3516053	4245764	25239087	7782792	9546302	18896537	24653180	11953713	8025259	33086394	4234412	22687954	8804535	20209905	3146739	3130297	862566	5975332	7416017	6220843	11183239	7266435
O95319	CELF2	CUGBP Elav-like family member 2	54.3	11	36	1.8904e-11	134.13	286722	242796	298830	951422	7853404	7069528	7557718	8850510	1050903	1291876	1079806	474720	1347953	2558383	1478892	298276	843534	1055484	978381	1018486	1194005	873271	666633	9540022	325031	728095	305009	526294	2342284	2488894	665178	702884	627895	143969	895260	939873
O95336	PGLS	6-phosphogluconolactonase	27.5	27	439	1.3984e-187	244.19	26917250	14131165	19781071	32510050	25863414	25082357	31864121	26239386	22884679	43670007	52690864	38882071	90651493	97414143	99664249	65725929	64050579	20900926	29164050	39985643	48437651	12893159	42022529	60251643	8700886	17166700	12410707	17885857	73161564	49388836	40508970	97581143	80953064	48993746	84280000	101714000
O95340	PAPSS2	Bifunctional 3`-phosphoadenosine 5`-phosphosulfate synthase 2	69.5	52	496	1.6469e-122	271	18022923	8868234	13211123	23126087	6920616	9800345	11886361	10547185	20213175	39145432	34842570	29846678	24155027	24873609	15632845	6405958	39883067	11134245	18988633	16844961	56550255	17846449	28643750	26597342	638108	1769027	2072511	772358	18369630	17540733	10624712	7293691	20150	1019692	0	0
O95347	SMC2	Structural maintenance of chromosomes protein 2	135.7	51	452	2.4894e-155	259.53	0	0	0	0	0	0	0	0	0	0	0	0	13520311	15611918	9840183	10270781	10280931	4212247	4668242	5036967	4769373	2381155	1777857	5373513	1813873	4816172	993432	2497469	15401990	16754345	5711213	7920875	3325598	2591473	7562143	9048942
O95352	ATG7	Ubiquitin-like modifier-activating enzyme ATG7	78	30	124	1.4423e-43	153.21	192466	136888	259995	384117	0	0	112527	113046	209961	804268	518024	437856	7481644	8013612	4169590	3629893	5552471	1054783	1178475	2362478	2963030	1021289	992589	1731549	686153	481658	46452	500729	4800644	4594385	3737449	2485954	1629982	165437	1374517	641195
O95359	TACC2	Transforming acidic coiled-coil-containing protein 2	309.4	5	16	0.00024174	73.499	0	0	0	0	0	0	0	0	0	0	0	0	255043	351877	367397	66168	21088	365720	194572	7071	17223	541973	325542	10804	44543	263774	34436	76522	675079	110224	203753	19181	104149	2261	24251	2560
O95361	TRIM16	Tripartite motif-containing protein 16	64	11	25	1.7705e-06	94.302	0	0	0	0	0	0	0	0	0	0	0	0	0	0	0	0	827682	1078125	635111	706586	1681364	1089789	945979	883910	0	0	0	21120	0	0	48929	0	32808	21909	76816	17501
O95363	FARS2	Phenylalanine--tRNA ligase, mitochondrial	52.4	12	43	1.4383e-55	152.23	127013	70813	62117	161300	0	0	0	43408	129126	606065	539343	117370	1156157	1712174	205756	585930	188973	122774	21103	110940	699783	21959	191807	588791	1477243	8127796	1584880	1877004	2381826	1731148	1587327	1466326	4976525	2806117	2957887	1661830
O95365	ZBTB7A	Zinc finger and BTB domain-containing protein 7A	61.4	4	20	1.8707e-05	82.007	0	0	0	0	0	0	0	0	0	0	0	0	359784	490963	1308763	715995	2093411	180263	204663	230953	145053	176800	547984	293132	97700	2626205	917416	384679	378711	647000	98684	390058	51107	57934	590000	41172
O95372	LYPLA2	Acyl-protein thioesterase 2	24.7	9	103	0	357.61	4633154	2027300	3404723	7220177	400623	137615	0	0	2567077	8478154	12579385	3342692	37266692	30856846	26127646	30372608	61282456	5031485	4239354	23262923	37471385	16181831	28323638	22693308	34058277	62841438	4351815	9663000	32587223	40901308	24897831	48798562	50099443	17616808	46052731	26173692
O95373	IPO7	Importin-7	119.5	69	766	1.9383e-139	312.49	7796961	3533512	5986800	11101000	1248360	4145389	4582302	4475691	9078576	15688910	17296746	6949916	64672305	67542968	50736657	56188967	57128019	9144394	16134889	23104953	79902202	11503921	57313719	37242646	9735676	35030678	17118935	12492076	34963881	31635996	33461929	55544343	32198245	19371470	49661157	40805225
O95376	ARIH2	E3 ubiquitin-protein ligase ARIH2	57.8	5	21	1.053e-26	114.63	0	0	0	0	0	0	0	0	0	0	0	0	744320	843880	603200	865644	0	244427	270165	621564	211977	25277	108308	636156	0	139368	88680	457955	429640	468492	158540	724820	170892	84180	208084	424616
O95379	TNFAIP8	Tumor necrosis factor alpha-induced protein 8	23	8	17	1.0882e-215	278.82	0	0	0	0	0	0	0	0	0	0	0	0	5907090	8839700	10689672	1529302	51446490	994468	12239260	728670	11354550	2179710	505200	7532430	0	582940	999353	465300	310690	93197	0	999160	9868720	1609600	5949000	5147600
O95391	SLU7	Pre-mRNA-splicing factor SLU7	68.4	5	28	3.0257e-13	136.99	0	0	0	0	0	0	0	0	0	0	0	0	496616	767853	287009	391316	81913	145684	48391	259222	0	145653	116619	270753	284588	353931	112004	714994	422888	482834	130859	331863	114680	42085	100888	273431
O95394	PGM3	Phosphoacetylglucosamine mutase	59.9	35	252	2.0037e-99	194.23	4220177	1692777	4322310	7331697	1979994	2036781	2012797	3334590	6985868	15236123	18403581	7104871	38848989	52362658	41222508	20368304	76023191	10159652	22247462	17765432	30124913	18092919	25616177	16832629	3845577	13671240	4655498	5633855	44355661	44448420	13122581	29758010	12191154	15126795	13208531	9577919
O95396	MOCS3	Adenylyltransferase and sulfurtransferase MOCS3	49.7	9	52	2.2124e-22	187.85	0	0	0	0	0	0	0	0	0	0	0	0	1225397	1864019	859969	603631	280745	162422	166536	158366	97557	68620	33690	198098	143497	607193	149338	509831	472721	465097	272728	528862	718655	309313	1266407	1683724
O95398	RAPGEF3	Rap guanine nucleotide exchange factor 3	103.8	9	15	9.4213e-05	93.623	0	0	0	0	0	0	0	0	0	0	0	0	0	0	0	0	0	0	0	0	0	0	0	0	342526	551252	188949	341676	0	0	0	0	58840	35837	224946	328206
O95400	CD2BP2	CD2 antigen cytoplasmic tail-binding protein 2	37.6	12	70	4.8164e-14	112.11	1370638	745100	740063	1328563	513200	699313	1306094	597906	1484313	4107625	4182438	1848250	7896100	8253463	3642700	6433656	2585669	1145386	1883819	3383225	1522978	837624	1284968	3590938	4264481	5455369	1119538	7707769	6170219	7141106	3621331	6878069	8430481	2641031	4212981	9547475
O95405	ZFYVE9	Zinc finger FYVE domain-containing protein 9	156.4	5	15	0.00035924	87.258	0	0	0	0	0	0	0	0	0	0	0	0	132279	3201623	5492571	138180	0	18838	0	29157	41125	51713	25724	0	11825	43027	629917	51238	37916	82375	26912	39959	219659	184178	680369	20234
O95407	TNFRSF6B	Tumor necrosis factor receptor superfamily member 6B	32.7	5	23	1.999e-05	108.59	0	0	0	0	0	0	0	0	0	0	0	0	1996531	2432723	1772028	1106031	0	0	0	0	0	0	0	0	0	0	0	0	4560615	4360369	1867362	3069677	0	0	0	0
O95415	BRI3	Brain protein I3	13.6	4	21	8.0149e-15	121.68	2475450	2118275	1312200	3409500	15411250	14530500	11921250	12920450	3218000	5034000	7035325	2752750	0	0	0	0	0	0	0	0	0	0	0	0	0	0	0	0	0	0	0	0	0	0	0	0
O95425	SVIL	Supervillin	247.7	96	516	1.8343e-126	273.8	850394	394751	665115	1247591	208374	422634	356112	378169	816099	1266939	1252225	518835	224753	417990	178863	110036	1638466	1365988	1200899	1894407	2033843	1463326	1233675	5217786	6755622	8340910	2780082	13859765	155105	142791	133078	88130	118716	51180	158036	205393
O95429	BAG4	BAG family molecular chaperone regulator 4	49.6	9	29	1.8306e-58	188.29	0	0	0	0	0	0	0	0	0	0	0	0	243824	0	109694	225841	296465	203169	499886	200212	172512	106135	357388	133744	161756	465835	95553	215618	1676894	2182041	616476	933094	267710	79400	2459094	1891629
O95433	AHSA1	Activator of 90 kDa heat shock protein ATPase homolog 1	38.3	28	415	8.5962e-258	267.78	6797090	1694795	4342530	5399940	1147395	1314040	1447270	1681675	6510700	14035800	16585600	9020490	98105593	98840722	75030531	67700285	33316555	9173294	9900987	24740545	25836186	14356480	17910591	26929335	7793229	15624583	1767145	8742723	61945544	53261498	25142244	51105280	57752017	36175497	83701110	107421750
O95436	SLC34A2	Sodium-dependent phosphate transport protein 2B	75.8	8	11	3.5756e-09	108.37	0	0	0	0	0	0	0	0	0	0	0	0	0	478808	0	0	0	0	0	0	0	0	0	0	1013154	907008	2400346	3698558	77119	0	0	13183	62119	0	160227	0
O95453	PARN	Poly(A)-specific ribonuclease PARN	73.5	21	77	4.4435e-11	130.41	3974588	27743	3415625	6407081	111466	157931	167681	203228	535409	15007469	361656	183050	3160669	4018581	13794133	1628581	236422	555671	620838	554650	261704	206617	102421	158125	797053	7162806	263705	5896544	1475062	1217916	680163	1494103	830405	283954	4831491	1709172
O95456	PSMG1	Proteasome assembly chaperone 1	32.9	17	106	5.8764e-61	182.02	2021093	1340769	1580333	2840539	429889	393072	604060	346460	2712627	6098003	5216833	2208693	35216053	28309335	10171500	17902153	9455707	1043305	4415613	5817190	5179200	3152340	3546493	9385377	1396796	2583040	176198	578871	21239893	22505647	7185960	15555633	14547260	6802447	20295373	17829327
O95466	FMNL1	Formin-like protein 1	121.9	8	9	5.6475e-05	84.479	0	0	0	0	0	0	0	0	0	0	0	0	578249	971047	1321144	866684	397898	129512	132771	89964	258304	130519	26431	227361	24910	98739	15239	7240	136425	149525	14881	154714	0	0	27615	4486
O95470	SGPL1	Sphingosine-1-phosphate lyase 1	63.5	27	187	1.3148e-27	153.32	4849755	2118148	2847979	4191062	1959517	2505045	3627952	3623152	7500128	14276207	14999310	7693179	6578972	6346624	3566772	4077366	6547207	2428103	5252886	12972645	3766376	2780690	5902859	21850576	8898921	9861789	4004635	16198583	7176597	6999314	2785686	8511054	5264215	1743673	1687441	10128072
O95477	ABCA1	ATP-binding cassette sub-family A member 1	254.3	5	11	1.0209e-05	83.253	127996	42726	74528	77553	173362	131099	114925	227682	104846	124570	139139	213977	0	0	0	0	0	0	0	0	0	0	0	0	0	0	0	0	0	0	0	0	0	0	0	0
O95478	NSA2	Ribosome biogenesis protein NSA2 homolog	30.1	14	108	1.3174e-05	118.28	4903409	1237927	1725818	6472682	0	1569227	2955255	2546082	10474273	20765182	14925818	11016636	18485273	18521455	12741364	5420282	8062300	2942282	4129573	2780364	3359982	1940018	2234955	3328791	3977655	10805182	1974300	4881455	12247736	12753209	3488373	5641209	6600927	2898000	9206691	7895545
O95479	H6PD	GDH/6PGL endoplasmic bifunctional protein	88.9	54	340	2.263e-26	151.26	14236842	6157774	7299879	14805389	14019551	13625693	12747337	11595893	16670633	31170207	30442565	12690756	6581444	7177237	4751670	3479042	3011488	969344	1348295	1540223	600374	474519	112930	986628	521193	3036293	490200	2721547	1168416	416474	158281	610301	1131206	128639	1111466	1295454
O95486	SEC24A	Protein transport protein Sec24A	119.7	44	286	2.0307e-50	203.61	3566045	1512725	2510009	5077982	479455	954588	1090673	606706	3241741	5856919	6117710	2612644	10778877	7666111	10508528	4906348	10464924	1433515	2605990	3032407	6677462	3212279	1549248	5839531	1712449	6956095	2961719	1632245	3481611	3422764	933828	2622238	2644742	2935122	2638236	1161140
O95487	SEC24B	Protein transport protein Sec24B	137.4	41	315	2.3891e-16	129.38	5141177	1822182	2611671	6377783	1506099	1653920	1459737	1827199	5973888	11510524	13112576	4429921	4187048	4383405	2915938	1419529	2491150	1157805	1331028	1582778	5153100	1583115	2867390	3000988	1167558	4463288	1258406	1821794	4884634	4912754	1882627	3776109	2297282	755244	2240702	1639695
O95490	LPHN2	Latrophilin-2	163.3	33	117	2.6277e-172	219.22	0	21165	32500	181882	229268	394653	168946	338907	213397	0	0	0	0	0	0	92715	280648	133365	87534	159494	35258	28694	107659	19157	2738021	4811121	480576	4335659	3277650	2696015	971745	2016819	0	28837	195044	0
O95551	TDP2	Tyrosyl-DNA phosphodiesterase 2	40.9	4	19	1.2138e-05	94.616	0	0	0	0	0	0	0	0	0	0	0	0	854058	1811124	1065865	1335424	0	66941	139582	309765	210765	0	70300	457629	77282	0	76066	304053	557076	449212	485612	1691335	173347	56964	36308	1125871
O95563	MPC2	Mitochondrial pyruvate carrier 2	14.3	8	41	3.0745e-07	116.55	6130350	1654613	3011150	2011200	2963400	2778738	655963	2341525	3256713	5902125	12406450	2858750	4920890	3834750	1860775	8618750	2344175	645338	185900	3605563	1965275	1328125	0	3682025	3482700	1787750	507560	8774038	1475250	0	107094	745675	41288	1864375	3085638	1145363
O95571	ETHE1	Persulfide dioxygenase ETHE1, mitochondrial	27.9	18	253	3.6548e-91	196.49	81100200	41716733	54188267	97651533	7874440	6407673	5836980	7875660	76676200	194584667	187861067	84909067	12941167	16458013	12079087	12592680	14439800	10084893	11912860	21428993	19025733	11230620	17329200	47126180	28885600	16929533	5380820	35386600	38606893	37298580	40233867	52178600	4126773	1817973	5609707	17048093
O95573	ACSL3	Long-chain-fatty-acid--CoA ligase 3	80.4	59	640	7.1523e-136	229.97	19446736	8490209	10721037	18511155	12241760	12552837	12107460	14481242	23442992	46767778	42345085	21307894	28145339	35307952	18533877	16894172	11479960	5582741	8237275	10881398	6602292	7487240	3872145	16550483	13379120	47931089	9860869	27166832	26354022	23489825	10317036	17030409	18486635	7531642	19239087	21211432
O95602	POLR1A	DNA-directed RNA polymerase I subunit RPA1	194.8	43	143	9.9731e-59	157.8	3291	0	0	0	0	0	0	0	817438	0	0	34058	4622252	5155935	4814166	1082146	1450732	310903	394183	58476	1096321	279132	171952	91658	449368	2486887	1221532	448148	1976149	1030327	211783	261652	1181015	980412	2155583	245352
O95613	PCNT	Pericentrin	378	13	24	4.4218e-06	96.113	0	0	0	0	0	0	0	0	0	0	0	0	35638	464480	47348	30127	59937	8572	14492	175822	45093	16377	32767	272986	44401	151017	47514	72732	85843	52550	16881	351305	0	1112	14446	0
O95619	YEATS4	YEATS domain-containing protein 4	26.5	4	6	0.00063917	88.681	0	0	0	0	0	0	0	0	0	0	0	0	507393	653347	633467	206687	414573	24606	42469	194720	47270	0	171947	301253	377773	685047	157905	355947	116867	195027	133840	772400	423127	161746	614247	703333
O95622	ADCY5	Adenylate cyclase type 5	138.9	1	1	0.00028982	84.289	99315	0	0	0	40253	80742	94711	24148	0	210774	0	0	0	0	0	0	0	0	0	0	0	0	0	0	0	0	0	0	0	0	0	0	0	0	0	0
O95628	CNOT4	CCR4-NOT transcription complex subunit 4	63.5	6	19	7.207e-06	101.95	0	0	0	0	0	0	0	0	0	0	0	0	1365974	1394915	645993	853081	521144	163696	281196	191752	181393	79567	35735	147544	314052	223315	98663	479056	1256670	935815	216259	373944	304093	61504	395367	398359
O95630	STAMBP	STAM-binding protein	48.1	9	78	1.3777e-08	87.308	0	0	0	0	0	0	0	0	0	0	0	0	12379609	14919217	2292700	2366901	4501904	1235691	1374588	1089165	1830109	469189	384678	926987	668457	866904	337474	7852617	11365430	9650678	706704	1807100	3609994	428076	1204765	2537743
O95639	CPSF4	Cleavage and polyadenylation specificity factor subunit 4	30.3	10	53	2.626e-10	141.98	0	0	0	0	0	0	0	0	0	0	0	0	2661144	683188	1512331	1449563	725038	815794	920425	981956	405456	203175	401556	697206	1092663	3951169	1043500	3389675	4460388	4936213	813988	1043644	1821719	376111	1342206	2652719
O95671	ASMTL	N-acetylserotonin O-methyltransferase-like protein	68.9	22	90	1.519e-36	156.12	811226	225926	637761	973623	318194	432165	501542	216297	532323	1762461	1521968	643665	6117395	6291871	8068219	4037432	4612755	558484	964067	799426	3631223	682310	3277948	1213268	1090697	3574327	1294928	3251581	3920790	6372141	2670629	6795381	642899	74645	1934868	752358
O95674	CDS2	Phosphatidate cytidylyltransferase 2	51.4	7	109	7.7095e-41	162.93	8465944	3395167	5748644	10142056	3593994	4403833	3440167	3935889	7810722	18104889	15481167	6373500	6135783	7096995	4527883	4626061	5351314	1015708	1231911	4455678	9232111	1672299	905866	4866500	393300	4007250	131633	736483	7256944	5729733	949478	9836300	3281750	1598374	5901756	4644311
O95678	KRT75	Keratin, type II cytoskeletal 75	59.6	1	1	0.00017108	60.157	0	0	0	0	0	0	0	0	0	0	0	0	1002528	1390327	507624	215397	7598755	9548244	11561283	6750569	14204166	9358196	6670193	12909630	15956525	31607365	8315437	17418493	24411874	18609821	5580410	4449868	4250634	1748975	5715503	3936880
O95684	FGFR1OP	FGFR1 oncogene partner	43.1	5	43	0	354.27	0	0	0	0	0	0	0	0	0	0	0	0	1451101	2528191	1764631	1479242	3478792	2165488	1742082	2071106	2330753	467388	81300	1317547	758082	2178155	479864	610595	1535754	1166089	108496	444000	1025440	1128380	1011053	488830
O95696	BRD1	Bromodomain-containing protein 1	119.5	2	35	0.0023401	75.738	0	0	0	0	0	0	0	0	0	0	0	0	134089	177883	163135	94854	139654	42146	40228	52909	45167	4400	0	95917	73165	319907	81215	136287	73117	86187	48526	151622	29200	23265	140667	176228
O95707	POP4	Ribonuclease P protein subunit p29	25.4	8	16	0.0013937	72.928	1495978	522267	881933	840956	432467	520389	461033	0	1284044	2450556	2010433	1599433	6555023	5909411	957112	1680033	1958147	835778	759533	1257389	818067	1872756	424314	703722	968544	5890619	258581	1251211	6228056	4162937	698878	1154233	13518693	2835572	17383358	1535167
O95714	HERC2	E3 ubiquitin-protein ligase HERC2	527.2	24	72	2.6053e-63	180.18	0	0	0	0	0	0	0	0	0	0	0	0	185254	229220	167407	63498	155572	221978	241079	308066	114573	83107	35865	193702	146341	769507	49769	497808	284416	340438	70754	418456	85297	86402	476949	80287
O95716	RAB3D	Ras-related protein Rab-3D	24.3	4	35	5.5402e-14	166.16	10537357	5866962	8187337	14678874	363822	8094044	7750810	7059414	12831340	34854274	29215779	16137808	8097156	16926324	6523052	11883529	14	2119147	2690941	4272404	2115215	935000	971074	3353032	1026301	3391752	348493	5860683	7989675	155612	2640784	4834125	2620713	170126	1116177	7790352
O95721	SNAP29	Synaptosomal-associated protein 29	29	16	114	3.3777e-26	132.32	6856769	2459740	4026523	7371200	3059738	2130314	2279909	2312469	8323008	12673231	14581032	7550259	2778731	6536008	3127185	6311977	4902015	2792177	4146916	3423823	3281938	2385492	5609231	3033308	1720046	1166146	217047	1706785	5681408	6145715	4463931	6215885	1257269	163378	1792838	2352500
O95747	OXSR1	Serine/threonine-protein kinase OSR1	58	27	282	5.1026e-120	195.39	7278188	4669038	7055441	10009937	4407554	5386327	5225979	5595511	6594602	15909619	19254482	11656941	23385784	22215995	18025915	8093312	12584789	4678374	4680099	8061119	11249643	5173105	4923707	10281518	947301	4526049	1999352	2544035	17963850	15326464	7384672	14870163	9722806	4715325	10460719	11158712
O95749	GGPS1	Geranylgeranyl pyrophosphate synthase	34.9	10	73	1.0318e-11	96.79	323883	125639	258439	638806	0	0	0	0	540639	961000	845500	0	5285389	5636900	4321656	3503883	3330483	824633	681033	860344	1745150	768394	1834811	1732606	1644156	2143900	477233	1862528	4281333	3415222	2139589	2234283	2198422	915681	3860572	3107189
O95757	HSPA4L	Heat shock 70 kDa protein 4L	94.5	38	253	8.9635e-62	212.72	1541795	821820	1103555	1800602	173995	161043	101690	168680	379506	1130408	1321913	350127	9456237	12054867	4691899	3889522	9514106	1484704	3147656	4803609	2359163	542492	754453	2523754	2812661	6168369	3769129	4395737	19189474	18185981	13192428	19734066	1733483	439600	3669636	2230549
O95758	PTBP3	Polypyrimidine tract-binding protein 3	59.7	14	113	6.2612e-59	172.09	2196388	815125	694927	1395520	1613034	1009425	1184904	902858	1628702	4043013	4952614	2023110	2260123	3295277	921320	970523	4988579	2362247	3514973	2673391	4876064	1484160	1826793	4183693	933163	1842861	516960	3392753	7103230	9877352	2811886	5653185	1488588	407167	1814928	2242373
O95772	STARD3NL	MLN64 N-terminal domain homolog	26.7	5	18	0.00048186	108.98	3659909	2046364	4777909	3217909	1733091	2981091	3289818	3002818	3984364	5423455	5861727	2326091	1414855	2816545	1558445	1502009	788609	1653536	1939709	2153445	876627	671127	434373	0	0	1456236	86569	2024427	2824400	1720382	0	898036	185364	150490	505373	558200
O95777	LSM8	U6 snRNA-associated Sm-like protein LSm8	10.4	8	102	4.5702e-24	161.79	11104286	5952286	7517429	10700143	5277000	6082114	5792571	5740943	9498143	15804286	15667143	7036143	19925000	34702571	26589429	29798571	25406429	6526871	7611000	11605471	5654800	1539357	13292171	7575700	13291843	16414714	4779669	18060000	12393286	9338386	13994300	12684786	9866757	6575600	38625000	20753857
O95782	AP2A1	AP-2 complex subunit alpha-1	107.5	71	903	4.2945e-91	211.29	48954533	24403078	28191969	47780882	43497254	48238900	48249466	45251584	48584589	91771538	88886969	52555863	22329320	26516141	18131315	14590142	23307247	8681423	15618567	16657896	24654112	14444839	15631560	42359496	7108284	12301635	8634751	13516934	24541451	18333420	8788819	18691053	12075496	6766131	17428711	20330933
O95785	WIZ	Protein Wiz	178.7	10	44	6.6237e-05	80.239	0	0	0	0	0	0	0	0	0	0	0	0	290512	363015	249058	97371	208906	125572	102895	94954	164299	425703	36355	165972	151391	379296	141608	483129	218807	366434	64347	183695	186943	82913	253247	460792
O95786	DDX58	Probable ATP-dependent RNA helicase DDX58	106.6	38	215	1.4372e-51	197.3	0	0	0	0	0	0	0	0	0	0	0	0	1255759	724224	1297691	1478687	2758191	1829269	1748264	2379718	992442	610279	348575	2926473	71652	392947	85441	192470	835337	906054	654849	1046904	12707930	7174119	11541981	18858450
O95793	STAU1	Double-stranded RNA-binding protein Staufen homolog 1	63.2	52	448	1.5754e-41	199.03	7267120	3513328	5456988	10736313	2956176	3796226	3587265	3184038	9430135	16909925	15204132	8585637	13873290	17174600	9053489	11526135	14024607	4436233	5688013	6288824	13194375	4846584	3077941	13875097	4345780	9690696	3021489	15055356	18103043	16342407	4261832	15374521	12472268	5897947	17411913	20229776
O95801	TTC4	Tetratricopeptide repeat protein 4	44.7	11	58	4.2054e-44	155.88	0	0	0	0	0	0	0	0	0	0	0	0	7415991	10670450	8248800	4073609	3171468	907337	1011491	1774279	2603836	506780	307047	895420	501209	1326568	338547	401245	3402123	5194888	458768	2086518	1358936	1515469	1157564	2398918
O95807	TMEM50A	Transmembrane protein 50A	17.4	3	39	0.0004943	125.5	0	0	0	0	0	0	0	0	0	0	0	0	2302286	1260957	1877571	1995586	3510400	1125329	689757	1893571	2866043	639457	1031129	4001357	801986	2856100	786247	2532771	1892643	1227371	551714	1274771	425800	22679	943414	1525614
O95810	SDPR	Serum deprivation-response protein	47.2	28	166	7.2197e-53	188.48	34719105	15670847	14104311	23536400	4771484	7330763	13338637	5903768	2530013	5981758	5343296	3417102	379911	628158	227500	0	1562863	2504738	1219700	6651056	7756686	14449611	4421511	26805368	4958711	23254790	2201284	18689395	4394170	469860	663963	1833177	8065779	4384268	2962358	12839099
O95816	BAG2	BAG family molecular chaperone regulator 2	23.8	27	320	2.5031e-47	214.71	38997543	19933520	24029343	35694307	10324984	12177000	13573886	8405114	45756311	84806907	90085024	60521921	21426164	34407275	27102493	23723643	18814486	11123500	10567878	13102364	22939029	11219586	7433314	21578500	9191600	12456849	9173744	18149214	26666400	25153200	13984716	37314857	22737486	8723514	23168709	29962186
O95817	BAG3	BAG family molecular chaperone regulator 3	61.6	49	344	5.3559e-45	215.06	11984836	6132233	10458915	15932547	9885056	6986056	6277231	5388461	11202669	19062921	16878882	16143197	4532317	7161386	4273704	8190369	6513202	2824978	3973450	4580599	11741811	5896113	4617458	8897656	587919	729517	456387	1501511	2320125	1863235	813565	2608931	1028988	454071	1545517	2575670
O95819	MAP4K4	Mitogen-activated protein kinase kinase kinase kinase 4	142.1	30	138	1.069e-53	245.16	1349317	624118	891131	1451954	600061	655633	949709	774556	1562642	2898609	3483345	1171979	1540417	2122357	1271592	1361157	1502921	913055	1014602	1109055	1124436	865832	967077	1378576	406293	2730043	174547	783313	3680593	3813473	1798714	3355179	180551	102017	332309	491054
O95825	CRYZL1	Quinone oxidoreductase-like protein 1	38.7	11	39	1.9923e-08	98.233	2426640	1513090	3377690	4469435	229485	322180	721750	728365	3701580	4579690	5727895	1577450	1229385	2305245	1572925	2769040	786500	692290	1541945	782300	1193120	419795	140540	1324590	78860	469295	172405	547030	1526390	1082370	580520	2156960	573475	227035	396620	1035345
O95831	AIFM1	Apoptosis-inducing factor 1, mitochondrial	66.9	59	587	9.4018e-196	309.04	21539612	11226453	14122908	23463925	5061412	5481197	6406188	7304196	21682458	38979352	34829398	21955248	12007164	8711668	8848209	8845571	8434078	5642499	6372478	10358749	13938427	9894419	10493247	17396317	42827483	79674800	39390372	75511903	23526079	20971358	9972334	18103381	17614419	13973092	18145580	24066529
O95832	CLDN1	Claudin-1	22.7	2	3	0.0018431	57.019	0	0	0	0	0	0	0	0	0	0	0	0	0	0	0	0	0	3117100	142910	2884080	2751600	1366300	946930	4418600	0	0	196020	0	0	0	842430	1347100	0	0	0	518170
O95833	CLIC3	Chloride intracellular channel protein 3	26.6	15	52	6.7546e-25	113.6	3597515	1549203	1613085	2242738	0	61842	137007	45522	2448369	3817254	3603157	2309462	0	0	0	0	456418	686558	484439	441538	4181100	2864669	6426115	1155302	0	0	0	0	1186030	648997	54848	683287	0	11192	42522	135158
O95834	EML2	Echinoderm microtubule-associated protein-like 2	70.7	16	74	4.9155e-36	147.72	3371234	1659284	3346813	7858683	0	387531	326941	680638	2585928	8499802	7924995	2494558	2513328	1632544	1474572	825366	1044513	292566	382675	625701	213950	237075	274900	489291	1055416	675106	412549	1090091	2377222	1452750	856297	628788	408816	272144	944216	476375
O95837	GNA14	Guanine nucleotide-binding protein subunit alpha-14	41.6	4	7	0.00019281	69.998	2122767	9477564	3513361	2160660	1137160	3371778	1770357	2413957	1199828	1972287	1850886	2571205	0	0	0	0	0	0	0	0	0	0	0	0	0	0	0	0	0	0	0	0	0	0	0	0
O95857	TSPAN13	Tetraspanin-13	22.1	6	18	0.00097079	113.08	3922463	3142650	3080700	5129588	481138	522938	491925	0	2510788	4181825	4276113	3086125	0	0	0	0	2881275	180050	1464413	243563	0	0	381325	0	2335738	2339288	626800	6602700	339050	201700	451350	1274900	0	0	829713	0
O95858	TSPAN15	Tetraspanin-15	33.2	3	12	2.2696e-05	87.568	0	0	0	0	0	0	0	0	0	0	0	0	0	0	0	0	0	367864	535121	422354	433329	317436	0	304214	0	254043	72300	373950	689700	420157	0	191329	1596721	821493	2532071	3234029
O95861	BPNT1	3`(2`),5`-bisphosphate nucleotidase 1	33.4	23	217	6.5608e-29	174.83	2441010	764005	2311710	4204330	1696665	856000	1433965	248055	2582700	3744800	6733200	2042400	17362140	17133040	8733425	16509000	5536070	2561800	3855620	2772567	4933780	1747995	2911620	6364255	4271993	6645435	2061526	9905780	9567140	9376591	4077315	9337655	6218613	6187058	7531940	14149135
O95864	FADS2	Fatty acid desaturase 2	52.3	10	103	2.9039e-05	106.29	1283025	521560	566315	1509285	1912085	1734255	1647510	1215625	1168220	2137850	1739690	148895	73640	0	40520	129915	3242731	2342730	2610560	2164405	1243985	529300	850760	960055	650530	880185	138764	501945	1683130	354945	717745	382495	130610	120035	572215	394605
O95865	DDAH2	N(G),N(G)-dimethylarginine dimethylaminohydrolase 2	29.6	22	260	2.9658e-126	201.71	5834470	2858191	5102888	7100830	4629921	3248165	4094972	4586667	7044517	10644444	15502167	7757583	12291056	5212382	6647634	6677861	23206859	6212914	10845263	12305114	50756144	20231333	16675325	31247222	5185213	19409835	10424881	15526222	40171122	45091794	20255456	67247611	4424195	2708604	14109427	2044718
O95870	ABHD16A	Abhydrolase domain-containing protein 16A	63.2	13	60	3.1474e-05	104.21	1608450	850318	918107	1581364	2008657	1552093	1348764	1361836	846921	2135993	2236607	1441746	755043	439729	243614	645079	587193	359541	446180	400475	1048925	398300	87596	1600279	549854	1180611	215284	1629061	1332061	1148561	379557	1353118	392304	91039	548611	1170532
O95873	C6orf47	Uncharacterized protein C6orf47	31.7	3	13	0.00036731	69.979	0	0	0	0	0	0	0	0	0	0	0	0	504031	140900	0	0	215531	99431	345200	68884	423292	354962	129731	404523	0	190477	0	259269	205962	154546	102469	203562	277400	38084	114723	741046
O95881	TXNDC12	Thioredoxin domain-containing protein 12	19.2	19	259	1.5215e-299	308.28	63950100	31002210	31330070	49598500	57975700	43957340	48395950	39872700	41832690	166040000	66016000	73030210	27786129	33093630	13909827	24997492	31246615	11746950	12875821	15824815	18854699	15768731	10242796	19869469	28705251	38542550	9648040	47504338	29832189	33120966	13035115	36488095	15692489	15467839	10894053	35725600
O95905	ECD	Protein SGT1	72.8	7	40	2.2976e-07	107.85	0	0	0	0	0	0	0	0	0	0	0	0	1095562	1747479	997466	931800	1144555	388855	272552	528162	358186	254009	67127	275779	31399	333393	92407	93024	993803	694828	98811	364748	304459	218328	1042566	1235793
O95926	SYF2	Pre-mRNA-splicing factor SYF2	28.7	9	33	3.6158e-122	162.77	666348	540144	461978	52050	311333	35990	0	573846	52532	102508	729033	0	3807233	2344022	2105944	1312711	355744	896111	1358152	668733	829178	326200	204667	2968900	858278	10225833	1532289	11735611	0	2239489	647633	354567	1494544	794824	2027889	2866067
O95965	ITGBL1	Integrin beta-like protein 1	53.9	11	19	2.7296e-06	102.4	0	0	0	0	1987942	2770938	2922108	2728221	0	0	0	0	282096	335933	192179	69996	0	0	0	0	0	0	0	0	0	0	0	0	0	0	0	0	15577	6698	71487	0
O95967	EFEMP2	EGF-containing fibulin-like extracellular matrix protein 2	49.4	14	74	6.1207e-18	163.38	3202582	1329968	2369835	4300035	9002195	10580891	11057991	12957059	7625305	11912559	12206011	7653549	0	0	0	0	0	0	0	0	0	0	0	0	0	0	0	0	0	0	0	0	0	0	0	0
O95980	RECK	Reversion-inducing cysteine-rich protein with Kazal motifs	106.5	28	119	3.1026e-13	159.14	1757508	862406	648532	1363955	8534794	8155026	8233316	9074459	1408430	1851188	1636702	1704732	26012	0	0	117721	109729	32120	36360	191647	374968	193565	217888	313110	210790	235985	39352	358652	0	24751	69692	79564	119322	0	0	81646
O95983	MBD3	Methyl-CpG-binding domain protein 3	32.8	9	47	3.6965e-54	183.26	0	0	0	0	0	0	0	0	0	0	0	0	6538387	12220563	2622078	8178956	7604596	200971	1618975	1105138	7011863	819446	1388306	2467269	4209131	25804613	23058956	6791863	14582300	6588709	2789481	10987294	20794525	13935513	14770327	8861144
O95989	NUDT3	Diphosphoinositol polyphosphate phosphohydrolase 1	19.5	4	31	1.3438e-06	140.35	0	0	0	0	0	0	0	0	0	0	0	0	6819320	10682851	5117237	2148192	0	943873	1168595	1482241	225037	394958	552010	402568	1545314	1515644	546039	2570228	6756852	5878698	3627397	1451903	2381357	1040332	2622416	3560656
O95996	APC2	Adenomatous polyposis coli protein 2	243.9	3	10	0.016521	72.62	14447	18863	10771	527519	498060	46701	595842	604342	25083	104869	889145	1219576	0	0	0	0	0	0	0	0	0	0	0	0	0	0	0	0	0	0	0	0	0	0	0	0
O95999	BCL10	B-cell lymphoma/leukemia 10	26.3	8	29	8.9754e-05	122.33	0	0	0	0	0	0	0	0	0	0	0	0	3221617	1999667	4883275	4118175	1403353	527744	838450	843308	1484192	1032676	555367	2189517	302275	520050	197530	520692	2837392	1456510	689683	3666950	1251333	405977	1444668	3497277
O96000	NDUFB10	NADH dehydrogenase [ubiquinone] 1 beta subcomplex subunit 10	20.8	16	151	2.3689e-25	180.07	10489900	13314164	14698109	17130182	4583200	4474082	6222909	4666945	22409273	32813309	29973818	24917636	19735610	25278291	13034842	21046291	12871172	5504009	5736610	10361955	6059592	4552640	6009764	10164584	35018727	37525082	13646088	62116055	18225833	16203612	10040318	18362291	6811604	2996921	9557302	23039991
O96005	CLPTM1	Cleft lip and palate transmembrane protein 1	76.1	23	166	2.3452e-38	156.48	6424090	4438099	6705487	10992460	6195557	7946307	5429587	2744013	9165210	11347427	9074396	10804197	265294	1053110	204800	348317	450993	1174913	1213777	1041620	2721157	3166391	1847153	2649243	7605108	5288533	1193414	8138117	906941	613313	141561	666180	1179346	545514	648552	2143738
O96007	MOCS2	Molybdopterin synthase catalytic subunit	20.9	6	21	7.8594e-27	128.69	0	0	0	0	0	0	0	0	0	0	0	0	11848864	12763091	11164282	1714064	4015573	103045	538064	276064	1992527	1419027	86762	0	0	155364	0	277491	1145491	852555	299004	1137336	1218182	40135	480591	421800
O96008	TOMM40	Mitochondrial import receptor subunit TOM40 homolog	37.9	29	408	1.9921e-152	268.9	5776538	2535600	3107500	8104815	1536777	2214392	914738	1015615	8241792	16077515	13951877	5166523	37751351	42361100	79548623	43595369	57863509	3670559	8770932	18814626	38451438	13602800	39428238	36396346	107969654	378859300	80917167	58989231	11197575	16834395	24705858	78569292	171825934	123009071	154395862	105888209
O96011	PEX11B	Peroxisomal membrane protein 11B	28.4	26	162	6.3311e-08	123.63	13600400	7103500	9033321	13524858	9904127	10466087	9131613	8553593	17376147	36478433	27665373	17307567	3163060	4918973	5527020	3918540	1628259	1811900	2348806	1782713	3002673	1796947	0	4689693	772573	1873989	506646	4086827	1317253	664227	0	593600	1050880	352669	2211767	4104080
O96013	PAK4	Serine/threonine-protein kinase PAK 4	64.1	18	130	2.2285e-122	219.22	0	0	0	0	0	0	0	0	0	0	0	0	3813278	4519956	1931137	2174404	4403267	1890926	1977996	2451837	3247815	1228559	2474178	3606670	3777685	11146478	9911970	9470541	5435196	5294887	2016670	4828030	4817738	4958412	6498196	4403226
O96017	CHEK2	Serine/threonine-protein kinase Chk2	60.9	4	15	0.0067012	72.789	0	0	0	0	0	0	0	0	0	0	0	0	493124	677592	0	1277848	25793	120720	159668	95900	96484	39530	0	0	61304	332028	43588	71028	366506	549588	69376	565476	214306	89455	322332	307032
O96019	ACTL6A	Actin-like protein 6A	47.5	26	316	2.544e-236	320.05	4506190	2690270	3343835	4758663	2187058	2674255	2778615	2391880	4233074	10764975	7427395	6396150	35643639	39314385	26416673	39068475	13769776	5088233	8329059	7321100	4730037	7104741	3311716	19004655	17541960	38446265	15132548	21372992	22640929	19391700	8790966	21433575	24117391	10026467	20665413	32034030
O96028	WHSC1	Histone-lysine N-methyltransferase NSD2	152.3	26	116	8.1073e-18	107.85	0	0	0	0	0	0	0	0	0	0	0	0	2311060	3078000	1459190	935101	897260	238116	451438	63011	121079	91794	50133	200236	107170	712723	55480	309730	1901362	1840304	490054	617317	1347840	531714	2169592	1385170
O96033	MOCS2	Molybdopterin synthase sulfur carrier subunit	9.8	2	10	0.005078	73.039	0	0	0	0	0	0	0	0	0	0	0	0	6375333	9070333	4827667	6458167	2558350	692267	1144400	1044767	738467	404283	0	5376233	232033	0	0	19304017	7217833	5734617	481150	915850	516350	0	1387433	742950
P00167	CYB5A	Cytochrome b5	15.3	13	151	6.617e-47	166.93	39291143	19444857	20157286	34659857	6749143	7873414	7802057	8698157	64489714	106882000	100493000	42633857	8156241	14438000	6562377	4713414	30183607	16061594	20786244	20431543	26069843	18823374	13204000	23846300	3048229	4555546	705303	4806857	40182471	33614129	12600857	21577143	23780763	11109871	24678643	44414200
P00338	LDHA	L-lactate dehydrogenase A chain	36.7	63	2485	0	414.66	665794536	358914966	608632199	1074898707	837947771	921200559	1045225527	898115583	785080984	1632866928	1694547401	863211480	1932341696	2325339724	1568739909	954985185	1896496158	680863989	1094152978	980453568	1300780423	393939018	822315037	701683774	180629835	502145987	250036153	184483964	733276362	742697575	628009246	654482766	1844640311	1274664839	2346803815	1228293271
P00352	ALDH1A1	Retinal dehydrogenase 1	54.9	6	13	7.4054e-06	99.522	3608101	1650110	2309715	4203339	103993	234699	203710	154523	320186	317674	1043365	473544	0	0	0	0	0	0	0	0	0	0	0	0	0	0	0	0	0	0	0	0	0	0	0	0
P00367	GLUD1	Glutamate dehydrogenase 1, mitochondrial	61.4	21	355	3.3274e-122	219.42	56113951	24058938	32632802	51743724	25659200	23728353	22697112	20661742	62069927	149706376	140949558	76750394	38111388	34981868	27660353	28278687	23589066	11045491	14291209	12792672	26598467	18337595	13242574	40826027	27312714	50525393	17302134	73195630	25122880	26306856	7741991	19171263	9670764	4780209	13109474	13629238
P00374	DHFR	Dihydrofolate reductase	21.5	8	55	7.4226e-15	169.12	0	0	0	0	0	0	0	0	0	0	0	0	2069231	8143177	3216508	4961177	4404046	3133258	4081110	4171408	805354	497492	259338	1822020	837198	1256969	379226	1036423	3418600	1971754	275692	777638	3407346	798099	3547215	7139077
P00387	CYB5R3	NADH-cytochrome b5 reductase 3	34.2	45	1174	2.3971e-258	333.31	964139487	521632380	646380547	1079004587	651172687	662573867	593354240	538385440	848784793	1643928833	1605267760	762176500	126610953	115855067	126265853	175071070	314315153	44005112	49835747	198080893	112848747	65683216	120361787	165524793	168120079	174785027	60455960	110379547	77005717	65123173	85902573	140051947	10610110	5309183	23618707	37857260
P00390	GSR	Glutathione reductase, mitochondrial	56.3	26	236	7.8464e-116	287.65	2955917	1801529	2287133	3525500	189429	873661	1127579	1140617	3721625	7091300	8643243	3751667	16058226	18317893	9941791	13778895	7454576	4486084	4573210	8343050	5278419	3640303	2994211	10144129	5642865	12228669	3706589	11271018	24658708	20838002	11410821	20502321	16687296	8252746	22040356	37648313
P00403	MT-CO2	Cytochrome c oxidase subunit 2	25.6	18	200	4.2221e-139	257.46	30440810	12189180	16502410	35835200	8827910	9158270	7739530	9640580	45502370	126118750	110036370	65644270	70649530	82742550	43953053	97387204	56703383	17012146	12668287	54935490	90416790	62731938	33331189	106930300	64341550	198397660	103601747	107027870	73960667	64973816	19695593	130839900	85081017	38891944	45609305	100108140
P00441	SOD1	Superoxide dismutase [Cu-Zn]	15.9	14	656	0	345	178478222	89853556	189887889	287566222	171330667	136121111	128964222	102818000	207239889	514060556	482154444	214587778	259419911	342573284	242054889	239725556	653178733	93894556	146065156	194299844	257200556	93066000	140835300	175305567	80662400	241433000	89121056	123139333	307412000	297792222	112487556	317731500	208936556	172982111	586423889	545207778
P00450	CP	Ceruloplasmin	122.2	10	17	8.7903e-07	103.22	0	0	0	0	0	0	0	0	0	0	0	0	0	0	0	0	0	0	0	0	0	0	0	0	346066	595400	208197	1715288	0	0	0	0	0	0	0	0
P00451	F8	Coagulation factor VIII	267	2	4	0.0042181	53.567	87592	0	98792	0	410936	478832	0	333624	107352	147192	179920	182072	0	0	0	0	0	0	0	0	0	0	0	0	0	0	0	0	0	0	0	0	0	0	0	0
P00488	F13A1	Coagulation factor XIII A chain	83.3	3	9	1.2295e-05	114.84	0	51424	0	109797	0	478913	394289	686853	213184	617526	513447	208032	0	0	0	0	0	0	0	0	0	0	0	0	0	0	0	0	0	0	0	0	0	0	0	0
P00491	PNP	Purine nucleoside phosphorylase	32.1	36	544	0	422.44	6883800	2581650	3841061	10619267	729510	2699067	2738022	2502522	9300728	22619272	22052572	8358541	131451344	167131094	109397483	122761892	29711005	19160124	21992161	46282639	9403285	5794071	6427456	10408189	16152413	46395056	15360083	25870044	118297117	76322422	59363599	93404433	45124858	26850647	56996852	54613339
P00492	HPRT1	Hypoxanthine-guanine phosphoribosyltransferase	24.6	22	303	5.4411e-271	302.16	5303462	3119669	4763869	8516677	4558431	3686615	2902492	4139585	5032529	10469015	15004195	6269238	92965846	92109415	74923385	63572385	126180469	13475223	37620823	72402123	22576315	13926831	14526492	33914615	15160585	19062200	21924471	16890977	78110231	51111846	47550231	87983231	59149723	43262223	77111015	73148692
P00505	GOT2	Aspartate aminotransferase, mitochondrial	47.5	64	1135	1.5493e-85	258.25	88720908	47903366	58300423	108326557	26506536	30014435	28799004	25675065	127517173	296026285	241312485	120264823	95215710	87820373	73293700	84985338	95113722	33297018	42973130	47938107	45570686	29599362	23865002	62928537	43956869	109219992	29385385	96714230	170772458	123563154	63888146	124117140	21424445	8934825	34126040	52258381
P00519	ABL1	Tyrosine-protein kinase ABL1	122.9	6	13	0.00034523	57.434	59400	0	28570	0	0	0	0	0	0	400554	374643	54167	138022	102510	66229	76468	82302	6187404	8330457	4794883	4696246	3891277	3711360	6174620	82359	16235	2617	10657	160157	107997	444341	987297	12943	1238	0	26775
P00533	EGFR	Epidermal growth factor receptor	134.3	70	697	9.2513e-66	219.19	14861790	8534190	7778998	16735779	5814003	7175773	8556313	10343115	20608507	32822847	33192590	16176837	12910378	16844163	10800119	10118090	5469880	2892942	2894521	3029071	5747076	3667163	3792674	11781319	343755	302595	290293	805587	16512117	13652268	5769529	12022646	786905	205326	1155627	1398894
P00558	PGK1	Phosphoglycerate kinase 1	44.6	73	2135	0	403.8	383165248	192812620	315468619	536395070	365119122	371604835	395389574	351521459	337356737	628287478	805568078	426126967	541207496	586992363	456535444	475641078	531035667	200128521	234553456	370867526	216533983	84665573	108221563	223673619	66348215	92963681	39495404	94787024	181616033	170232712	99930159	193309607	193573640	105277380	254857907	323618704
P00568	AK1	Adenylate kinase isoenzyme 1	21.6	19	258	1.6496e-61	215.71	26144195	8786216	21952503	51395432	13784118	13780771	12629218	13201500	21365563	38564930	31569810	16377684	88442927	71416015	81858307	31006964	34655524	12553310	14171212	16270297	46189864	5525150	14870650	8255961	5219955	58775476	31471967	14246320	38385133	17227423	18675629	17954598	75717669	32289253	96772827	38625234
P00724	SUC2	Invertase 2	60.6	26	331	3.5557e-52	226.23	122899613	88566038	126253529	191410954	94911500	36492813	24312292	21492238	21829304	43803333	211980854	129777517	15774017	14778621	8694967	15808625	20170438	8135725	7125141	10980763	8456779	6442683	19509888	8026347	8152708	10062408	3381000	15905104	21143496	14071179	5664530	12409058	7560196	2688268	7137158	12355954
P00734	F2	Prothrombin	70	10	37	8.6387e-11	103.35	858136	339315	817370	989130	3948491	6148848	6161555	5643385	1442645	1027512	1365485	793121	0	0	0	0	0	0	0	0	0	38997	122436	0	0	0	0	0	405336	0	191424	0	0	0	0	0
P00738	HP	Haptoglobin	45.2	3	3	0.00048439	68.536	0	0	0	0	0	0	0	0	0	0	0	0	0	589171	0	0	0	0	0	0	0	0	0	0	0	0	0	0	0	0	0	0	0	0	0	0
P00742	F10	Coagulation factor X	54.7	3	7	0.0010404	77.677	188800	268870	308289	232126	201730	363848	517230	216726	472926	1101889	1033430	197019	0	0	0	0	0	0	0	0	0	0	0	0	0	0	0	0	0	0	0	0	0	0	0	0
P00747	PLG	Plasminogen	90.6	9	71	4.2721e-16	152.47	2341551	794676	1660236	2061802	6817344	4578098	6448444	3713182	2496842	5710156	6471044	3948902	314840	186947	77618	355596	62287	0	0	94429	232433	58551	94502	268873	55336	148469	26891	133904	635180	548478	477693	867229	91607	37189	140962	244987
P00749	PLAU	Urokinase-type plasminogen activator	48.5	15	85	3.997e-13	110.38	1975152	1114188	1423896	2237548	0	120512	124652	185976	2827240	4273160	4027760	1184724	4894336	5600688	4384924	5066632	1108868	915070	905688	891456	190586	158121	154748	640616	7950	166035	14685	48146	1431820	1321808	348680	1085948	0	20912	170232	42236
P00750	PLAT	Tissue-type plasminogen activator	62.9	34	187	2.2041e-51	197.3	12655769	6169259	6500898	13852775	15339113	14757313	13591094	14367063	8584559	12079350	13496588	8078566	5345638	6203731	2184619	3243178	809871	426166	524060	471616	122105	163393	38075	1303238	61344	0	0	0	160031	344550	0	133109	596663	474481	1171981	624975
P00751	CFB	Complement factor B	85.5	4	7	0.00018589	82.287	0	0	0	0	0	0	0	0	0	0	0	0	0	0	0	38327	71421	0	17410	24062	0	8290	0	116889	0	0	0	0	710427	644868	28324	122903	0	30653	46368	0
P00813	ADA	Adenosine deaminase	40.8	13	41	5.361e-47	130.15	0	0	0	0	0	0	0	0	0	0	0	0	719503	50496	149052	277556	2468032	560832	400628	436868	2612759	477686	742305	595622	885112	9352384	7476983	3698032	343316	2539284	1177860	4286148	1056043	475588	1335356	1193828
P00918	CA2	Carbonic anhydrase 2	29.2	7	28	4.1359e-33	167.2	0	0	0	0	0	0	0	0	0	0	0	0	0	0	0	0	776071	673593	3232179	3222464	1387462	77014	82986	1257979	297929	2864114	543029	4811129	583086	453786	88364	882271	22794679	13144444	23431536	24695286
P00966	ASS1	Argininosuccinate synthase	46.5	26	347	2.7343e-176	350.97	0	0	0	0	0	0	0	0	0	0	0	0	32356	130736	103500	161391	6494447	2609705	2210914	2359238	32535012	24980473	22807855	68775055	54078255	117516091	41863780	79363365	9825709	7005727	5065715	11139286	308036456	208059649	222075695	340174279
P00973	OAS1	2`-5`-oligoadenylate synthase 1	46	11	24	1.434e-21	125.23	0	0	0	0	0	0	0	0	0	0	0	0	5899000	0	0	0	0	0	21368	0	0	0	0	95960	103465	35736	31677	0	0	0	16283	0	12082980	2976266	12626515	3318905
P01008	SERPINC1	Antithrombin-III	52.6	4	11	0.012786	60.895	437185	133078	621993	1075704	1993778	1802000	1198407	1584444	398852	1123370	1187926	567763	0	0	0	0	0	0	0	0	0	0	0	0	0	0	0	0	0	0	0	0	0	0	0	0
P01023	A2M	Alpha-2-macroglobulin	163.3	8	74	3.35e-08	152.38	5791549	3051852	3930875	4999353	9920498	10394749	9860367	7912789	4643645	7007331	6263656	5182058	13036	15201	0	34527	1641940	1577593	1152680	1772892	14426761	7913292	10713179	12254772	85336	163477	44104	270428	10728	0	102924	26380	41636	0	55103	158803
P01024	C3	Complement C3	187.1	30	63	8.3407e-21	148.07	179013	59605	220967	111922	854233	1407012	1729039	1746788	106040	151208	119438	94428	0	98841	0	71916	633209	340031	362941	367115	631554	242846	281002	1198454	10056	25083	0	0	109331	111652	29583	202725	0	0	13731	11082
P01033	TIMP1	Metalloproteinase inhibitor 1	23.2	7	49	1.1672e-19	141.02	5385691	3556155	4140827	6221236	24072818	23634855	23590455	36041182	6561136	19465000	23340000	8593727	0	0	0	0	0	0	0	0	0	0	0	0	0	0	0	0	0	0	0	0	0	0	0	0
P01034	CST3	Cystatin-C	15.8	4	18	9.3546e-09	102.38	10729429	4435429	4631343	3822571	5743143	2917314	4158157	3126157	4410457	7743429	10067429	3781743	0	0	0	0	0	0	0	0	0	0	0	0	0	0	0	0	0	0	0	0	0	0	0	0
P01111	NRAS	GTPase NRas	21.2	4	46	1.8736e-09	174.27	16601302	7526695	11925914	21732773	12902660	17455914	15488208	16259872	28460606	47093784	41377824	15941444	16883639	16702310	11291170	11117623	15340061	3522752	5357009	7980010	16317009	4919249	13369740	13259872	65784886	130337240	33740387	55940139	20156921	15009472	9813256	17647282	10242766	7325216	11237733	14235449
P01112	HRAS	GTPase HRas	21.3	5	52	0.00021108	109.01	13861666	7045531	8680175	17747487	20040245	12759893	12404087	11638988	15772140	28481477	29164364	15086960	14418940	12128999	6646951	6949730	10787567	3124841	4842580	5664976	14739631	3109340	8115745	7932025	82459109	113998601	30333396	21022902	9717310	5601637	4894508	7422835	7939732	5536424	6876826	4596267
P01116	KRAS	GTPase KRas	21.7	8	85	3.932e-90	324.1	16565303	2780582	12379346	22839267	16258328	17905247	17740006	19560934	29462727	47770600	33660569	15446773	15639856	14657724	10251332	8484241	14322680	3632017	5826893	7358915	17350789	4508509	10651126	11455725	215470561	278130489	92878710	235268095	16764421	11799368	9747763	12712626	10909953	7278002	10656708	10150350
P01130	LDLR	Low-density lipoprotein receptor	95.4	18	64	2.7705e-30	162.69	117830	31528	11514	46219	4625291	4906806	4219077	3262089	5602	243285	84321	51453	420479	701740	185968	170636	61032	28794	88889	61926	25287	0	22036	50289	28191	26647	15750	120515	260657	300396	46723	147564	37793	33131	36940	190643
P01137	TGFB1	Transforming growth factor beta-1	44.3	6	22	5.2194e-11	124.23	462143	66904	310248	230743	2794791	3352296	2745557	3101022	549657	1121043	293717	465043	0	0	0	0	0	0	0	0	0	0	0	0	0	0	0	0	0	0	0	0	0	0	0	0
P01344	IGF2	Insulin-like growth factor II	20.1	7	31	1.1944e-42	189.33	2592778	378811	3439000	5599333	4445222	4949778	4541778	4051778	7422222	16336644	14119333	13568122	0	0	0	0	0	0	0	0	78668	110673	0	0	682278	921744	519256	2519922	0	0	0	0	0	0	0	0
P01583	IL1A	Interleukin-1 alpha	30.6	6	15	1.1143e-06	103.19	0	0	0	0	0	0	0	0	0	0	0	0	0	0	0	0	495314	72357	76500	149121	0	0	0	203093	0	0	12733	0	5229571	2995586	400979	2868464	0	0	0	0
P01584	IL1B	Interleukin-1 beta	30.7	3	12	3.3297e-14	93.411	0	0	0	0	0	0	0	0	0	0	0	0	0	0	2323517	729542	4886567	346142	355683	275833	80727	18466	14693	1892742	0	0	0	0	945583	1009413	87967	2349850	0	0	0	27704
P01834	IGKC	Ig kappa chain C region	11.6	2	4	9.0813e-07	97.69	0	0	0	0	0	0	0	0	0	0	0	0	0	13900300	0	0	0	0	0	0	0	0	0	0	0	0	0	0	0	0	0	0	0	0	0	0
P01857	IGHG1	Ig gamma-1 chain C region	36.1	3	4	4.7182e-24	111.64	0	0	0	0	0	0	0	0	0	0	0	0	0	3170411	0	0	0	0	0	0	0	0	0	0	0	0	0	0	0	0	0	0	0	0	0	217513
P01859	IGHG2	Ig gamma-2 chain C region	35.9	1	1	0.084292	20.368	0	0	0	0	0	0	0	0	0	0	0	0	0	980517	0	0	0	0	0	0	0	0	0	0	0	0	0	0	0	0	0	0	0	0	0	0
P01889	HLA-B	HLA class I histocompatibility antigen, B-7 alpha chain	40.5	4	13	1.4985e-06	87.18	24276031	10413266	11067862	27077413	12337686	15137079	17243819	19435947	40673538	59309671	48694305	36169131	3203487	2752840	1358718	1424103	10987631	7820082	9911179	10291341	14652229	11947151	7792043	33089895	932536	1962986	266526	2222358	3928154	3779500	1381295	1384041	9774709	4121054	10431266	17807464
P01891	HLA-A	HLA class I histocompatibility antigen, A-68 alpha chain	40.9	2	22	9.7899e-15	172.69	0	0	0	0	0	0	0	0	0	0	0	0	15187699	13433956	6582652	7175632	9675365	6569086	8626910	6598171	27680672	21094108	17468232	59654049	946323	1803264	281731	1762934	1987868	1879445	934415	1807489	5767865	2706302	7354514	7605338
P01892	HLA-A	HLA class I histocompatibility antigen, A-2 alpha chain	40.9	3	32	4.2801e-48	149.57	0	0	0	0	0	0	0	0	0	0	0	0	7606375	7555279	5532256	4333248	19366799	13627250	15019079	14701088	21148027	17652809	15812262	47852280	329703	484268	161918	850067	4140650	3950214	1483177	2860219	6144598	3514047	9408919	10987524
P01903	HLA-DRA	HLA class II histocompatibility antigen, DR alpha chain	28.6	2	4	0.00081522	43.454	0	0	0	0	0	0	0	0	0	0	0	0	1113045	1318618	556000	1215400	0	28913	0	95993	0	0	0	0	0	0	0	0	0	0	0	0	0	0	0	0
P01911;Q29974	HLA-DRB1;HLA-DRB1	HLA class II histocompatibility antigen, DRB1-15 beta chain;HLA class II histocompatibility antigen, DRB1-16 beta chain	30	4	7	6.1223e-09	80.738	0	0	0	0	0	0	0	0	0	0	0	0	2395941	2571282	647818	662235	0	0	0	0	0	0	0	0	0	0	0	0	229682	272229	100635	0	0	0	0	0
P02452	COL1A1	Collagen alpha-1(I) chain	138.9	103	924	1.4319e-177	301.58	16943266	10029386	8325447	17221661	176502752	186607005	220211289	195270073	20312752	31864561	41702205	34583055	64930	79096	73355	63505	10846799	13505782	14850197	14741813	13143176	10100499	6405730	9231221	0	54898	0	0	515241	575709	174351	620247	24351	0	8994	38502
P02458	COL2A1	Collagen alpha-1(II) chain	141.8	11	57	3.3129e-13	154.35	2777006	1348485	1697407	2562310	3565499	3811542	2050653	1695379	1780038	1684709	2845787	1550408	0	0	769	0	6312	16043	26630	9632	79259	44318	101878	48398	0	15625	0	24347	0	821	0	861	0	0	0	1302
P02461	COL3A1	Collagen alpha-1(III) chain	138.6	54	252	7.9712e-38	189.18	3915538	1789548	1633058	1434001	32751605	29272318	28479248	27676262	1648385	2756651	3535891	2231117	19793	14573	0	0	0	0	0	0	0	0	0	0	948608	965656	430790	2468940	82756	60016	0	7149	0	6284	0	0
P02462	COL4A1	Collagen alpha-1(IV) chain	160.6	23	288	1.2529e-181	305.69	29243527	14372623	18641143	33189452	15414975	13472391	10904794	12035685	28230320	34486443	36374358	28265988	16762	26433	11224	5151	55488	1786579	1924755	1647093	668468	523922	420685	475122	530868	472375	147300	607054	135222	143051	128667	80636	0	0	9663	43790
P02511	CRYAB	Alpha-crystallin B chain	20.2	20	186	5.7958e-77	226.29	54003245	20917643	26998909	38077764	102149727	59392736	83684427	60258291	13500182	40700673	29612461	24250827	0	0	0	0	0	41275	24831	90567	39364650	23497302	22000973	58165000	2755355	622289	492516	5406664	36730602	29310025	16404973	27348527	414955	70982	37089	927294
P02533	KRT14	Keratin, type I cytoskeletal 14	51.6	6	20	0.0007066	104.21	1143721	1756588	723938	4122166	3962702	6339790	7622450	4214666	2579598	4430091	2418103	1880091	940454	569971	494198	355649	7094003	11985566	6701198	12259125	20598841	25199691	8376256	35033167	2522278	3745819	561929	5976055	3962298	3996633	913825	965969	1507847	887631	1600790	7064915
P02538;P48668	KRT6A;KRT6C	Keratin, type II cytoskeletal 6A;Keratin, type II cytoskeletal 6C	60	4	10	0.00051715	57.802	0	0	0	0	0	0	0	0	0	0	0	0	1378234	1407895	1093863	478618	5394003	5779048	4743964	5161885	8383789	11919740	6311414	13018009	13639483	9994433	4480723	42759194	10313836	10399283	4183737	5522750	2460363	858650	4383397	5774625
P02545	LMNA	Prelamin-A/C	74.1	143	4541	3.2355e-303	358.73	981933867	484868267	671390139	1212546605	936764504	957068527	981737814	991140520	1258135340	2096772378	1860767435	1238891239	192543531	267127605	168094387	120065890	237931784	148293437	153141993	164646975	245270463	171133897	176071821	277406353	327643087	552218285	175224831	530759687	209524023	188901420	82922231	108258513	78735176	48262352	103708422	144302835
P02647	APOA1	Apolipoprotein A-I	30.8	5	5	4.1033e-11	152.04	0	0	0	0	0	0	0	0	0	0	0	0	0	12952050	0	0	0	0	0	0	0	0	0	0	0	0	0	0	0	0	0	0	0	0	0	0
P02649	APOE	Apolipoprotein E	36.2	18	54	1.9132e-32	173.72	1709695	666349	434668	1761455	5830500	8572045	7379364	6472605	957350	736768	2730886	1604286	0	0	0	127823	0	272864	197991	300295	30223	103236	27746	165182	3702882	3646436	1561896	9470850	980518	520927	95279	489345	13604	44138	21511	58959
P02749	APOH	Beta-2-glycoprotein 1	38.3	4	23	1.246e-14	185.84	921865	239465	511835	1214118	6299588	5987059	4350765	4442012	1302588	764588	1157362	542412	0	0	0	65335	124071	78035	0	157929	149124	198176	643853	234424	0	75629	12148	81512	0	0	0	37827	73300	32452	113235	136347
P02751	FN1	Fibronectin	262.6	271	11637	0	440.82	444239873	240978430	300156847	487427426	1446940481	1667385156	1877878860	2305683178	1422474252	2411972126	2403864653	1424418371	9137547	6363995	5413478	4122791	870073220	439952821	545508533	858844782	456110067	337218171	289565785	640400765	4233755	4790046	1563213	4971050	67360891	65166893	34486462	48508926	39124	87856	222915	427172
P02765	AHSG	Alpha-2-HS-glycoprotein	39.3	6	59	3.1662e-29	199.11	38052000	3182007	6601221	11721929	64820286	21716643	35185000	35198500	4578307	3190736	3164571	1410943	220811	1176857	343343	1251029	412112	286700	453271	438757	2314357	1241407	15996643	7501643	503343	332849	43574	952007	361739	67600	527600	266943	249657	112372	231901	190707
P02768	ALB	Serum albumin	69.4	39	240	2.0333e-73	206.5	64343667	31670694	108912194	223735194	142359050	66735389	79767194	40464889	116904806	89972250	58808972	42630444	4384944	139276414	1166546	8320617	4970638	4729548	5653708	4145667	31199067	10142836	11759194	22072198	594444	2703444	876028	3152557	4274450	3451444	1441111	2163250	1600278	512517	975312	2657553
P02771	AFP	Alpha-fetoprotein	68.7	5	21	3.5185e-05	99.139	909297	549346	1711411	1209419	2679568	2541803	2574886	2153670	847349	509811	675919	876405	0	0	0	0	0	0	0	0	0	0	0	0	0	0	0	0	0	0	0	0	0	0	0	0
P02774	GC	Vitamin D-binding protein	53	6	25	4.3494e-28	100.64	834964	313568	1637729	2429643	3258643	2423064	2255643	1710339	2275000	1204132	1052429	1314036	0	0	0	0	0	0	0	0	0	0	0	0	0	0	0	0	0	0	0	0	0	0	0	0
P02786	TFRC	Transferrin receptor protein 1	84.9	59	1000	4.115e-109	279.77	6135645	4026540	4068893	6822421	6451988	9006583	6713988	7230355	8015188	13611183	12995179	8113600	46485636	58203662	32600888	40079138	52114215	22247223	24568969	33530726	19394374	10796895	19669705	25452310	66607095	100162387	24599964	90021945	23702223	19687362	14381196	20633474	7832000	3423243	13059554	18461503
P02788	LTF	Lactotransferrin	78.2	4	40	9.5805e-15	187.63	2642191	1297511	4511936	7094319	4571660	1645383	2399277	2007596	3237574	1534468	1849277	0	1220681	1644681	632319	727085	788511	504351	640730	596783	775383	388543	605211	1077553	524719	781591	235389	955809	712734	653430	335626	367474	180711	47435	0	0
P02792	FTL	Ferritin light chain	20	15	371	2.9983e-154	287.57	544564151	298980996	439545733	946344956	273122722	235826389	140448989	115814678	1299835728	1796999267	2317353300	1356831600	6770256	9596167	9583978	31487467	7812889	11775100	9662533	13200400	22335944	11918133	7694544	17338022	13953833	27533022	2571078	22606089	2380822	972222	708540	14057158	2314456	2721102	19226544	27152222
P02794	FTH1	Ferritin heavy chain	21.2	32	534	3.4353e-73	197.81	500492582	219442136	297451327	578601845	227095345	207553855	159305836	142512173	798916500	1240909164	1482154645	1004916671	8647882	11255669	4289675	17733718	17344753	14179181	7440627	22325591	57362109	26156518	22607355	56676582	3353282	6965176	1975749	11376547	12097740	12160982	2658609	39761222	8412235	3722402	35359845	60657471
P02795	MT2A	Metallothionein-2	6	4	110	2.7837e-80	203.04	26833341	2145042	1844968	3697912	13276402	14773722	28392271	26106158	12050514	16591163	25370723	16856785	9013591	11391596	704771	23037843	92766938	22681510	32364898	68198050	89594370	51920602	45816267	94305550	599850	296467	731021	6221300	99157755	94100289	42082923	274777056	27646616	18038165	43717310	92461793
P03915	MT-ND5	NADH-ubiquinone oxidoreductase chain 5	67	2	4	0.0015222	90.629	0	0	0	0	0	0	0	0	0	0	0	0	274111	213178	0	125872	0	40233	53534	50189	0	42113	0	308139	103322	321833	121821	766083	188967	313478	60622	0	62533	25524	168228	201639
P03928	MT-ATP8	ATP synthase protein 8	8	4	130	3.5438e-09	149.19	44588000	24056000	33232333	62025667	14821667	3598667	3308133	4786667	12190667	23227333	23589333	15934000	9468267	4944333	10902433	22266000	6398000	17254667	21562000	18407667	19742000	16639000	24741000	21867000	25895000	18797667	7361700	37681667	6876067	6435040	6533567	8867667	8326567	2799433	2877267	15465333
P03956	MMP1	Interstitial collagenase	54	35	171	2.2775e-195	342.26	7779204	3416088	6135783	11380058	45563	0	0	0	0	397583	964588	413804	128081108	106177908	51417525	63461654	0	0	0	0	7215	37088	640333	0	385783	327854	23021	26769	304888	407758	53192	189508	0	125533	0	0
P03973	SLPI	Antileukoproteinase	14.3	2	6	9.6542e-05	99.815	0	0	0	0	0	0	0	0	0	0	0	0	0	0	0	0	36408	0	0	0	0	0	0	0	580763	2824388	441575	2342600	0	37673	0	0	0	0	0	0
P03989	HLA-B	HLA class I histocompatibility antigen, B-27 alpha chain	40.4	1	1	0.00070293	52.298	25957391	11356543	12493259	25047089	7542075	9615979	9724447	8991128	49867935	75894496	62614661	48365745	0	0	0	0	0	0	0	0	0	0	0	0	0	0	0	0	0	0	0	0	0	0	0	0
P04040	CAT	Catalase	59.8	43	313	1.012e-33	176.48	7437224	3668390	4823224	7717114	7388979	8339883	4924466	7180762	14566590	22528039	18945690	15531538	6793693	7759103	5295538	8128293	7489562	5675983	5869255	8189955	6657038	5201493	2629614	12282328	2519997	5619546	1593463	5371234	7373645	6513203	2090493	6133466	3311390	1050377	3658641	5935817
P04049	RAF1	RAF proto-oncogene serine/threonine-protein kinase	73.1	15	56	3.0017e-10	90.592	339344	295028	513033	533031	0	146138	340387	252636	356715	557977	975259	573141	2480366	2302278	1598772	697022	1916630	578511	708457	914055	540048	492755	130980	909819	65525	796035	487750	415321	2936287	2894213	921303	2721217	2188928	1290800	3005785	2438653
P04062	GBA	Glucosylceramidase	59.7	39	378	7.6292e-128	210.27	46666207	22357353	21337683	38359253	77132503	64728400	56665443	43036070	26848907	66856687	68005690	29817547	10642017	6822333	2545880	1236760	38294630	2760981	3933540	16745113	30760717	13037363	16890250	28403667	8789310	1922593	4411154	10278367	3244770	3201907	3081073	4945213	4957946	1599662	4008050	4708903
P04066	FUCA1	Tissue alpha-L-fucosidase	53.7	24	160	4.18e-36	190.62	9446156	5147712	6432054	12530188	14234100	14844136	15294720	13182056	5093919	6174647	6778477	4455612	0	0	251480	0	9084928	2011816	1719628	3909124	1518636	2145700	512840	1807168	491008	3980346	617155	969608	1766972	1193468	286755	755680	989548	95142	1936908	431716
P04075	ALDOA	Fructose-bisphosphate aldolase A	39.4	60	3321	0	377	651662424	317458857	565558453	1036202318	375907843	435606335	490416927	441762625	830848569	1661684076	1725391287	870279538	588986870	1012653921	599174870	650311520	1489417216	730488223	795097264	1094733985	378083397	198639338	329728303	293617321	270048712	334009008	109427911	315463818	530910675	474756110	284726798	394988757	491607041	267198694	487199012	725060452
P04080	CSTB	Cystatin-B	11.1	10	312	5.995e-103	223.93	117287000	51686833	89856167	181565000	69444167	97260950	104348233	91360167	169663333	398519500	403983000	221446667	206205833	263688950	107691167	192508167	109663833	53703833	66637667	60188100	67832167	33892000	39120667	69833167	16848333	20494167	9347150	36611167	164325000	144338317	56791667	73940000	64989762	37158833	74804833	120067667
P04083	ANXA1	Annexin A1	38.7	59	2225	2.2233e-283	343.87	416375370	184479318	293783575	455202635	322995355	294221635	282123710	285243785	332428228	601086315	658999225	293794142	709881000	995310525	1811117620	449566060	1718187875	134079087	268998980	303630260	1198935950	293662670	1078174570	989061590	161298180	583354115	438305700	448762415	1069135550	1033985597	430457700	1299748450	1794263870	921708342	1989093920	1470539055
P04114	APOB	Apolipoprotein B-100	515.6	11	45	1.3638e-19	160.11	2101724	745524	418706	1747237	1857101	2437130	3796556	2199699	539889	1766767	3674814	3946225	0	0	0	0	0	0	0	0	0	0	0	0	0	0	0	0	0	0	0	0	0	0	0	0
P04150	NR3C1	Glucocorticoid receptor	85.7	24	136	3.8565e-31	145.43	0	19682	0	62105	445191	415211	396791	520332	85005	79350	346982	419673	1437527	3732313	1136918	877398	3522337	832293	932421	893304	821484	429060	246613	1291607	149027	1655955	675711	932600	1132441	1113193	211004	571368	1721327	1153143	2284957	4182919
P04156	PRNP	Major prion protein	27.7	6	73	8.1352e-51	229.17	15645167	6862167	9531317	16502417	8594725	36422733	31223875	33953542	23829583	60975317	56470667	41717333	4832500	6748250	3638750	6218083	1280625	1192917	1481425	2542667	977683	923067	1432875	2992917	80342	0	0	203442	3180417	2854250	1950650	2929167	374392	106050	423842	1282900
P04179	SOD2	Superoxide dismutase [Mn], mitochondrial	24.7	34	580	0	372.86	299375408	137080367	156979450	288590167	38593017	36693950	23515250	36156050	337740283	541234992	473761733	308914958	57075858	45528083	28801049	47965923	534807192	86907340	129890367	390899767	551057217	383316933	368408367	1150786208	101606158	132396725	28408890	92928350	123934889	108952567	81660343	142517892	13992500	5750028	24654025	29622858
P04181	OAT	Ornithine aminotransferase, mitochondrial	48.5	50	711	2.3223e-105	215.1	70309177	42349032	55995823	90440468	36677586	30476641	26908191	28556250	95686141	180566636	155813814	80821150	83854514	86065523	46699205	84353782	46926701	16550359	19240245	43494768	55449764	40441405	35660395	65467255	24536709	48531550	6455533	20303582	49194595	40280659	23457095	34016574	55420573	28286531	42136164	55887741
P04183	TK1	Thymidine kinase, cytosolic	25.5	13	111	3.5013e-125	254.18	0	0	0	0	0	0	0	0	0	0	0	0	1588521	5684571	2022135	6461114	39200714	5255404	8387129	13772239	551421	213914	157361	718256	1451738	5495500	6213540	4808703	34207926	26724875	10628035	32446021	66695407	81795814	157053021	74158079
P04216	THY1	Thy-1 membrane glycoprotein	17.9	9	363	5.5185e-260	366.49	445597857	268354000	339233843	513071429	761780000	1024121429	1001864286	1057307143	497628143	1143981000	1081962143	629201571	0	0	0	0	283217143	155675714	217260000	204254286	154586714	196232857	202290000	537642857	3106200	2535257	1072371	4649571	0	0	0	0	43632000	22751714	61517000	117031429
P04222	HLA-C	HLA class I histocompatibility antigen, Cw-3 alpha chain	40.9	5	33	1.1922e-08	143.03	0	0	0	0	0	0	0	0	0	0	0	0	2537369	2349506	2802903	1837946	25491096	5780589	6240232	27437817	9319600	8365369	4947605	21251381	1544908	3894883	106899	597213	10016150	9099470	4232678	9040308	3975600	903276	3714700	3206691
P04264	KRT1	Keratin, type II cytoskeletal 1	66	63	1059	3.8313e-106	280.03	42791806	48455305	23982906	172753002	53610210	75134983	50733292	49135907	83430679	114273594	45383409	22700806	25081663	14008790	26974762	10988614	60969339	16318658	18924005	8697488	63474603	13975759	27659226	84524314	31033700	162039170	13994055	37336510	11356442	23611703	12206242	31198729	13267755	7944244	29613622	14043732
P04350	TUBB4A	Tubulin beta-4A chain	49.6	4	25	9.8464e-33	164.04	0	0	0	0	0	0	0	0	0	0	0	0	487535648	502120066	321722949	330552423	449109547	141160879	167758394	320516791	373877073	293938561	416824861	366018814	149586545	204195038	37062556	122636804	530830877	526945162	335214822	378893538	286324442	193728646	219074999	277051642
P04406	GAPDH	Glyceraldehyde-3-phosphate dehydrogenase	36.1	56	8400	0	495.34	2611673418	1293941121	1925223552	3136220005	1628705489	1915462359	2220976874	2047588951	2786670490	5674163231	5512832141	2869472185	3952637106	4462881156	4601438137	3099886044	7975479767	1344531128	1570151328	2637908861	2875984211	1412411711	3693072757	1725871750	820292635	2387570367	638152844	1046869117	4059589456	3959459300	1489931568	4172017556	4294271470	4386850472	4942864559	5238909667
P04424	ASL	Argininosuccinate lyase	51.7	16	109	2.4043e-17	150.27	1019633	472813	1028696	2016417	344417	661738	577471	182746	937046	1433250	1342971	967379	3363799	2942483	1360158	3336205	2351640	2544650	2715771	2499463	1656524	756592	715517	1373942	355279	1030413	217214	625800	4261979	4121433	1883858	2543467	975862	469111	1163313	2396129
P04439	HLA-A	HLA class I histocompatibility antigen, A-3 alpha chain	40.8	4	75	2.4298e-21	214.83	0	0	0	0	0	0	0	0	0	0	0	0	23062849	30403019	16677899	17229083	44622340	28907723	33293040	29922270	5752394	4557261	4024818	10136952	438698	641646	209551	1171353	3260163	2777385	1093947	1987101	41024020	21865336	47421441	67671632
P04626	ERBB2	Receptor tyrosine-protein kinase erbB-2	137.9	11	31	8.3058e-05	84.658	209055	76423	120426	36162	273938	0	214364	345002	55020	181150	363586	374304	121329	117916	33538	37252	99790	90313	137654	102254	76339	58130	55109	178618	107164	363343	78007	728509	190466	131774	25464	212276	305078	50238	516795	950761
P04632	CAPNS1	Calpain small subunit 1	28.3	30	682	6.4044e-208	374.7	96988936	55558445	87020036	100795273	105894364	80105809	92679255	79233745	115830691	233154000	255460973	147938909	398996545	424362145	293739100	217846985	595140036	110309091	157847780	186828664	586530455	163112000	308704091	224898573	47364100	63179091	43920195	37045056	287933920	266836977	171898564	209140518	368848727	267547282	503614636	225464275
P04637	TP53	Cellular tumor antigen p53	43.7	17	156	8.6066e-123	195.77	0	0	0	0	0	0	0	0	0	0	0	0	8846657	8655223	12846463	6002865	27392949	9067850	9164026	10976345	0	12067	0	118165	26443095	46670256	14001305	24710470	5034475	7279852	2957370	3344780	2607095	1699881	6125605	5188390
P04731	MT1A	Metallothionein-1A	6.1	1	1	0.00038873	73.067	0	0	0	0	0	0	0	0	0	0	0	0	2410378	292736	66606	6151	2249567	26671	11001	59256	27044	1774	148301	16406	53993	0	0	0	1726980	212215	206456	110026	318400	2549717	615340	650229
P04732	MT1E	Metallothionein-1E	6	2	30	7.5572e-42	166.6	0	0	0	0	0	0	0	0	0	0	0	0	162219	1167341	337319	13536384	8170817	753248	1338246	3808343	6823408	2934297	1954926	6778590	293240	296467	204800	4069159	21491183	32547624	7223848	71838655	5982255	2654780	5403581	18943167
P04792	HSPB1	Heat shock protein beta-1	22.8	44	1537	0	424.94	414130979	257855564	432543714	665252714	748606286	621086779	718447800	622520443	695119313	1265603836	1336423007	786486879	213104376	239403629	108673957	141905557	329511002	145415100	320227157	282878667	297118229	180793844	183776001	294349922	126675742	170823989	60807796	192189671	932839000	784177636	485799524	708579689	855921686	575171352	936825357	1186047606
P04818	TYMS	Thymidylate synthase	35.7	12	62	2.9191e-48	192.64	0	0	0	0	0	0	0	0	0	0	0	0	8753856	19715919	17104855	23357813	10020838	8714389	10675648	9908625	5654994	440521	152729	6196775	390113	6693394	2983550	9032463	7110638	5261313	1363688	3364825	2358706	1108836	3995450	10508206
P04843	RPN1	Dolichyl-diphosphooligosaccharide--protein glycosyltransferase subunit 1	68.6	86	1820	5.7079e-170	267.75	182736066	91442439	116030071	198067028	162086729	194572879	179058024	182851926	214720867	411251119	354141150	197119316	117023607	138814434	102617618	68021836	119851909	41240610	42040719	73876552	95702116	57076439	46682031	134283910	97790230	154204403	58012945	110519531	167419076	153072959	49417542	112733641	107080077	37025262	126342571	135078967
P04844	RPN2	Dolichyl-diphosphooligosaccharide--protein glycosyltransferase subunit 2	69.3	52	995	2.2218e-304	288.21	66668251	46611643	63365435	98364910	62234035	86535412	81021288	82875600	93829246	170102270	147020799	81888535	140673346	124689769	162996638	51668527	146155615	21700896	39837235	61189400	140514023	41126269	86622065	84294077	36659385	273269027	207085000	105504538	66261985	59320815	51701688	93875250	157141935	117886227	164569308	98500077
P04899	GNAI2	Guanine nucleotide-binding protein G(i) subunit alpha-2	40.5	28	699	2.0232e-304	458.11	234732795	114283010	140068719	248814508	160734202	196728559	176721705	178510065	204571899	331113623	345746746	179906308	81083654	94520621	43449026	49068470	122237496	46151137	68753553	90027076	104107485	62281467	59620980	109539075	25677530	28453318	11580374	48152436	81099989	73914752	35851592	74009033	22682455	12630369	24718390	38641302
P04920	SLC4A2	Anion exchange protein 2	137	9	23	4.876e-21	107.76	0	0	0	0	0	0	0	0	0	0	0	0	20547	66381	10140	37532	0	8766	0	0	96135	75909	110696	152566	419200	573846	101336	598970	30823	11981	17156	0	108711	20064	233577	234363
P05023	ATP1A1	Sodium/potassium-transporting ATPase subunit alpha-1	112.9	57	772	1.1567e-148	271.62	42626356	25054626	27621157	45319878	29468739	35461686	33363886	27650465	34804725	67768692	63819306	39551754	31876661	39800783	25282499	25125800	35485581	13865484	24727961	17569175	26939401	13256782	24328743	36976322	33219787	62522511	56858328	63084082	33555902	29794424	18550828	26954645	50936035	37973470	64573948	48982940
P05026	ATP1B1	Sodium/potassium-transporting ATPase subunit beta-1	35.1	16	184	5.6404e-25	186.3	5342400	3264454	4091615	6528269	23877792	23812392	19573300	17637538	6089769	11030855	9298538	6838423	12653089	14606385	8671977	7363415	10170341	5371531	8786169	8370369	8035923	3689570	4044008	9540546	5060154	7987846	2341623	7977762	7470823	6433085	1640154	4783915	17860923	4852162	11908770	19523854
P05067	APP	Amyloid beta A4 protein	86.9	32	191	6.8848e-39	211.78	12228046	5582581	5269736	8567226	8457778	6421489	6958379	5880558	5810361	10071436	8697443	4924046	1476986	1785514	965672	946547	1450419	842664	941575	1188411	2723686	2125198	1863543	3016025	3161158	5551125	1029948	5403517	2001497	1920225	615025	1205375	2548907	978232	3384514	3568794
P05091	ALDH2	Aldehyde dehydrogenase, mitochondrial	56.4	38	267	3.6983e-69	176.95	1476379	836128	744354	896567	2312072	3296018	2609707	2192747	4772574	8023365	10680781	6173140	165779	410797	107131	36468	4141484	3056686	2892656	4340629	3850231	3594109	3531877	4952439	33926178	55208110	15003707	41833057	3806752	3580993	2034519	2689056	7355887	2615905	6126486	10632798
P05106	ITGB3	Integrin beta-3	87.1	41	288	1.538e-42	208.25	43691913	27023205	32177957	49678008	620711	695776	626071	1046326	32895647	47684534	50299684	31047739	659734	825532	472750	693584	3414346	2213726	2696379	2645158	3155163	2144003	1528629	4272266	328879	622122	101319	705105	0	0	0	0	0	0	0	0
P05107	ITGB2	Integrin beta-2	84.8	10	27	9.8752e-05	91.62	0	0	0	0	0	0	0	0	0	0	0	0	863018	1329732	463820	678708	0	0	0	0	0	0	0	0	0	0	0	0	0	60584	0	48275	544770	127174	678186	950874
P05114	HMGN1	Non-histone chromosomal protein HMG-14	10.7	12	98	9.6107e-61	148.2	41949000	7971150	11200450	15876750	16086850	11458938	14940720	18269000	18281423	26384553	20176353	5326100	19997325	23596620	12480680	13407550	14710688	6145105	9687340	7480960	6136330	2978303	5981450	4380815	7859750	19630975	4565775	16414400	28164725	16934425	8362175	11108075	14980650	7031950	11828625	11289375
P05120	SERPINB2	Plasminogen activator inhibitor 2	46.6	32	445	0	402.35	129670	0	307345	612720	1289615	1396495	751440	1079055	559295	2649515	2298150	2109140	498900620	528246665	404383800	381041085	2278504	2394614	2794968	2747045	3439735	1458145	899934	9731520	0	414095	561675	1407500	12810540	10261645	2765530	11551525	19410830	14490152	0	336079
P05121	SERPINE1	Plasminogen activator inhibitor 1	45.1	44	331	6.9087e-152	230.26	18254397	9680764	11841699	22379768	102735714	84521841	91382841	89294891	12621286	32685868	35607204	21038614	37163747	38394227	31442091	29335106	143635114	7101959	33431185	26204368	91765232	4527580	59235359	61942227	258631	2879121	465668	0	3064864	2545870	6882972	27596691	13144	7378	0	3119478
P05141	SLC25A5	ADP/ATP translocase 2	32.9	16	513	2.9584e-72	233.54	114412878	55989297	68209644	123955122	36470337	49966050	51441747	50621195	152943782	266599703	206878808	155479777	165774704	211183037	162615343	90400844	95692202	64550976	63372614	87012535	82419006	61703093	58088805	167651121	136416684	147485637	46186890	197685993	163619259	128825472	80272303	90427230	82833285	43643664	97603494	182819039
P05155	SERPING1	Plasma protease C1 inhibitor	55.2	5	9	0.0022975	76.221	408952	544213	541200	711943	519965	469357	629122	556713	1048348	1860174	1971913	1613604	0	0	0	0	0	0	0	0	0	0	0	0	0	0	0	0	0	0	0	0	0	0	0	0
P05156	CFI	Complement factor I	65.8	10	18	8.7413e-06	99.522	0	0	0	0	0	0	0	0	0	0	0	0	10683	0	0	39250	0	20769	0	0	0	36300	0	0	127157	683038	35994	320933	0	0	0	0	842082	173747	1552367	1999180
P05161	ISG15	Ubiquitin-like protein ISG15	17.9	15	155	0	383.11	1720307	1000600	1546267	3656642	164833	152892	459200	307783	4019358	7908974	7529000	1902675	992103	639408	9368	564383	81572683	14075580	18955848	25475803	5133726	3151842	2545867	33285337	7016400	19744538	10710683	12621283	6535461	4586614	2723069	4954942	367156658	169422850	372293725	270939258
P05165	PCCA	Propionyl-CoA carboxylase alpha chain, mitochondrial	80.1	30	98	8.1978e-10	135.43	897587	528985	384037	796952	61928	104072	228770	76137	1630787	3108263	3145189	903278	1512857	1239239	429083	583620	273480	92124	117175	132054	377063	51747	158830	174583	2047698	2434159	521015	3041576	1906617	1629441	990517	1016102	157582	65703	222791	442335
P05166	PCCB	Propionyl-CoA carboxylase beta chain, mitochondrial	58.2	23	103	1.9864e-22	141.58	689328	197388	144234	594163	112941	284819	221004	0	743844	6495969	2410500	1427397	2132263	1929866	1427481	1473953	206297	204350	102494	279928	285650	295107	117679	432725	3687975	3118200	1668272	9077938	2874809	3051019	1086163	5709406	787741	290197	872707	2999209
P05186	ALPL	Alkaline phosphatase, tissue-nonspecific isozyme	57.3	17	57	1.4305e-43	173.72	0	0	0	0	0	0	0	0	380475	595154	555786	0	77350	242543	0	0	98857	39790	0	58343	0	0	125134	0	5503325	7117925	2834195	12112321	107850	0	0	0	0	0	0	0
P05198	EIF2S1	Eukaryotic translation initiation factor 2 subunit 1	36.1	57	913	7.0003e-182	263.08	31128259	14228695	21373945	49584291	10657441	20721473	23360955	21879155	40297727	77937950	82712100	45165227	104813768	119622986	118264964	83811764	105593865	23764777	27347184	51084805	105543665	27572964	49338014	77488777	20408271	42848173	10591762	27276176	103674041	97537532	44095432	80891877	41319309	26327603	85505606	90348386
P05204	HMGN2	Non-histone chromosomal protein HMG-17	9.4	2	2	0.00031562	76.85	0	0	0	0	0	0	0	0	0	0	0	0	2736850	16614000	1299000	2369750	1238000	1093900	1300250	3447450	899300	986650	3653250	1289450	1729900	12022000	2361800	5061000	968700	1797300	652000	1761550	414010	547450	1354100	1784600
P05362	ICAM1	Intercellular adhesion molecule 1	57.8	37	617	4.0605e-99	218.48	111539896	60061279	76840617	93935129	20870739	19466482	22120561	27514375	59025507	98584171	88214357	75234557	8862518	9331247	5737607	6391775	24331863	12228418	13815739	18682549	33400018	25331743	22807436	69667446	503046	1211633	401161	2390273	37423039	35218221	18206979	33007865	936414	380289	826979	3200807
P05386	RPLP1	60S acidic ribosomal protein P1	11.5	10	789	0	483.61	535282333	236432667	392131000	602705333	413461667	683047667	659477000	657646333	970367000	1336819000	1679175667	1071149000	1758456333	2857063333	2355550000	2969400250	1492346667	564312667	1529680333	1807892333	3334216667	1953597141	1905543554	2312128667	1296555000	2469993667	2477512667	780920832	381732667	1530709333	1767137237	1721992903	3187477000	1358645333	3231516667	1973702333
P05387	RPLP2	60S acidic ribosomal protein P2	11.7	19	848	4.9942e-276	383.61	496083500	205564000	456409833	678713333	81523000	350031500	547647500	439077833	668380833	878396833	1065014333	471392500	699501333	913792500	756806283	745200892	925581900	284720217	421542000	379521350	494877783	296000263	613354173	381930533	394417717	422155333	219139433	479238284	689908717	676113035	464297370	714186232	239309950	186342000	465445167	744778117
P05388	RPLP0	60S acidic ribosomal protein P0	34.3	38	1145	4.1255e-95	297.18	205533807	84509200	121179143	230595707	132342514	178050286	163909786	142806093	201960114	320863857	328409143	204831286	497085443	581146200	376140771	351978671	302790643	81552286	101538121	216655043	181992757	128045943	177482314	232350879	108379593	197028471	56039614	131928600	337067507	316874486	161429793	279716457	148757414	118670507	257538293	299908929
P05412	JUN	Transcription factor AP-1	35.7	7	60	1.344e-113	272.33	1837040	901620	802510	2029860	857330	1136400	862840	1013900	5278930	7561600	9266900	3375200	10105680	10352700	6332800	5192390	3514340	1520860	2137647	2097660	2370400	2317940	1467420	8104530	175660	223470	92818	811560	3275340	3681490	652020	2242690	0	0	118420	0
P05413	FABP3	Fatty acid-binding protein, heart	14.9	2	7	3.2534e-05	140.5	0	0	0	0	0	0	0	0	0	0	0	0	0	0	0	0	0	0	0	0	0	0	0	0	187500	6384000	3376418	2645505	0	0	0	0	891363	322464	341673	266118
P05423	POLR3D	DNA-directed RNA polymerase III subunit RPC4	44.4	5	38	2.6447e-09	107.65	0	0	0	0	0	0	0	0	0	0	0	0	808747	1193064	2845214	399818	0	194955	734845	506455	441893	215627	170814	419518	0	1189750	554777	386632	1219164	955618	268523	770636	475286	146085	550555	1363764
P05452	CLEC3B	Tetranectin	22.5	6	27	3.4256e-06	116.3	2913370	1323160	3796310	4972750	4360830	4211200	2588310	1890260	3453630	3258980	4125370	1428370	0	0	0	0	0	0	0	0	893640	337270	0	330850	0	0	0	0	0	0	0	0	0	0	0	0
P05455	SSB	Lupus La protein	46.8	67	1087	5.836e-122	260.57	40534872	20522655	30594776	54661891	30209891	32867750	31350055	29448259	54879307	90170205	97948250	43448423	172861832	183008036	129951559	128057123	112265565	18036828	44457849	69838035	151592795	53275710	57010832	112602982	81085579	159798727	58805535	134843375	114587464	111019991	57602453	126617740	179430739	120371808	193376968	184298559
P05496;Q06055;P48201	ATP5G1;ATP5G2;ATP5G3	ATP synthase F(0) complex subunit C1, mitochondrial;ATP synthase F(0) complex subunit C2, mitochondrial;ATP synthase F(0) complex subunit C3, mitochondrial	14.3	4	231	2.1701e-39	132.35	1344625	2226751	2393815	2802625	0	26959	114619	28433	933981	960688	795600	0	2604975	2058038	1736713	3392450	1383863	1076588	408563	1939750	720250	439763	169960	1631714	624788	4522875	2333375	5610625	1903813	1342700	148163	2500771	1846625	924938	1177750	1776500
P05534	HLA-A	HLA class I histocompatibility antigen, A-24 alpha chain	40.7	7	28	4.5351e-24	130.1	15093118	9517607	9923760	18448854	26225616	21480048	22989017	25776007	38071727	54641157	46514236	38784903	0	0	0	0	0	0	0	0	0	0	0	0	0	0	0	0	0	0	0	0	0	0	0	0
P05543	SERPINA7	Thyroxine-binding globulin	46.3	3	12	0.0013723	81.548	116130	43380	192313	416126	1196865	1150596	1011552	1302943	305026	696213	549896	281926	0	0	0	0	0	0	0	0	0	0	0	0	0	0	0	0	0	0	0	0	0	0	0	0
P05549	TFAP2A	Transcription factor AP-2-alpha	48.1	4	10	0.00023232	74.162	0	0	0	0	0	0	0	0	0	0	0	0	486979	178611	0	73947	0	204255	216084	63900	146963	83284	78834	144542	467116	429000	53063	248595	1380189	703763	309263	332816	209768	96139	357453	399500
P05556	ITGB1	Integrin beta-1	88.4	69	1742	1.0179e-173	307.87	209015741	115253192	103781600	177410330	183402057	174430219	174790122	174231379	158302939	251569611	255022546	169544641	53612894	82172949	50368128	83596127	117765885	40429222	53943505	89110368	72272127	57787005	66643027	118429855	16115516	29723351	8260081	35940768	37240491	28334525	19286425	37760164	38610240	10762489	35924127	53690728
P05783	KRT18	Keratin, type I cytoskeletal 18	48.1	73	3288	0	490.74	71582227	41314295	41101710	72077612	204601666	204723973	241616025	245110979	57959360	95962347	85912160	63987142	182841655	272298576	462332344	202964534	1502490620	263442313	316826782	356502573	1979645375	632220649	1114053360	1775880162	1737227520	3647874305	4256180769	2986073869	1157024180	1111553953	669541190	1459224514	841442262	626820528	1012177518	421577999
P05787	KRT8	Keratin, type II cytoskeletal 8	53.7	58	2348	0	449.42	16829391	5224961	4218062	5843786	9963549	14283945	21122596	26351136	3810080	5002495	3253907	5516348	4562241	6329590	4508166	6004848	564773928	296743727	318154552	395818095	1070949056	745434862	1170229238	1181232081	1424178725	1825689197	827389569	2227200966	626602947	678187698	425611656	594627159	216799151	135298495	315178580	373537698
P05976;P08590	MYL1;MYL3	Myosin light chain 1/3, skeletal muscle isoform;Myosin light chain 3	21.1	4	92	1.3728e-32	182.33	60814615	15888769	8837846	10649077	26734615	24249231	31440000	19593846	20705077	31870769	41963077	60976923	5958538	5589385	1220808	11564692	14081000	10544385	10773231	19479231	24839692	22243462	1875385	30516923	420177	1765562	794508	6834231	5886769	5742923	2304338	8934846	1151538	459108	1948800	3614462
P05997	COL5A2	Collagen alpha-2(V) chain	144.9	52	305	2.3405e-50	175.44	4254831	1881407	1666651	2562409	37048892	29369120	30949331	24218955	4790100	10217408	12247345	8905021	76914	73944	57349	0	204433	290014	317854	348965	1636256	1507797	953679	1537282	20062	34897	6908	28223	32958	40709	0	68127	23026	0	0	0
P06132	UROD	Uroporphyrinogen decarboxylase	40.8	28	329	3.8087e-144	257.13	4679406	1388548	2102532	5710994	1791855	1401465	1495794	1944164	5620312	11894476	10802147	4879188	96368971	105485436	78499212	74227318	39150376	6589400	17099929	15638324	19235504	5026559	12688187	16319724	13528051	22684982	24397935	20531347	18666500	16701010	17348680	27979441	27366488	24704065	25955700	22835282
P06239	LCK	Tyrosine-protein kinase Lck	58	1	1	0.02179	67.726	0	0	0	0	0	0	0	0	0	0	0	0	209878	325515	239936	122278	83408	43378	48526	75374	54931	77703	42280	103540	74971	139612	15444	87990	195727	156622	48458	69094	50751	23451	23404	47597
P06241	FYN	Tyrosine-protein kinase Fyn	60.8	5	10	5.3317e-05	89.403	0	0	0	0	0	0	0	0	0	0	0	0	681292	650937	794141	2188695	1208513	177271	213832	450923	1382322	694743	737928	1344155	437565	987401	409849	2633298	893419	341955	359785	854283	151113	125998	1527727	943420
P06280	GLA	Alpha-galactosidase A	48.8	14	73	1.7758e-07	131.28	2475074	1548452	1561033	1892511	861593	1008626	1000737	605937	0	0	0	0	3160122	1039741	53059	92507	2305370	787596	705759	953552	229093	235789	3633858	1042667	3120059	3410348	1268664	1852089	1170937	2608689	1749844	822163	2155263	804989	1672244	2909259
P06396	GSN	Gelsolin	85.7	72	1051	6.9855e-170	255.94	162867087	76529123	132088232	238748284	81513227	82581757	83254908	79306492	121363782	224539166	247991182	134857802	3837276	4641729	2594787	1670234	23749516	11196694	15914063	13815824	20401629	10875968	11541861	17296050	16309421	25479461	8015674	18238479	12141993	11501510	6308249	8744141	1557516	470506	2128895	1953863
P06400	RB1	Retinoblastoma-associated protein	106.2	11	37	6.8981e-14	124.47	0	0	0	0	0	0	0	0	0	0	0	0	1084370	1363519	635485	980866	552949	349355	464740	503933	157255	66299	143446	534730	283070	818600	45092	565330	0	0	0	5578	78470	3594	120487	193243
P06454	PTMA	Prothymosin alpha	12.2	15	822	5.8342e-56	239.66	55051167	32065497	43482540	55715767	8919800	43372133	21697867	9258433	60937833	47130033	63966933	41341600	91581967	307486500	74417033	369734767	104418833	123014800	125666000	230689467	84006367	32332000	58248567	65913070	71211810	27123867	51152990	127659200	124770733	105516333	157247667	315687833	240222150	125144000	153294667	920186667
P06493	CDK1	Cyclin-dependent kinase 1	34.1	19	375	6.0409e-130	259	0	0	0	0	0	0	0	0	0	0	0	0	43364164	65955141	31826885	36760234	47168474	14369996	21520421	16179454	12575893	8325941	5388040	21197966	15429396	30082070	10005097	30462629	17136070	15453702	9990601	24006888	49846872	30935793	58345216	73804424
P06576	ATP5B	ATP synthase subunit beta, mitochondrial	56.6	61	2409	0	476.98	390429113	214117517	237872073	392069233	198732730	209967123	188773186	181366778	368459684	743284589	802124823	501063530	462027013	490419590	464167193	365804667	440006430	70195483	157415137	249767630	486090867	177879823	142662154	481811867	392986967	722344143	515710006	601596930	190375107	179983958	149991903	263306817	484839843	215830481	536660353	348557877
P06703	S100A6	Protein S100-A6	10.2	17	212	4.6578e-82	277.06	418656260	140507740	114026440	161884920	71360648	385422000	446498400	408656240	338839920	414960206	500480280	832907000	1170202980	2455641320	484234742	1362859980	856662774	342429164	513027742	1938329420	490060420	86232848	197662960	1554967418	92044920	235358713	31522716	667944852	420910516	247733970	168583080	1120343800	1452343550	289407274	592881684	4366493960
P06730	EIF4E	Eukaryotic translation initiation factor 4E	25.1	17	260	5.7638e-22	188.66	18401645	9141264	13865409	22337082	8667627	18863364	12253336	12208900	19098973	43379545	42451818	25604909	52951927	58291091	20220656	41481359	34192323	16172408	24612513	42187190	24544027	13355699	20811545	38436918	22374091	27011499	10762904	34752896	72116345	42270300	37625455	59428375	31454373	12137203	17330329	42519727
P06733	ENO1	Alpha-enolase	47.2	62	4970	0	521.81	529706074	296005475	506685202	750834194	530793654	479770928	538544354	498499036	581055048	1051264728	1179818595	676069064	2378051862	2514040189	2191768195	2036002986	2127878819	595541658	984821892	1246631336	1390382426	707279242	855110849	1377095184	1004367319	1335011697	641394615	1295602355	1521860587	1802664221	1087149775	1638329660	1424982936	829439146	1652512100	1907483411
P06737	PYGL	Glycogen phosphorylase, liver form	97.1	73	783	8.7655e-152	301.16	7824222	5352611	7821970	9824331	4239514	7873801	8176208	8294955	12263229	18684140	21407673	10903379	2761541	2890541	1278531	626157	58159052	16550253	26212614	36020704	63580100	28334466	41788641	47999843	5697912	13553605	5479831	7496192	82147296	71002704	53605339	95991309	14247092	8084772	16201282	11829639
P06744	GPI	Glucose-6-phosphate isomerase	63.1	56	1393	1.2759e-204	354.88	52979021	25998139	46872757	75421321	33535580	37996842	36306671	35701718	58778571	120553929	144115725	67982936	164021543	201866571	154285679	147918625	463480386	67094986	157224929	144659921	131358771	43002302	124278279	129674913	115934932	455123439	331787581	268828696	82926629	71631189	65257970	154624362	289602517	176301982	328392429	302023950
P06746	POLB	DNA polymerase beta	38.2	5	22	5.4815e-07	125.74	0	0	0	0	0	0	0	0	0	0	0	0	368595	656995	1486558	1539847	605084	395211	298279	315105	48997	209989	121994	529363	108931	242553	91578	250258	4106632	3617126	1369700	1176442	44251	59972	222963	305363
P06748	NPM1	Nucleophosmin	32.6	35	1503	0	422.87	298232086	154796264	148090479	238499357	213668564	252690390	261516807	288332314	378704407	626065750	628990136	534394857	1308140503	1591934807	1128758621	1619926414	531090044	178319529	326623491	602200109	952733029	555103043	558681164	913063964	1124354164	1169531494	977060251	1383321986	1269119234	1255253650	780864307	1590310321	884568394	681613582	894920651	1202989554
P06753	TPM3	Tropomyosin alpha-3 chain	33	61	1483	4.7024e-260	368.53	1341319332	688167269	868220397	1313532338	1062921803	1211304404	1030862125	1047278292	1456638500	2305440088	2270572549	1612028166	272309977	413763380	229691616	376344608	423568362	195038575	266664896	312226350	501020655	356315145	291419102	679563288	110900709	113684784	41088235	202206919	300965184	272550603	113942044	196756285	84099821	49976147	116613961	216646861
P06756	ITGAV	Integrin alpha-V	116	105	1342	3.9513e-152	214.47	80047510	38415218	53316668	92626483	70182757	67801048	65180551	66288052	73509597	131322740	124183765	82379418	5101465	3899982	3347200	2481141	25787603	9004568	11340860	20230452	17026435	10651311	13521542	20359968	17739630	26055147	14301011	19137511	7147927	6402069	2934053	7291160	4549480	1452793	5296670	5110468
P06865	HEXA	Beta-hexosaminidase subunit alpha	60.7	44	384	1.0486e-65	218.63	46787442	22161473	25650415	43109708	30630304	41004673	38573854	39354400	40558765	74508935	66386742	37300923	6895553	2401516	2862237	5075085	12249523	6065025	7802808	12514145	4177423	2883831	4218100	13908431	442273	3883290	1416213	4945912	6091393	4369031	1237342	7486392	4853854	3354012	5427758	14641750
P07093	SERPINE2	Glia-derived nexin	44	16	88	9.6982e-34	149.52	7178866	3155803	4153464	8237645	15901400	14901909	15263614	15336873	8424536	17344718	16116236	4398159	0	0	126618	279273	413200	232705	273618	415314	732182	154895	218336	1117659	275877	409641	144300	461636	227368	210832	78594	237650	27058	0	39351	113418
P07099	EPHX1	Epoxide hydrolase 1	52.9	47	449	4.2614e-87	208.37	15218104	7322019	10676769	15795765	15847719	20366727	18949346	17764858	44716346	102208846	81252596	40561538	8993712	9041073	8223781	8706494	8619427	7012839	8441431	12109385	20287773	13215550	9395958	21173915	66486483	65130585	34672419	83581208	14276496	7806971	5012322	8378827	6002422	2197518	5984446	11798104
P07108	DBI	Acyl-CoA-binding protein	10	11	202	6.0167e-53	177.12	23357600	15616200	8107780	26956000	6467220	7723960	10700580	9328700	28803200	69153600	76361800	32505800	179750400	154802800	32477800	133798620	39590640	31461400	44556960	42659340	50781420	21060268	15922340	63745800	29407920	23270080	7547360	51999600	254877200	217051040	85265800	207887200	89286176	50149200	149664100	247253400
P07195	LDHB	L-lactate dehydrogenase B chain	36.6	42	1422	0	390.54	135987845	67869989	102255306	197340442	42775163	46996676	58851559	47814260	85855892	279977582	214421924	147809128	1222863046	1532602359	1696779661	1030813972	944142219	172593882	320032973	359365418	442815865	113490460	311757104	301229129	164823035	464554194	424498988	417330920	742534466	611278526	439278392	930913979	1215173412	1074315699	1304706634	1217444315
P07196	NEFL	Neurofilament light polypeptide	61.5	9	16	1.3402e-05	122.13	15425650	10593384	13276474	14819653	8975126	20304181	16118154	18008288	15271102	17981118	17816989	10983145	0	0	0	0	0	0	0	0	0	0	0	0	0	0	0	0	0	0	0	0	0	0	0	0
P07197	NEFM	Neurofilament medium polypeptide	102.5	42	286	2.8333e-220	280.11	163061073	86296319	109791079	190552581	11240219	17731076	13882479	15484097	42070162	58536821	52297040	35514603	0	0	0	0	0	0	0	0	0	0	0	0	0	0	0	0	0	0	0	0	0	0	0	0
P07199	CENPB	Major centromere autoantigen B	65.2	6	48	2.7848e-20	178.22	0	0	0	0	0	0	0	0	0	0	0	0	4326565	5293705	2847720	1525825	645760	435195	228485	191015	397065	200820	194490	119585	328540	587300	135901	409460	1194255	1448775	378452	368470	276935	323709	1470417	318020
P07203	GPX1	Glutathione peroxidase 1	21.9	28	364	5.2267e-47	194.77	40776823	19484769	24923708	46394769	28792769	32359412	28245962	25948023	51399015	86775054	102439562	58481792	10615531	8082768	4553248	5177085	33995808	15595900	20317215	26332112	30689018	19549185	25023062	49259322	19164138	24092686	9767825	29377072	49463954	54649908	31917923	61265100	12685647	9666845	20073023	21853800
P07204	THBD	Thrombomodulin	60.3	4	7	2.4787e-108	228.38	0	0	0	0	0	0	0	0	0	0	0	0	0	0	0	0	0	0	0	0	0	1040606	0	0	0	0	0	0	0	0	0	0	321212	50636	4281082	373400
P07237	P4HB	Protein disulfide-isomerase	57.1	114	5015	0	490.47	1047589111	594216923	627741894	1061942988	966794798	1053564372	969392606	1018017340	1095163351	1784600036	1805728476	1073030314	207847125	283479581	173015797	139840035	456037364	181984889	216581289	269032847	280612392	171271600	197310847	310869941	74749222	123413039	52198543	111667558	168734908	154551922	92484577	156764693	193322358	125973084	288844244	303930081
P07305	H1F0	Histone H1.0	20.9	13	182	1.0859e-16	178.08	222798600	67995560	63077880	78983660	70576600	60741400	66146400	66857400	73675000	151730000	157646800	125450180	1789348	7647578	7837230	7936610	7599720	25404860	14369940	62677320	1729596	1428466	3429160	10442664	51402960	50216000	16461000	94166360	45909200	44508060	29850084	52018120	25010160	6887576	17115420	91528120
P07311	ACYP1	Acylphosphatase-1	11.3	7	57	4.1412e-08	149.94	941738	841163	1109875	1271500	396675	386638	388950	0	882638	4484125	4981000	1170100	18306625	15745900	7267750	9148375	4245000	2419538	3313313	1232088	1152363	799550	159188	2661300	322863	1209913	228650	101544	6909875	6550750	2152838	6801625	2052188	257413	1157363	4198913
P07339	CTSD	Cathepsin D	44.6	44	1031	5.3694e-176	300.89	138926805	65392671	109421100	185326486	244972557	185948190	176635700	140608290	137937452	303787286	326048862	171732243	32161056	30718995	15055900	15926620	139159508	38442408	51155249	95019480	311937967	211146219	149896792	370649214	98064090	111618661	61510810	96270029	44138586	31714381	17540239	29131695	107432162	48372490	165165867	116965514
P07355	ANXA2	Annexin A2	38.6	86	4466	0	531.78	1682975770	999798090	1304506928	1992881638	2687715930	2574811578	2632177496	2604210987	2111065900	3022610583	3417185720	1833757622	3302503604	3262812156	3437891335	2095216030	6478922400	925802431	1646434693	2259230931	6625515235	1938823774	3433886139	4783411452	1140716900	5134806698	1230744887	1037600365	2673078417	2644063117	1234712705	2147856287	2480655487	1511874424	2315447186	1508538770
P07384	CAPN1	Calpain-1 catalytic subunit	81.9	80	956	3.6803e-215	320.07	22100749	10852646	17103831	35366364	6165944	7441969	8956967	7271198	18643667	39756905	37351923	15959144	33702874	25438274	16142959	23701597	33386441	8784846	13817862	29341395	21069710	6312979	12925802	26237825	3436516	6164950	3566300	8803904	27384608	22510990	15910713	45040026	78781579	38917282	67918482	100544646
P07437	TUBB	Tubulin beta chain	49.7	11	1579	3.6349e-252	310.01	384843190	176543523	318018765	489913112	245848019	253820118	242427921	217738674	405237598	742667127	950542128	465145715	1069677578	1194384843	1269865299	957324039	2385091562	287099835	506215080	986855640	1725340501	739659757	1161202426	1123696671	446473942	729925309	290906276	403594410	1093804986	1022752243	728496408	1209943721	892548012	742077489	1473131405	1324191724
P07585	DCN	Decorin	39.7	8	28	2.0062e-11	131.43	0	0	0	0	16351568	13865837	14543974	15765147	593179	2359105	1036526	1332253	0	0	0	0	0	0	0	0	0	0	0	0	0	0	0	0	0	0	0	0	0	0	0	0
P07602	PSAP	Prosaposin	58.1	53	937	4.799e-66	257.13	287294476	193458858	132939394	168365752	394605742	337350958	342593639	328684777	185872307	348018297	334189039	250163510	34191171	36305929	25994652	46533116	89856896	52844165	64206252	81171737	250451884	99834419	153292571	133091042	117405065	454189400	198193161	155741770	27560745	30443472	37995203	28392987	126607221	63662590	134273010	73557000
P07686	HEXB	Beta-hexosaminidase subunit beta	63.1	49	699	3.2787e-61	206.1	132082019	64673050	68133191	128919225	151794747	144068138	131988694	128889181	123279438	242089809	226370891	151890619	22646539	24345247	7460675	18395541	32034303	10664222	11902091	29935006	18205556	11377909	9487232	28670841	5856698	19612009	2929590	8664372	12575191	12008338	4760753	10947971	17654675	6269678	13759047	18425844
P07711	CTSL	Cathepsin L1	37.6	10	138	4.9381e-61	222	18595985	11015362	10280908	19154585	21686789	19809347	14736496	14676923	18144615	37074231	32324154	14695923	10644077	12878546	16844846	8292308	23197377	2405523	2772238	12402377	34632092	16410646	20404492	18029769	9578708	16486708	2413738	3327869	15438108	14650423	7307385	8991077	26249875	13538692	15767677	9167131
P07737	PFN1	Profilin-1	15.1	33	1730	1.5221e-190	351.8	602692678	354042811	531292033	894875667	399619322	382146311	409987067	401095811	727017556	1621970722	1721584956	967701100	2040261983	2187169744	1322288490	2221509767	1517128256	684119711	704187378	1733241367	1413944122	763835267	605293111	1810954444	641856067	535394777	175642936	572195500	1449249856	923051949	1154427389	1666416767	502701131	266935122	510039227	1046700356
P07738	BPGM	Bisphosphoglycerate mutase	30	11	40	2.5909e-08	117.17	7312200	2705507	6792093	11119914	715786	804714	997357	812936	6297000	13244043	14278300	3601036	403193	490807	0	453543	921479	198964	680229	538064	325071	187586	215771	869504	0	0	0	0	345571	287779	0	235786	0	0	0	0
P07741	APRT	Adenine phosphoribosyltransferase	19.6	22	356	1.7589e-176	365.15	15755175	11368192	19928100	24906500	13229083	14233333	15411417	15379117	23201283	42836925	44566000	15586608	415429308	399618933	659607758	122873375	43657358	17276746	18942709	26016167	34818300	10482208	29167850	16183642	22011083	132610067	48794900	30934975	116584333	106447717	140230175	83479875	148354258	68174278	234554867	60882025
P07814	EPRS	Bifunctional glutamate/proline--tRNA ligase	170.6	154	2183	3.4219e-193	260.19	18531232	8641392	16359246	27637190	11275472	15288815	16499476	15779063	19648107	34568267	41231397	22602216	82061260	83187397	59251240	76202712	48102255	13982471	19772489	26583274	47489547	29691561	39286449	46038148	54706559	100752207	28264448	58591552	53252692	46890316	28356514	50657166	31120779	19458506	37141516	42302115
P07858	CTSB	Cathepsin B	37.8	40	1101	0	395.9	550255237	274847895	317817811	547774184	486055037	476607453	475707689	490200547	909145426	1418250205	1479895628	687974495	124284733	157281495	101721395	94844226	186266963	98080553	117740200	142909813	231110189	126787216	135261595	253007053	84444658	109862279	52264864	142600963	89137216	85827705	30247649	28239195	12130626	6434374	8141689	13835789
P07900	HSP90AA1	Heat shock protein HSP 90-alpha	84.7	84	3561	0	441.32	154396791	88058907	136228151	229186732	69336871	94714125	109778850	89600671	185894163	309693938	347587253	195307391	1278342196	1531359016	1048186467	962786248	508007336	197332625	287100703	313135869	244709880	133148659	224129794	267855579	184555501	291320456	113235321	254756174	1653537417	1494794374	877066910	1258299837	570630351	390861278	811594576	884365589
P07902	GALT	Galactose-1-phosphate uridylyltransferase	43.4	2	11	4.0809e-05	89.403	0	0	0	0	0	0	0	0	0	0	0	0	0	0	0	0	0	0	0	0	0	0	0	0	1297012	462653	116506	372094	0	0	0	0	0	0	119771	0
P07910	HNRNPC	Heterogeneous nuclear ribonucleoproteins C1/C2	33.7	46	1709	1.7242e-111	230.23	185265739	106780586	131654239	210420561	67977241	106334978	110535556	106380306	213015428	364791656	310822591	230426926	340590661	474927028	323207889	279173328	201884751	108482244	118748028	157172761	132134189	86489656	81995703	213664789	263703183	502623800	176208186	515079206	354378411	316645644	150343122	435566644	162247825	88142439	173686761	404665683
P07919	UQCRH	Cytochrome b-c1 complex subunit 6, mitochondrial	10.7	9	238	0	387.15	71801267	26500500	37111450	97891500	15544067	19995000	18494500	20317500	102580833	198270000	165945000	82374833	41170567	53148333	68402000	40878500	67446450	13617158	20312500	16005418	63498283	21281000	25384667	32613500	107563000	351075833	118431667	138766333	138382750	128739000	44125000	122041967	45096950	24801233	203346400	103037950
P07942	LAMB1	Laminin subunit beta-1	198	108	843	5.3022e-205	278.52	27174176	12865408	14604428	25028193	2154047	2251541	2093516	1825841	23705264	38381383	36788272	21181375	2411417	2695638	1894451	2027826	9761037	4054622	4276575	5937540	8921280	3034882	4133373	6007975	4199946	8637034	4518648	7216292	1026461	1175122	425759	769659	2247068	1245456	3158612	3618523
P07947	YES1	Tyrosine-protein kinase Yes	60.8	15	152	2.3783e-22	166.9	3823880	2389941	2983051	5043789	2002072	3986706	2404865	1872468	3223262	6083793	4792099	2290597	7943246	8492706	6650781	11263539	3600899	2138727	2692604	4054087	7039666	3791131	3784386	6783406	3534294	4515042	1855687	8379565	6404657	5468822	3025508	5652093	2991998	1509414	5550672	8179128
P07948	LYN	Tyrosine-protein kinase Lyn	58.6	15	44	1.4146e-09	96.342	735645	518653	555399	929526	88927	263246	143530	245560	790099	1067025	927476	443592	242159	151295	88459	202966	804111	226521	199216	427051	384484	360572	638346	843340	323004	1325996	274763	884294	3903977	3153053	521967	1617429	3945457	537068	4781797	1618682
P07951	TPM2	Tropomyosin beta chain	32.9	70	1319	0	338.12	2225533245	1209553411	1393691160	1980410257	1333418189	1406265254	1480264804	1415324832	2373885393	4339539314	4318029591	2859692433	29502262	38489253	23909666	35222821	656739970	159569082	224222128	258026097	1442298350	307850907	606176725	460782131	79662208	175248055	212105611	197641293	89642264	73408291	44547489	95109541	119611920	106154787	151313702	131386172
P07954	FH	Fumarate hydratase, mitochondrial	54.6	48	696	4.9783e-218	271.72	40222212	19351318	19444322	31788850	14302932	11695652	10818532	10843050	45436238	82894531	93645688	53614015	69313831	64399654	37176458	49988853	51762696	9934907	22954448	41497638	101399362	60302665	58904121	72065890	62153344	82241227	32647918	71706215	78033315	70386931	42161609	79636227	77660392	42812647	59203615	73130632
P07992	ERCC1	DNA excision repair protein ERCC-1	32.6	3	16	0.0011597	75.294	0	0	0	0	0	0	0	0	0	0	0	0	164752	332314	161520	171179	579307	186862	46087	121672	41801	33431	53459	76329	162811	0	73149	240800	159424	118079	327514	254321	37486	0	376764	427450
P07996	THBS1	Thrombospondin-1	129.4	122	1852	2.6208e-275	359.25	110882185	55136115	67057356	108577312	499435548	507736583	517543157	504458893	315608236	489103809	483190478	299571246	91362	46778	0	47066	16215401	6561452	8568051	11769861	21117464	15640903	15895458	24053195	42133	146821	50157	130450	909159	927253	211394	566402	62327	66463	43071	94833
P08047	SP1	Transcription factor Sp1	80.7	2	22	1.7366e-06	46.66	0	0	0	0	0	0	0	0	0	0	0	0	827227	415718	320218	3686218	0	166609	391827	645330	511273	0	207209	212218	229836	815591	0	0	1317409	1117736	332664	665951	325982	304200	802009	1563343
P08069	IGF1R	Insulin-like growth factor 1 receptor	154.8	20	60	1.924e-05	101.54	401827	277055	307415	363548	199292	350568	334144	343827	416799	909359	408560	198112	78562	131502	131656	43921	44485	139097	137046	150059	257200	121036	116942	180046	166936	561763	128828	448399	424324	376988	109266	153071	449597	119165	399883	600853
P08107	HSPA1A	Heat shock 70 kDa protein 1A/1B	70.1	49	1181	4.7659e-244	398.18	109878134	54371433	89753769	141815357	50051462	46775504	58211633	55522455	81636513	171192307	173649032	101429050	83250867	81723451	57802644	65686560	61871823	30226375	34188951	37625380	36369438	22838955	19643709	46014251	32403460	39728991	13879289	47188320	308546311	321550519	150318243	201518220	135934842	100880804	195118058	217263674
P08123	COL1A2	Collagen alpha-2(I) chain	129.3	106	712	6.1427e-102	254.47	20591840	10773926	9841781	17983736	115361639	135593834	121005811	122975971	28625929	51091351	54786008	22797933	0	746	0	14912	0	12465	48804	0	10234936	8206586	5213911	6072453	0	10651	11520	0	0	0	0	0	0	2569	9880	0
P08133	ANXA6	Annexin A6	75.9	110	2147	7.1908e-167	320.96	157264068	79438418	123753332	211968300	97185311	95160627	97218325	75206518	137189973	266996750	309056607	143059037	63408068	70650106	60580368	57962256	168469410	63460018	67994628	120045318	92910430	46906628	61182370	94949769	36807725	51832563	16539831	48423134	139257527	121508316	74562625	134740091	5497480	1947108	4784264	8621773
P08134	RHOC	Rho-related GTP-binding protein RhoC	22	6	93	2.4312e-81	190.8	90651621	42934597	74676452	119936014	91501666	88019622	108878176	103116501	122146567	213715632	197953612	115307678	195512171	187625174	149054684	162513714	114175319	56744479	111803153	122866104	107178167	88805777	118369150	143252045	71544124	51920048	25931222	105357957	98372725	87877131	72830155	113615135	58180548	57829010	89298715	115955954
P08172	CHRM2	Muscarinic acetylcholine receptor M2	51.7	5	25	6.0147e-25	126.71	13762673	6788318	6233082	11195400	346891	0	0	0	5154673	11533364	10642364	3651818	0	0	0	0	0	0	0	0	0	0	0	0	0	0	0	0	0	0	0	0	0	0	0	0
P08174	CD55	Complement decay-accelerating factor	41.4	27	186	3.2562e-75	151.17	23871992	12736228	14397449	24596846	26018458	24365685	20593404	18334708	39211638	71734313	57731992	35549483	2953875	6108083	3476871	1453454	609154	498975	612813	897629	4377425	3618313	2582438	5624425	169588	339958	40481	0	2354538	1002796	313018	413800	436488	143492	782196	936854
P08183	ABCB1	Multidrug resistance protein 1	141.5	27	101	3.5192e-59	169.7	242049	121615	155916	211478	0	0	0	0	0	0	0	0	65878	172067	127434	83391	4343861	1180161	2396875	2062649	7961966	3340436	3407033	5057178	0	14869	9142	0	108726	63425	0	50832	46296	12990	80888	138655
P08195	SLC3A2	4F2 cell-surface antigen heavy chain	68	58	1075	5.753e-298	354.74	28637265	13489935	18433462	24337027	73849956	71065955	70055200	75891903	102961997	186538193	181118962	119625555	67341648	48840034	40107198	37598285	157947693	31818287	51018081	97346543	326229438	218558838	314676610	279743214	39577164	40081317	17971847	38939717	70683390	58309328	49755814	75295838	114687662	62054852	148599255	204642122
P08236	GUSB	Beta-glucuronidase	74.7	22	173	5.9102e-12	136.27	4186700	1976192	2051503	4511971	991100	550429	933961	1273477	4401765	7204400	6718710	5049032	1244787	1961645	1098310	966877	3088643	1640826	1394716	2240181	436232	669488	422226	1037000	1289145	1124457	323461	1850745	2443558	1615242	2056913	2649750	1652139	517188	1932306	3692406
P08237	PFKM	ATP-dependent 6-phosphofructokinase, muscle type	85.2	36	315	5.9434e-53	210.9	2747963	1456713	2910666	3605347	452775	911909	885930	552769	2314533	4529640	5687850	1802340	16932725	18376828	11998333	16659810	10376387	2912010	2883057	3312014	4418639	2246232	3125999	6181891	1304436	2037477	3306735	5657737	8438257	8592310	2480775	9120072	12327180	13716397	14071143	19263244
P08238	HSP90AB1	Heat shock protein HSP 90-beta	83.3	69	3294	0	421.73	177210311	83660879	162928941	256590365	68742940	88896488	102355115	85581951	197054817	346167290	382085301	209038189	1888130179	2459252215	1532432169	1298419836	523879394	215699125	262238361	298739030	369257940	188631958	228170098	347788536	243108802	397408656	197388874	390444025	974261311	960925119	451348124	730064783	895551018	568869051	1054059854	1192744983
P08240	SRPR	Signal recognition particle receptor subunit alpha	69.8	48	488	1.0042e-167	241.8	13237806	6196231	7625626	12592244	14805986	13843217	12992223	11483734	13827475	25218454	25145886	25286149	11671980	16468937	9700374	12050094	14602022	4469078	8324400	8114361	9512665	4170196	6532471	9348943	6627459	8360834	5612515	11321417	5048492	4280136	4259179	8369034	2463277	2975722	4486291	4197497
P08243	ASNS	Asparagine synthetase [glutamine-hydrolyzing]	64.4	35	239	2.4351e-31	214.69	518120	123243	247827	424567	1955093	2362670	3305300	3297790	2569371	5133933	6635840	3463830	63030359	55687367	56184101	25029620	12577001	3398594	6283464	8043387	5763065	3479966	5745529	10146980	642469	1634809	765706	1525957	24769918	21522938	9944193	16354557	22759176	9266389	19336283	30239020
P08253	MMP2	72 kDa type IV collagenase	73.9	21	113	3.3739e-36	154.1	4940036	1760889	2802689	3889572	8334694	7764925	7685752	8601183	8512786	14591922	13531642	8633194	0	0	0	0	0	0	0	0	0	0	0	0	0	0	0	0	0	0	0	0	0	0	0	0
P08254	MMP3	Stromelysin-1	54	15	50	1.9855e-11	176.79	24684875	12372145	11927471	26426833	2063288	0	66992	2157417	328683	510371	9315317	4813579	0	0	0	0	0	0	0	0	0	0	0	0	0	0	0	0	0	0	0	0	0	0	0	0
P08294	SOD3	Extracellular superoxide dismutase [Cu-Zn]	25.9	5	17	1.428e-05	134.66	15167000	6981400	8811333	15292222	0	300578	567789	109770	1040133	682200	2382611	0	0	0	0	0	0	0	0	0	0	0	0	0	0	0	0	0	0	0	0	0	0	0	0	0
P08397	HMBS	Porphobilinogen deaminase	39.3	14	68	8.4442e-109	235.88	243365	109212	542724	396559	0	0	86906	0	406371	645147	548788	97565	22518808	30253553	51686135	5604335	17333553	1269224	3843642	633784	9086041	754859	3196453	2280765	176572	15991116	5193500	2692447	5899017	7009029	9690824	4593188	23800791	18505741	36926771	11779435
P08473	MME	Neprilysin	85.5	69	450	1.1518e-201	310.85	32923543	16662220	12636880	22338387	14089852	15135133	14027597	15609464	75306010	111478035	124139957	75918367	12065675	11209014	11062254	10904600	1198488	284823	427952	161524	393651	268322	20273	713707	0	1091267	0	832167	616649	893594	82906	1220626	145629	0	257952	0
P08476	INHBA	Inhibin beta A chain	47.4	6	18	0.005234	99.919	176988	41212	38179	0	716969	493165	566246	724319	193415	323931	435346	160323	123135	230065	158062	272277	120400	119688	141277	60204	0	53539	0	136188	0	0	0	0	108769	78765	0	0	0	0	0	0
P08559	PDHA1	Pyruvate dehydrogenase E1 component subunit alpha, somatic form, mitochondrial	43.3	45	505	1.8137e-108	245.03	24907263	11203913	11400579	26391442	3449190	3793596	2676050	5465579	27433346	57643833	57077000	31139246	21522532	22948837	13775358	20709236	19057696	8789634	11184913	17332908	33558868	24897883	11619192	34172490	52441266	69825046	31590134	99937063	30541057	25932158	9521319	31565367	13564029	7887081	15607678	28988467
P08571	CD14	Monocyte differentiation antigen CD14	40.1	7	14	1.0709e-05	89.296	0	0	0	0	0	0	0	0	0	0	0	0	324811	412050	308839	315152	724922	268139	436180	258911	1913072	1007494	1095306	2910817	0	43748	0	0	306117	202289	59033	243344	0	75361	197233	192470
P08572	COL4A2	Collagen alpha-2(IV) chain	167.6	36	401	1.4167e-79	235.31	33081792	17168887	22288108	39410488	19313579	18981318	16284381	14161710	36063844	65329995	69342774	36965718	47868	104842	106670	89294	5474944	2936839	3353975	5164555	988634	667458	413418	1490263	546092	871513	180047	1103757	917680	921500	287222	814381	53702	20353	74162	130110
P08574	CYC1	Cytochrome c1, heme protein, mitochondrial	35.4	23	466	0	380.06	23317483	10433694	16913556	21094622	2775011	3284144	3567967	3646650	31855472	61157111	49333333	23667767	56655969	64327017	57613778	32987047	28009361	6003989	9245389	19491885	48325239	27597983	32725980	27269748	102743494	141859222	42432856	105959911	153037283	144580367	74104306	81628844	144657817	148930806	110170056	92709869
P08575	PTPRC	Receptor-type tyrosine-protein phosphatase C	147.3	3	8	0.0004336	85.731	270562	138779	224670	194794	0	28970	0	0	0	0	0	0	0	0	0	0	0	0	0	0	0	0	0	0	0	0	0	0	0	0	0	0	0	0	0	0
P08579	SNRPB2	U2 small nuclear ribonucleoprotein B``	25.5	15	124	1.5216e-140	287.55	6602845	4357264	5406518	3719502	5257353	7296503	8027555	7580471	15213718	22319834	24290042	8971765	59062404	66982151	189354092	45352946	94680177	5524203	14771713	15626813	20261971	3632027	9766653	19967732	29784527	178065314	73235450	111804455	25377382	10243839	19021832	67748158	75053897	23845058	68635397	54303679
P08581	MET	Hepatocyte growth factor receptor	155.5	19	66	4.6141e-12	113.59	949919	217233	636400	1033882	31449	6225	10416	0	628567	1123708	1325227	399280	841715	1013661	584035	595510	1476725	373745	707263	772401	572214	454408	877139	920794	42776	179789	9549	116593	201382	313367	159447	356018	477325	402225	129979	376943
P08582	MFI2	Melanotransferrin	80.2	24	141	3.5232e-34	139.46	0	0	0	0	0	0	0	0	0	0	0	0	4347763	3946761	1208947	1385181	10623878	4540100	6236321	5991023	4323123	1875174	1090660	4744019	58923	415954	0	1297775	4676471	4632426	852033	2177800	550300	144633	65147	119502
P08621	SNRNP70	U1 small nuclear ribonucleoprotein 70 kDa	51.6	37	571	2.0268e-110	251.84	25063028	14605778	14566806	24639333	21078144	20136528	24301994	24525944	36324000	58557556	53033344	45824156	82470050	100637311	73490991	43408517	43042900	34207478	31295538	25302735	34423456	21462927	18481179	34602974	48126406	66890450	26336890	51743066	89233245	76733089	37899888	36848639	33291041	18599157	30948637	37266669
P08648	ITGA5	Integrin alpha-5	114.5	42	387	1.8623e-203	297.5	17516475	10928580	9906466	18857820	52267857	45482895	44818439	47653836	41440393	75087157	65690707	43866609	4567920	3936139	2803923	2619105	4448285	3306478	3828343	3726325	1915511	1154863	1715086	3007320	333175	278016	69817	505448	3166375	2489484	861535	2205275	76094	52379	30103	166084
P08651	NFIC	Nuclear factor 1 C-type	55.7	6	17	2.2019e-25	111.24	299150	274970	455663	455259	674441	965971	922822	1013544	342726	715555	1356333	280363	320311	281697	143491	673321	112864	309827	58360	473306	492312	154347	227948	120845	508886	530124	153064	530880	200691	222484	511235	63363	88043	64182	80169	155887
P08670	VIM	Vimentin	53.7	145	19430	0	534.51	11588852552	7742067868	7492810523	11577296943	14651895554	14606045733	14252542354	13829930375	10739001165	16237357289	16719559276	11132175802	5470577581	7493472294	6445983116	5128467746	5428781337	1777273471	2405065804	2848012846	3923990700	2323109619	1950346641	4344468388	174091926	300430055	142234278	302246084	2480607070	2349588399	1094008754	1889388231	110087	943384	796319	15704243
P08697	SERPINF2	Alpha-2-antiplasmin	54.6	3	10	2.1195e-05	93.649	431625	462979	487583	2234292	0	0	0	0	1421250	1358583	1925708	1146000	0	0	0	0	0	0	0	0	0	0	0	0	0	0	0	0	0	0	0	0	0	0	0	0
P08727	KRT19	Keratin, type I cytoskeletal 19	44.1	51	2001	0	463.67	7397182	4500876	4535433	10329226	32534721	33135033	34034825	30995297	11503786	14673717	12335902	7549558	1166853	6937257	2294068	6116482	2189115702	483817404	672237801	676346106	5253730330	1590555960	2804380022	2793334894	30006118	57401294	31591990	42390418	26159948	22441527	12699658	8069474	540316967	376617385	1474708317	647164744
P08729	KRT7	Keratin, type II cytoskeletal 7	51.4	74	1861	0	495.86	10648394	1382050	622379	1614387	365538382	346630566	355308782	384339974	4627076	8352403	8200372	6658290	176948180	237213318	182114124	149865265	902668974	298493943	336214915	503045905	2506310225	1350977107	1929201491	2785994830	5444419	7228604	3064444	5698880	384785832	387018979	194762829	288069101	99538361	51324463	152648075	171757342
P08754	GNAI3	Guanine nucleotide-binding protein G(k) subunit alpha	40.5	19	330	8.8013e-114	267.75	33284711	19634855	25522242	42075395	17493803	27933251	39372742	31708305	38709340	68039046	59956126	29410806	42124812	59740984	43618919	37243763	39879163	13644084	17285413	15420160	23046537	16619003	17469259	23158146	17701002	34286073	23680213	30942980	39158282	33882107	19085367	27722924	36313309	27424873	42508996	53301499
P08758	ANXA5	Annexin A5	35.9	69	2031	0	391.71	384555136	219174888	326063667	480154332	448432855	398349812	422318814	405253050	520886785	928190895	1026514332	575947373	908185064	999992818	906919132	568472041	913404551	130291191	300673486	390889150	563459745	273492966	418654400	529666118	142015067	345637177	153078419	237027214	846070750	806158355	447756059	864104227	88210297	67304077	132783851	108189868
P08779	KRT16	Keratin, type I cytoskeletal 16	51.3	2	4	0.00027536	55.127	1002623	1328539	574670	2930611	2742752	3795631	3984374	3481665	2579598	4743585	2418103	1578135	0	0	0	0	0	0	0	0	0	0	0	0	0	0	0	0	0	0	0	0	0	0	0	0
P08842	STS	Steryl-sulfatase	65.5	4	10	0.00047266	118.5	198641	114555	170441	276766	858345	861621	865793	885724	0	516655	468483	353828	80510	115448	0	49297	105459	0	0	60017	296514	71228	0	424810	0	5026	0	105552	0	47497	0	0	0	0	37090	0
P08865	RPSA	40S ribosomal protein SA	32.9	40	1382	9.1959e-215	348.25	253628762	129486523	179256369	302468962	182099823	184651738	193829631	184535885	368289231	646917031	745038708	365931077	654020346	743047000	418755092	564320923	415089100	126532017	157670475	336302200	221262369	138184523	346104969	360460085	348648823	264175015	91245823	251099761	489002723	424863423	338613162	441897769	160941623	105247028	252623946	388761385
P08962	CD63	CD63 antigen	25.6	7	91	3.3918e-45	266.65	52764875	15169875	2518750	9663550	587654513	367071325	224572763	203799450	13607488	39991750	101708813	41848538	0	0	0	0	0	0	0	0	0	0	0	0	0	0	0	0	0	0	0	0	0	0	0	0
P09001	MRPL3	39S ribosomal protein L3, mitochondrial	38.6	24	221	3.6969e-22	145.34	4870730	4095850	3139395	4334610	624790	930499	447010	943635	4957240	6422345	5723450	2921915	10286152	9928010	5819944	9492165	5907580	2695582	3467340	4149949	2496418	2184250	2439269	3913860	14282485	11730752	4112000	15773930	8181561	6898280	7647510	6357705	4878692	2881487	7635743	12626755
P09012	SNRPA	U1 small nuclear ribonucleoprotein A	31.3	14	123	1.3948e-41	167.22	20622120	10641604	16810598	40548506	13952389	13481972	8277554	12922374	39200235	49122847	49020849	15518663	58358772	62200357	25077730	37690477	16289954	20610635	18105594	23006079	8857058	13643445	10807364	18593437	27301128	23567205	11991464	52570571	51544881	40994692	24397052	29434457	12338053	3244964	2570594	27565943
P09038	FGF2	Fibroblast growth factor 2	30.8	14	105	1.8937e-19	185.97	18021727	9656855	12850182	22520091	19259245	23186364	30676000	30900727	33331818	54745455	45445455	29675182	3209545	518636	2674936	1447957	5386755	5519273	7686164	5984418	1355318	923415	1209818	4950391	0	0	365091	0	31988018	25097636	13197455	12244809	589037	58525	257518	775875
P09104	ENO2	Gamma-enolase	47.3	28	417	1.4696e-268	288.46	31664424	21193468	36900942	55398464	17674066	26085129	22515426	20728721	50729265	105143014	90721870	44869909	173400568	75902633	50365229	48100643	128260220	28244725	43049675	72326203	27516231	5015361	14977433	14508250	12296532	29539408	9282204	15410191	123069115	158500880	57663370	105521031	59506695	16703931	36894766	37439965
P09110	ACAA1	3-ketoacyl-CoA thiolase, peroxisomal	44.3	32	245	7.5049e-54	174.86	16551144	8416834	10332215	14911705	15076093	15935085	14419400	14043570	26149140	50788195	54383725	19691120	8717350	7983576	10405760	5265515	7699240	740636	2098735	5565075	31262264	7195237	12738095	24723178	204020	0	0	0	6077904	6057687	3141409	6774222	6014165	6658160	2293775	12098515
P09132	SRP19	Signal recognition particle 19 kDa protein	16.2	13	68	2.5498e-53	212.09	6742471	1765594	2872501	141596	3293629	3085957	3397314	3238914	137534	12631586	1557251	7215371	15909286	16408343	8911351	10344900	8119453	1381343	3888443	2401506	2805710	1830587	5316157	5548800	1784914	3038600	961124	5374029	6251286	6064609	3971101	4627129	4390200	2313914	7353013	13725224
P09211	GSTP1	Glutathione S-transferase P	23.4	27	1398	0	472.97	228381500	116668136	206862355	393545618	142328336	129031100	131242455	119046545	320133273	554972273	636734727	349722764	498508909	521987545	359033464	456018727	563072273	173675296	243126500	291842273	258680582	227064155	176575318	392906827	233816391	318102124	134156355	321802855	1336343855	1161197636	581700182	1249876000	617402364	443214018	941333182	1335298636
P09234	SNRPC	U1 small nuclear ribonucleoprotein C	17.4	6	128	1.5386e-36	161.67	25160631	12505527	11844747	26109043	15561429	20583047	16812429	16575571	26254443	56243886	58112829	35562629	51814900	65639486	26292486	35068857	16491457	13483587	16207357	16338153	13063257	9378967	10318836	21020294	21013686	17162329	8097637	47922471	45918914	54349200	16796000	18939909	12841614	9445386	18785843	19457800
P09382	LGALS1	Galectin-1	14.7	32	4259	2.046e-242	369.05	6290356954	3994253756	4241754800	7233088056	4767668467	5069011711	5195655133	5707932111	7846436111	11213728111	10206546333	6499261889	1500768367	1519856744	1336499749	1365543989	3319280444	1759459000	2252386111	2074747822	1000177300	792630888	689509533	1601774556	451343878	605541300	242213222	612739778	1474088011	1527367700	757584278	1220748244	207464578	103239456	235228433	265580556
P09417	QDPR	Dihydropteridine reductase	25.8	14	127	3.4909e-19	178.02	7591300	2354714	6699571	11390857	656293	1307079	1759229	1836879	11778357	16078714	17617286	8216500	5817050	8074679	6168836	6922650	6702786	5675179	4066850	3800943	2741714	1923769	2323950	3574240	2925529	2564036	663657	4533429	10497864	11020850	5040486	9217421	8529536	2725479	8784450	10453929
P09429	HMGB1	High mobility group protein B1	24.9	22	717	1.5587e-193	264.96	146328971	58735415	76574801	200154218	172168446	233861988	195570154	220027927	326182077	691776217	737168283	306461563	1078381431	1433214623	898836199	728148906	584727152	341627552	332718867	356634464	259655527	187292800	146582565	279401062	354435704	583812011	221613655	515166250	1123790071	1100999000	411142229	472965539	400758786	273770337	414041357	588357613
P09455	RBP1	Retinol-binding protein 1	15.9	25	126	1.6972e-36	203.4	3808178	1932011	2496433	6611111	124778	597389	1042344	383889	18262711	40632889	60179111	21060833	0	0	93434	0	24840493	8047728	8575142	27844467	597500	514871	452012	940411	37258333	56408343	14746717	55518200	0	0	54029	175978	27216056	12790056	23347142	58604578
P09467	FBP1	Fructose-1,6-bisphosphatase 1	36.8	5	7	2.0469e-11	120.53	0	0	0	0	0	0	0	0	0	0	0	0	0	0	0	0	0	0	0	0	0	0	0	383105	0	0	0	0	0	0	0	0	166775	151425	630255	4045950
P09471	GNAO1	Guanine nucleotide-binding protein G(o) subunit alpha	40.1	7	15	1.5587e-15	132.56	0	0	0	0	0	0	0	0	0	0	0	0	4715092	4802464	3936619	4515951	4375664	2661355	2533522	5922982	8181700	4095990	4644941	6135573	1596536	3503745	702814	6167887	9566284	7840744	4414964	8236431	2404830	617842	1627829	3685953
P09486	SPARC	SPARC	34.6	31	502	1.2578e-297	318.55	53569450	29019414	26246167	30035301	424705500	367231786	348340429	364934857	45302643	92926071	92792857	56200071	132686	699636	13623	140021	72756757	16997400	36370843	58473157	144281714	112454821	74301150	81714300	28172471	38352093	5673613	28267550	3670179	4130707	2879412	5013075	1182450	1153424	1204150	1997243
P09488	GSTM1	Glutathione S-transferase Mu 1	25.7	3	5	0.0027123	62.88	0	0	0	0	0	0	0	0	0	0	0	0	0	1066400	1334867	0	13991453	983600	1510531	2286305	2267368	1861703	311195	0	291743	3882426	666972	0	0	0	152681	0	1349353	801702	2320393	318639
P09493	TPM1	Tropomyosin alpha-1 chain	32.7	90	1772	0	427.83	3114397651	1568121100	2063612322	3181102089	2397415634	2321152227	2370176828	2281587830	4040995122	6196946410	5564313521	3855494134	28701569	47764449	31788015	51227674	471964118	323228281	354941475	416452946	956248087	607876298	620799535	865192808	78992542	66921425	29846489	144785352	114429958	99255735	41524095	91138607	11134865	6174186	17138769	31825003
P09496	CLTA	Clathrin light chain A	27.1	19	396	1.0709e-213	381.02	181354377	66546929	89967700	220739000	170963714	176433771	193184957	189866129	245159577	434973237	293397190	257928024	77063071	144013800	66834603	130827900	91969600	63221586	64972566	76545543	155582300	103651300	82429229	150953551	51961300	54548451	19877371	105726643	84320150	63632161	42973529	66510616	44617784	24842143	42430617	99018343
P09497	CLTB	Clathrin light chain B	25.2	24	244	6.655e-45	218.54	145669111	56428289	80562178	133639356	51124544	86195556	92516111	106291556	77391900	126265644	111067322	89458822	12743357	19080789	5376989	13921906	19039444	13056700	14694811	22814448	28659033	20829597	25174100	24680612	13108989	11081219	3337787	15160156	38961133	30921372	22978036	23785749	7028233	1553141	8487487	18556556
P09525	ANXA4	Annexin A4	35.9	42	553	1.9216e-127	335.73	30860545	17311368	26842545	45245395	24342018	24661018	22411164	24690864	28386227	50796591	55226955	23694273	15642505	22177264	20199334	9309232	52385406	13339241	21229355	28374695	32948923	12658309	11383618	26833832	4316332	13696236	6626151	8990786	31485741	36688545	12144850	19806223	17466677	8196000	32437777	29910336
P09543	CNP	2`,3`-cyclic-nucleotide 3`-phosphodiesterase	47.6	52	439	0	282.86	25743067	12151793	15471300	29251382	9630389	11684854	13641373	13390548	31660974	47216259	46388193	27787128	14744559	18666878	14075011	5949155	40888944	8305290	14134556	10873489	24495053	8603811	16834070	24984081	11606333	8870653	12336787	20324444	6708112	5698206	5894763	8351300	36523917	32910146	32328325	30427693
P09601	HMOX1	Heme oxygenase 1	32.8	21	92	1.2467e-79	178.33	2269414	1694107	891671	1221478	48119250	47047543	31052343	23001343	10323600	16776543	18657093	12371650	81964	291407	0	0	466121	493693	740349	970536	2346443	1997807	771507	3539843	259216	440986	82543	713936	360657	241571	0	161041	20362	0	0	0
P09603	CSF1	Macrophage colony-stimulating factor 1	60.2	2	2	0.001164	73.616	0	0	0	0	0	0	0	0	0	0	0	0	0	0	0	0	23098	7362	68673	31515	71864	40414	36668	138211	6241	0	0	36385	0	0	0	0	0	0	0	0
P09619	PDGFRB	Platelet-derived growth factor receptor beta	124	29	124	1.8583e-62	210.09	5451086	2499994	2263043	4873746	3443602	4267708	4851129	5475912	7517369	14771404	11220435	7715028	914286	531751	896512	438102	654720	46017	1161082	151869	1296153	412457	886447	380012	375714	465612	96427	0	526469	352163	84057	0	730190	193447	442753	4617
P09622	DLD	Dihydrolipoyl dehydrogenase, mitochondrial	54.2	34	689	1.803e-218	329.41	43660484	14177420	24681976	48338752	12123736	16603268	11518616	13327456	56172364	93114392	93490856	40106436	35955844	37195684	40057636	32397040	25450537	8250368	16539985	30352240	100418035	41867597	45316321	67710775	95142452	79147904	19359854	84542276	34921960	38627884	15535626	30152209	59114716	33061690	80590860	66310160
P09651	HNRNPA1	Heterogeneous nuclear ribonucleoprotein A1	38.7	55	2288	5.5194e-288	371.12	407729174	202194104	245423934	434270334	198888842	218269270	196217525	209919715	430663468	607674245	582203802	357652410	625981342	843013397	586774521	537649553	377992216	174701716	212857758	309229574	264213842	208535363	307679379	399585795	554967195	604301019	209073232	547523279	613469220	582399229	469474184	623011658	321656179	171059628	331205685	473861474
P09661	SNRPA1	U2 small nuclear ribonucleoprotein A`	28.4	33	521	1.9906e-157	299.2	24401955	11789791	23075528	18365082	22056655	24262136	23190918	24697194	43530345	68278645	60525455	40536527	107344336	133164000	118459727	54742364	61376636	26385618	27199864	30436727	27516082	14729020	11386218	52405718	39916591	146070900	88071849	117914727	74096109	92971845	18420005	57864927	127803634	107700982	52232518	49664418
P09669	COX6C	Cytochrome c oxidase subunit 6C	8.8	9	68	0.00093908	127.66	31399000	19700000	28894500	38008250	4614500	5338750	4990500	5803750	59553750	76704500	74590250	32227500	3299250	107812500	72427500	38580050	1183600	29928800	25058500	33399150	46836900	40572625	30157358	41351750	96989975	163635000	50043775	141968950	48185000	37680000	34027000	34369600	38987000	5728750	21403500	42360800
P09758	TACSTD2	Tumor-associated calcium signal transducer 2	35.7	11	69	8.9211e-82	187	0	0	0	0	0	0	0	0	0	0	0	0	0	0	0	0	0	36495	0	0	0	0	0	0	0	70191	0	30482	0	0	0	0	7228793	5995564	18280676	28846721
P09874	PARP1	Poly [ADP-ribose] polymerase 1	113.1	98	1554	2.6424e-298	336.31	5157947	2251349	3388459	6290215	2047219	2079179	1715691	1770900	6655362	10770662	9078462	5874908	112268534	113412381	80239073	61052113	73709519	17694075	28123772	27476522	30938422	13689633	17893099	25238236	72932049	151278174	96482637	141448062	137367084	135328833	66196409	93459684	57968935	42686428	66502766	58425779
P09884	POLA1	DNA polymerase alpha catalytic subunit	165.9	11	63	1.1099e-12	108.35	0	0	0	0	0	0	0	0	0	0	0	0	1677296	1882330	1404723	136519	1262801	897218	1138499	1501979	52960	700548	681630	922131	540012	185295	477941	1008920	2377888	312522	1918749	2865819	102453	824184	1214988	3072795
P09913	IFIT2	Interferon-induced protein with tetratricopeptide repeats 2	54.6	16	46	5.0233e-17	121.73	0	0	0	0	0	0	0	0	0	0	0	0	0	0	0	15446	183263	109308	88806	93149	0	57709	0	223893	0	39830	22655	115693	0	56944	9632	0	16408570	3896211	19003633	5977285
P09914	IFIT1	Interferon-induced protein with tetratricopeptide repeats 1	55.4	36	204	3.7966e-62	267.85	2388663	1336223	2065763	4147086	529641	64948	273969	0	4753133	7675385	7491244	3350304	240927	112719	70004	56719	1479450	1049307	1230351	1351378	494026	33385	0	3137774	0	581666	700439	905571	163516	129852	6360	162155	32309056	27997523	47485802	43149948
P09936	UCHL1	Ubiquitin carboxyl-terminal hydrolase isozyme L1	24.8	34	1023	0	393.84	124624345	60590849	92405836	167547009	170031455	155350182	144777182	115291727	224220664	384666255	415612355	215061836	736351273	947621636	617097209	716361673	559246627	273129055	299902073	437842555	461721182	334600818	473290738	499633118	186980982	218990536	93092709	259064782	934510355	740218555	424107282	777125755	1287366	588042	2068759	6065440
P09960	LTA4H	Leukotriene A-4 hydrolase	69.3	60	755	5.4185e-148	272.92	11839300	6594771	10704054	18143011	2436864	2447806	2670694	2452306	8678668	17992029	18662151	9054591	29216300	31945313	19943923	21134123	21555268	10609233	10862389	15224026	14298048	6608619	8230155	13131103	6014674	10821514	4022125	9992631	45823105	39433000	18783303	33409326	16408426	13326578	23810294	32774217
P09972	ALDOC	Fructose-bisphosphate aldolase C	39.5	24	579	1.5418e-204	300.03	72174467	37792452	75313099	115249678	42437527	45605956	51050456	48395731	95263027	153061780	193887335	89778979	61795265	81326427	36982434	44238292	132112480	56226843	70670455	100084251	13174386	11763308	12173196	25271721	17293569	21508988	11532899	37309020	38332902	39181318	17386976	36894467	19978179	14813437	33574728	68506839
P0C0L4	C4A	Complement C4-A	192.8	23	133	6.1466e-64	148.52	2167734	771603	1623606	1816475	15837081	20844203	18241279	15364023	2385310	3795471	3693936	1762218	66157	45363	33590	75008	447227	259641	289184	467398	2000708	1390690	1753606	1130553	39014	1636007	2181149	470807	155298	74261	0	35501	521387	554437	962243	68079
P0C2W1	FBXO45	F-box/SPRY domain-containing protein 1	30.6	2	11	0.00068013	83.265	0	0	0	0	0	0	0	0	0	0	0	0	822550	893786	692014	1046221	0	42599	0	0	0	34381	119544	104157	194279	209457	75529	332129	222164	390671	263379	220807	81186	99176	0	438593
P0CG12	CHTF8	Chromosome transmission fidelity protein 8 homolog isoform 2	51.4	5	23	0.00054291	121.87	0	0	0	0	0	0	0	0	0	0	0	0	862129	1264965	370403	588829	225681	325981	176258	370835	323955	248235	82965	435258	111439	290861	167364	504671	2178323	797871	14987	408813	108887	59299	560703	356774
P0CG13	CHTF8	Chromosome transmission fidelity protein 8 homolog	13.3	4	16	8.3786e-06	80.469	0	0	0	0	0	0	0	0	0	0	0	0	553817	1503843	959314	768714	1000514	828184	719714	587500	226439	105619	0	216029	850157	808857	406391	999909	1149900	1049000	1543114	1722821	685199	232486	553816	2393814
P0CG30	GSTT2B	Glutathione S-transferase theta-2B	27.5	6	43	1.6455e-112	275.84	396113	229625	366615	512712	241090	257481	328758	200148	361227	647590	587479	577257	10536716	10756433	8768943	4982158	9565552	1653076	4432758	4152150	491975	277959	46165	1787819	111133	185459	31552	0	241416	425908	97717	204527	31701104	10487459	16279955	16365791
P0CG34;P0CG35	TMSB15A;TMSB15B	Thymosin beta-15A;Thymosin beta-15B	5.2	4	17	3.4213e-08	117.7	0	0	0	0	0	0	0	0	0	0	0	0	3361750	7520350	3375350	4013450	9314750	7075350	8289400	9992000	4025135	1880215	3947950	2991775	0	121835	0	0	9853700	8358200	3499100	6683000	3324545	2162285	7100150	6634500
P0CG38	POTEI	POTE ankyrin domain family member I	121.3	1	3	0.00041486	58.885	126384263	100787572	145606110	174033623	66405369	107336471	111090153	117012674	205222638	292519011	157471195	136783697	0	0	0	0	0	0	0	0	0	0	0	0	0	0	0	0	0	0	0	0	0	0	0	0
P0CG39	POTEJ	POTE ankyrin domain family member J	117.4	5	180	0.0003503	62.287	75497852	53959873	87733246	104948685	33789524	49541343	61038238	61746750	137514945	166871646	103175624	74265730	15021037	19985134	12598089	25527339	16341317	55225758	40846479	44297443	36640790	34633635	28926122	33305160	29590935	12061283	8035190	35729032	25611541	12983819	30817111	21784351	5587503	3561728	4318631	18430943
P0CW22;P08708	RPS17L;RPS17	40S ribosomal protein S17-like;40S ribosomal protein S17	15.6	22	463	0	465.11	112237500	43048200	80231080	144862780	72196934	97292600	119835600	97157800	157676140	299696600	367773000	224066760	562937060	756846160	571399000	526787600	228400600	96384260	268592380	237645000	545284800	317100680	175962600	538130400	197133998	254070400	318611800	260564396	401916800	413519000	170929400	358863800	204723800	115749420	315644000	362470600
P0DI81;P0DI82	TRAPPC2;TRAPPC2P1	Trafficking protein particle complex subunit 2;Trafficking protein particle complex subunit 2 protein TRAPPC2P1	16.4	2	8	0.00016515	79.741	0	0	0	0	0	0	0	0	0	0	0	0	737067	574883	0	0	0	0	0	503633	452367	371168	0	915867	0	0	0	0	473425	326600	0	0	217917	0	0	437667
P0DMM9;P0DMN0	SULT1A3;SULT1A4	Sulfotransferase 1A3;Sulfotransferase 1A4	34.2	4	15	1.8573e-07	90.685	0	0	0	0	0	0	0	0	0	0	0	0	0	0	0	0	324440	362587	338871	428944	0	0	0	0	1938966	6549403	1652851	4829893	1857925	1440479	633343	1337146	427400	254884	1472105	708329
P10071	GLI3	Transcriptional activator GLI3	169.9	2	4	8.9123e-06	70.335	0	0	0	0	0	0	0	0	0	0	0	0	34608	0	26527	581102	8028	3545	0	10042	8234	7438	0	33815	0	35960	5203	309783	6994	5151	0	62980	15402	5954	21319	4912
P10109	FDX1	Adrenodoxin, mitochondrial	19.4	4	19	0.0013169	90.709	0	0	0	0	0	0	0	0	0	0	0	0	371945	847231	536909	3075785	1301884	1418092	866231	1692031	1719692	1451377	0	1820077	2085692	411054	251547	2738908	925392	677758	0	2008485	209038	400605	1546246	2116000
P10114	RAP2A	Ras-related protein Rap-2a	20.6	1	7	0.0025954	87.284	677177	630191	825440	1731578	1327982	1743623	1778928	1721033	1269429	1997888	2285745	1294861	0	0	0	0	0	0	0	0	0	0	0	0	0	0	0	0	0	0	0	0	0	0	0	0
P10155	TROVE2	60 kDa SS-A/Ro ribonucleoprotein	60.7	39	493	7.0547e-52	225.01	13224672	5621835	9055007	18817592	3200179	7119628	7378252	5947672	11679814	28156041	24335224	14695555	30120383	29853152	29807915	18618839	25343141	7158917	10745312	7576090	9705086	5339070	6784062	9986645	6280703	20889628	11673485	18816340	14220059	11998383	3292197	10917676	12014932	4153849	17441478	13985446
P10253	GAA	Lysosomal alpha-glucosidase	105.3	54	461	6.8366e-66	256.36	31932564	13896895	16996715	39673438	13617895	12796028	13207790	11692610	22234390	38440723	45692364	22243003	8180218	6063192	4542121	7498431	10472935	2592634	2413852	5722741	2350610	1213980	1412305	3379892	1336056	5235905	1017917	6496570	6467174	3639969	2112139	6721619	14902697	6454787	25398826	25710359
P10275	AR	Androgen receptor	99	4	8	0.00083422	68.069	0	0	0	0	0	0	0	0	0	0	0	0	0	0	0	0	0	0	0	0	0	0	0	0	0	0	0	0	0	0	0	0	116441	53368	83351	284690
P10301	RRAS	Ras-related protein R-Ras	23.5	23	395	4.8322e-42	211.86	109499321	54632120	81701053	135059613	58808697	49925770	56375478	61528072	127843427	223822471	216605613	97665880	6884776	7198226	4820529	6281132	21258039	8855359	8396926	10523132	13083306	7618929	18652725	19895036	2004680	4706099	1476847	5547762	14792265	15430397	5778335	13599801	1078736	956893	2676316	4747004
P10319	HLA-B	HLA class I histocompatibility antigen, B-58 alpha chain	40.3	3	11	3.6783e-07	116.55	14747883	6999076	7606734	12315776	8084536	7010453	6523736	6181387	94659042	151170011	130633603	102097814	0	0	0	0	0	0	0	0	0	0	0	0	0	0	0	0	0	0	0	0	0	0	0	0
P10321	HLA-C	HLA class I histocompatibility antigen, Cw-7 alpha chain	40.6	12	90	6.9559e-52	164.65	40192040	13163288	14686655	26397756	14795658	14231450	14451519	15455384	28755738	40073842	40682639	29591458	2815496	1995185	1353920	1807812	3485158	3184369	2227617	3472648	8220242	5825500	5232269	29402939	377408	305002	114608	773983	4615402	4435027	1234443	2273724	11360511	5539550	12301349	21696639
P10398	ARAF	Serine/threonine-protein kinase A-Raf	67.6	6	39	4.6179e-05	99.802	0	0	0	0	0	0	0	0	0	0	0	0	2007490	2884779	783919	442195	2397006	358659	754775	403368	2500678	208833	155813	459327	131754	30293	31168	92175	416808	459021	141528	316323	2308364	1712192	4842293	969862
P10412	HIST1H1E	Histone H1.4	21.9	9	113	5.4938e-33	166.45	102503704	82581554	64845201	123627008	86693129	91791594	132858332	111764260	182317450	195854048	352983915	174309949	414336564	397567777	263735910	250808002	201323796	152948781	129192738	240961550	92956023	68165023	44591244	126932395	241253473	448454710	153735950	472819056	416946484	424152916	127194830	218287218	157425217	84087009	153107196	298665317
P10451	SPP1	Osteopontin	35.4	2	4	0.00047135	70.963	0	0	0	0	0	0	0	0	0	0	0	0	0	0	0	0	0	0	0	0	0	0	0	0	0	518400	0	767592	0	0	0	0	0	0	0	0
P10515	DLAT	Dihydrolipoyllysine-residue acetyltransferase component of pyruvate dehydrogenase complex, mitochondrial	69	35	333	7.6207e-102	223.07	8535697	4510531	4918892	9336167	1811094	2588969	2751889	2674397	8158319	21078789	20342603	10026694	14516783	16004100	12341758	21140023	2925011	1561965	3747118	7299111	5507483	4610058	6740231	14942275	34802294	44274675	15916534	31970830	30572861	36645983	17455708	41383703	20176851	15392804	14983406	31273806
P10586	PTPRF	Receptor-type tyrosine-protein phosphatase F	212.9	40	170	7.8933e-22	128.67	537300	862855	714498	591505	410621	693441	787334	596301	623848	1291074	1051465	370463	885363	815117	704729	705692	1039349	571616	843870	745263	1386898	459524	234921	717277	399773	1474154	161076	696279	2940872	2790155	686024	1620113	3455104	185043	2705267	1121676
P10588	NR2F6	Nuclear receptor subfamily 2 group F member 6	43	2	3	0.0044165	46.706	0	0	0	0	0	0	0	0	0	0	0	0	356043	0	0	0	317167	0	170000	0	0	95571	0	142186	149310	885457	0	403824	0	121895	42748	190238	381324	276700	0	355895
P10599	TXN	Thioredoxin	11.7	21	702	1.1841e-181	260.46	139280463	68488630	115141986	170341281	80559500	67688871	80341929	70891614	155385429	313876957	298342974	281133200	514532071	555493914	368438629	458983371	377404340	87643671	159641654	191754943	227521414	177233857	159232971	181790714	81324247	50742649	39296917	56692337	560458871	548451529	259742229	553739229	119370693	88466737	132421386	162589400
P10606	COX5B	Cytochrome c oxidase subunit 5B, mitochondrial	13.7	18	365	3.7749e-123	193.9	51741275	29152800	33056063	64308375	13842088	17895688	17838288	16859513	98299000	236007125	186530125	105764500	57198250	71043500	55186588	75994813	35963888	22034750	36192188	63587550	45845313	52686425	35532344	52427213	123024250	152934125	36400988	168314375	99576550	90511963	43617725	74741788	37613961	13929891	43459125	72964263
P10619	CTSA	Lysosomal protective protein	54.5	28	269	3.944e-80	238.73	44311806	21862884	22488725	34370853	54679711	51964824	55713781	55656711	48779842	86002432	88444495	43406684	14277632	12212758	7431768	13363016	11336553	6987642	8521345	10865274	21475142	13661305	6725579	16067589	7421442	8031502	3739963	18036147	5182737	3958091	2524753	5040637	6411051	3415908	5684227	7984689
P10620	MGST1	Microsomal glutathione S-transferase 1	17.6	12	163	6.2847e-39	188.29	6794517	4730817	5726250	7023667	49037667	66099200	61419333	54750217	88361400	165938333	141860333	88735000	24089933	23086917	12608583	18309500	13953367	12166317	15665617	23244733	31367417	21596567	11009650	60140250	19320133	23727417	6512582	41209833	39808433	30308350	15640673	25105750	32457700	11906017	33199800	70460667
P10636	MAPT	Microtubule-associated protein tau	78.9	6	14	9.1146e-12	100.72	0	0	0	0	0	0	0	0	0	0	0	0	0	68683	0	0	0	1903	0	0	0	0	0	0	23230	0	2050	0	1071250	1505668	650793	916498	0	0	0	13677
P10644	PRKAR1A	cAMP-dependent protein kinase type I-alpha regulatory subunit	43	33	457	3.4095e-109	240.65	17487021	8407424	11286905	18456705	27135495	32259789	30299595	27516458	15723600	33187184	34172826	25437426	45947237	45030459	23799640	38040339	20742544	9775348	15180214	16025021	24370114	14451758	20360546	28846579	7092860	11052983	4816499	11294359	23471388	17980979	9324453	19620621	31532287	21006192	32911143	47452666
P10646	TFPI	Tissue factor pathway inhibitor	35	8	14	7.6036e-10	152.47	0	0	0	0	0	0	0	0	0	0	0	0	7551800	8475943	3904907	5814436	298936	99600	218573	0	169486	569329	0	1068143	0	0	0	136493	196550	0	17833	0	0	0	0	0
P10746	UROS	Uroporphyrinogen-III synthase	28.6	6	19	4.3759e-08	52.453	0	0	0	0	0	0	0	0	0	0	0	0	2496775	3240983	1053908	1036425	447675	90433	0	339333	823742	483525	0	377242	0	0	0	0	169333	497075	366867	282617	0	0	0	69116
P10768	ESD	S-formylglutathione hydrolase	31.5	31	535	2.1342e-157	282.13	40496500	19085136	31357200	57695100	14562886	13340307	14597993	13799000	30713864	71140579	69458107	29756493	182402000	182791000	187303314	156904571	100578079	16522986	52503409	70325786	50878471	24576336	26785214	33762743	20751700	31773993	28379588	19802764	178822250	129572786	152615929	237838286	23454786	19966179	28365449	19274843
P10809	HSPD1	60 kDa heat shock protein, mitochondrial	61.1	105	5595	0	467.6	193817453	104385786	96775399	152511693	90893965	74792219	78989022	72103433	230691856	429645144	405468581	273569909	515149397	686296453	648461179	695105921	379269651	100009964	117563385	234581946	456133798	223258592	231904939	358719883	786674269	1418835675	686886469	1176643940	459126138	429327583	274183096	723696124	1094664806	470431437	873680507	998004705
P10909	CLU	Clusterin	52.5	5	14	1.7e-16	127.37	0	0	0	0	0	0	0	0	0	0	0	0	0	0	0	0	0	0	0	0	0	0	0	0	566090	658505	243220	1262100	0	0	0	0	46704	0	0	141290
P11021	HSPA5	78 kDa glucose-regulated protein	72.3	97	4941	2.2054e-267	384.18	844922398	451940731	467685414	736366965	1020788723	1036978432	922920529	976507956	783760442	1430609528	1472127871	896148810	514087723	570609307	355701900	344737236	321153599	163562980	196635831	248141414	257727154	188614987	224086823	373452853	312324115	346373015	139876520	529000091	651283618	629682796	309187161	510348990	142368447	80579629	173462070	312932036
P11047	LAMC1	Laminin subunit gamma-1	177.6	110	1046	1.7879e-108	262.54	22177662	11883110	13802226	22589736	6133760	6215151	5431230	5077645	18550748	27763844	27005850	15888163	1834548	2421486	1161855	1705924	12282813	4697283	5632631	6765825	5333767	3340991	3811669	5271963	13990164	17146261	5922996	20288997	3947254	3425605	947152	1561398	2944636	1096389	3594368	3783137
P11055	MYH3	Myosin-3	223.9	2	5	0.010404	41.092	0	0	0	0	0	0	0	0	0	0	0	0	181102	319224	161071	2284	29368	253218	560881	5986	89404	58542	5274	6005	100833	112208	292	2068	4451	79568	1647	1168	122552	15885	508735	646
P11117	ACP2	Lysosomal acid phosphatase	48.3	23	209	1.062e-18	170.96	25541500	11854828	13205966	19606239	32844000	35778020	36188850	37498545	18604129	30298196	33040105	22820221	1988225	1606800	1100895	1330000	2675955	2062855	2699010	3401825	5258675	4324110	3197960	9876980	5376670	6912710	1751075	11219390	1647760	1518395	722240	1950390	1424925	518539	1570520	4009775
P11137	MAP2	Microtubule-associated protein 2	199.5	10	20	4.3178e-07	116.13	0	0	0	0	0	0	0	0	0	0	0	0	18717	235363	29940	17894	0	0	16257	94000	33599	12832	14632	24402	338344	778332	205270	1260873	0	0	0	0	15573	36578	69405	90731
P11142	HSPA8	Heat shock cognate 71 kDa protein	70.9	74	4153	0	349.09	401551026	196048557	246462694	435566978	258267947	243426187	245492004	211624885	388627703	685951288	811033156	395118927	757898325	990179906	472491933	594244507	398149312	168491951	247991763	298790111	298071756	206739001	190024944	444619486	228456532	316663788	134848699	413935361	512802736	474653508	203137085	385454849	235023385	132841515	262559590	501142190
P11166	SLC2A1	Solute carrier family 2, facilitated glucose transporter member 1	54.1	19	255	2.1977e-45	215.88	35873915	15085918	18181699	33642700	30026180	29677280	26956013	27723320	69538100	147069233	130753020	65214900	3830487	4609600	3472387	5395473	5394667	2229733	2701220	5461407	2194140	1371450	3269000	5048374	5101727	4012467	1585520	8685553	1388750	878313	996553	2578427	1619953	1137069	3365380	6704953
P11171	EPB41	Protein 4.1	97	15	30	3.4394e-06	96.756	1091463	473586	626810	1247651	0	1481638	39822	0	212669	1074911	1117781	251753	643171	857353	1871171	197741	112557	64950	110162	1746897	141925	170270	72107	275263	208124	447442	111142	291836	745214	516568	194234	524246	128212	27849	170460	189903
P11172	UMPS	Uridine 5`-monophosphate synthase	52.2	32	227	9.6341e-43	139.88	217612	286614	270622	1405830	272550	445957	354132	348475	1529069	726921	1739882	1055146	20967768	23626962	18254968	13898986	7966239	3259144	3383946	3516804	4895143	2097557	1629457	3610579	3528843	9011489	2304465	5983661	15139436	14774421	5346750	11865132	9327723	4930161	14946096	16199189
P11177	PDHB	Pyruvate dehydrogenase E1 component subunit beta, mitochondrial	39.2	36	512	3.8482e-161	308	25409071	12285314	10070300	23879075	11805171	9933276	10948376	9774324	31043695	66302283	65747081	41423100	19285786	20086481	12611505	22453723	17462657	9411580	11379043	19713312	33474814	24741486	17031983	60158281	55590329	62297338	26876855	68409153	27571495	21745457	12015135	25116814	8577814	6581975	9633418	22133833
P11182	DBT	Lipoamide acyltransferase component of branched-chain alpha-keto acid dehydrogenase complex, mitochondrial	53.5	22	154	2.8282e-34	179.02	1417838	645145	993318	2354876	915986	1138283	863683	1042210	2827452	6099431	3670555	2002321	1838662	2221862	1957990	2652762	1869814	671294	830888	729028	2173362	1978520	4157217	7178959	15024762	10981636	3342024	20887724	3714217	6106062	6399686	5670855	3773845	1609102	6115460	7161462
P11216	PYGB	Glycogen phosphorylase, brain form	96.7	83	865	3.0996e-73	231.92	44758060	22124432	36515526	71833305	10450490	17039837	17554929	16597087	49935469	96533449	99926489	52404015	38226359	39195949	27339577	28101136	31488420	7152018	9146638	14702068	27789010	9604044	20013482	24986770	6501050	10343356	3107471	6587487	22284985	18428609	11856484	12717774	9430489	4260278	14478038	17400224
P11217	PYGM	Glycogen phosphorylase, muscle form	97.1	14	47	2.414e-14	133.07	0	0	0	0	0	0	0	0	0	0	0	0	5265131	5910806	3384873	1223358	5159346	2119204	2117115	1348467	7854434	2881039	6468929	3079400	2671157	4853937	3988332	1445389	7592896	3687172	2566698	2258043	2326668	1096627	7679479	1441736
P11233	RALA	Ras-related protein Ral-A	23.6	9	164	5.0889e-85	221.09	35352777	15766461	20422136	38581655	69371599	85345457	73194327	89414070	62565664	126475407	119049536	64149065	16392126	17115776	13455470	19482687	21082255	11419612	12878495	16103514	21715196	14784415	17682804	37141816	10794176	13822662	3155126	24461080	30630856	27563876	14299003	28931621	3480473	1708863	5161979	9063537
P11234	RALB	Ras-related protein Ral-B	23.4	7	87	5.1471e-25	165.66	19512723	8261064	8962153	7772696	15675746	16363820	21548795	15404063	8462480	32848282	37786586	16457057	8819151	7008346	2496164	8741957	6871629	3470310	4146694	7322552	5745020	4135769	5490407	16728073	9297046	6992171	2428627	17686642	25315932	19870452	12973663	26872935	3720438	1570717	3965665	7596075
P11274	BCR	Breakpoint cluster region protein	142.8	7	15	0.00078424	63.76	0	0	0	0	0	0	0	0	0	0	0	0	277027	204790	298286	179125	573505	192983	173347	33108	185242	113513	98066	107170	29135	73670	46019	60368	300169	215713	69070	30556	20908	3497	50061	50387
P11279	LAMP1	Lysosome-associated membrane glycoprotein 1	44.9	15	226	1.0702e-160	342.32	136075326	58598962	72444000	130965771	91600881	136811143	132663429	135856857	138139719	248295656	230536351	120502448	22780171	41257238	29228314	23900095	81540290	15184681	37077957	45253290	46819614	22717910	18815138	31414429	8799105	12705490	3687114	17166238	35010005	19828300	14351290	28534619	40531900	24207788	38811476	36705952
P11310	ACADM	Medium-chain specific acyl-CoA dehydrogenase, mitochondrial	46.6	36	377	8.1358e-268	354.75	8067962	4476357	5536657	11023052	4275810	4516433	3496876	3797671	11373595	19443381	15608167	8007919	8548550	9426381	4113371	6921881	6757229	3910489	3998229	6514952	8063690	6760719	8674791	13335371	91639662	102789606	40626464	91158643	25894918	23861488	19635014	21708181	10940729	6452591	13102812	16454776
P11387	TOP1	DNA topoisomerase 1	90.7	66	719	7.9369e-228	282.86	15562887	5779155	6814911	13666855	3591776	4497097	4272489	4669179	14429871	22912897	22681303	16368334	82565408	92137279	67508610	60864179	16348105	10058380	7922130	19215895	6686382	5127142	8091107	17323341	34155994	61142039	10828867	43810759	42317649	40252613	18479650	33430270	23107097	10506649	26598380	27779006
P11388	TOP2A	DNA topoisomerase 2-alpha	174.4	54	446	1.6925e-126	274.43	0	0	0	0	0	0	0	0	0	0	0	0	10705709	9696852	3160698	6923802	7134407	3221347	3994085	6427775	5026664	1796656	1988667	6647991	10450864	30479964	5445272	14013100	6292301	5471413	6214057	6929784	19197977	9630372	13639933	12945590
P11413	G6PD	Glucose-6-phosphate 1-dehydrogenase	59.3	65	800	5.4442e-67	190.85	20670321	10568649	14191107	29924894	8621578	12189080	11527260	11419235	32723263	58543066	61362706	26325163	39725486	30016143	35124091	26501974	35893400	13035551	20210857	24818103	33095563	11367377	17588417	15166631	21850986	34746397	10362640	32646921	19010608	13790129	10896180	15142740	24804377	16240429	41706177	32859971
[truncated: 6,030 more rows]

## Sheet: GLYCO
Canonical Uniprot IDs	Gene names	Protein names	MW (kDa)	Unique peptides	PSMs	Best Score	Best PEP	Intensity GLYCO_CAF3028_1	Intensity GLYCO_CAF3028_2	Intensity GLYCO_CAF3028_3	Intensity GLYCO_CAF3028_4	Intensity GLYCO_CAF438_1	Intensity GLYCO_CAF438_2	Intensity GLYCO_CAF438_3	Intensity GLYCO_CAF438_4	Intensity GLYCO_ES2_1	Intensity GLYCO_ES2_2	Intensity GLYCO_ES2_3	Intensity GLYCO_ES2_4	Intensity GLYCO_FT194_1	Intensity GLYCO_FT194_2	Intensity GLYCO_FT194_3	Intensity GLYCO_FT194_4	Intensity GLYCO_FT237_1	Intensity GLYCO_FT237_2	Intensity GLYCO_FT237_3	Intensity GLYCO_FT237_4	Intensity GLYCO_KURAMOCHI_1	Intensity GLYCO_KURAMOCHI_2	Intensity GLYCO_KURAMOCHI_3	Intensity GLYCO_KURAMOCHI_4	Intensity GLYCO_OVCAR8_1	Intensity GLYCO_OVCAR8_2	Intensity GLYCO_OVCAR8_3	Intensity GLYCO_OVCAR8_4	Intensity GLYCO_PEO4_1	Intensity GLYCO_PEO4_2	Intensity GLYCO_PEO4_3	Intensity GLYCO_PEO4_4
[truncated: 1,076 more rows]
