# Supplementary material for: Proteomics of High-Grade Serous Ovarian Cancer Models Identifies Cancer-Associated Fibroblast Markers Associated with Clinical Outcomes
Source: Biomolecules. 2022 Dec 30;13(1):75. doi: 10.3390/biom13010075 (PMC9855416; doi:10.3390/biom13010075)
Supplement: Supplementary file 1 [file biomolecules-13-00075-s001.zip › Table_S2_WCL_cell_line_elevated_shared_biological_pathways.xlsx]

## Sheet: Sheet1
source	term_name	term_id	adjusted_p_value	negative_log10_of_adjusted_p_value	term_size	query_size	intersection_size	effective_domain_size	intersections	WCL_annotation
GO:BP	extracellular matrix organization	GO:0030198	7.71389e-17	16.1127	140	717	57	6962	GREM1,EFEMP2,RECK,PLG,CST3,TGFB1,COL2A1,COL3A1,COL4A1,COL5A2,ITGAV,COL1A2,MMP2,MMP3,COL4A2,ITGA5,SERPINF2,BMP1,ITGA4,P4HA1,NID1,B4GALT1,PDGFRA,ITGA2,ENG,ITGB5,FBLN1,LOX,MMP12,CTSK,CAV2,LUM,FBLN2,CAV1,FMOD,DPT,LOXL1,FAP,NID2,POSTN,TGFBI,DDR2,VWA1,ADAMTSL4,THSD4,AEBP1,SULF1,PBXIP1,COL12A1,RGCC,ANTXR1,NTN4,FBLN5,ADAMTS1,LOXL2,IER3IP1,EMILIN1	CAF_elevated
GO:BP	extracellular structure organization	GO:0043062	7.71389e-17	16.1127	140	717	57	6962	GREM1,EFEMP2,RECK,PLG,CST3,TGFB1,COL2A1,COL3A1,COL4A1,COL5A2,ITGAV,COL1A2,MMP2,MMP3,COL4A2,ITGA5,SERPINF2,BMP1,ITGA4,P4HA1,NID1,B4GALT1,PDGFRA,ITGA2,ENG,ITGB5,FBLN1,LOX,MMP12,CTSK,CAV2,LUM,FBLN2,CAV1,FMOD,DPT,LOXL1,FAP,NID2,POSTN,TGFBI,DDR2,VWA1,ADAMTSL4,THSD4,AEBP1,SULF1,PBXIP1,COL12A1,RGCC,ANTXR1,NTN4,FBLN5,ADAMTS1,LOXL2,IER3IP1,EMILIN1	CAF_elevated
GO:BP	external encapsulating structure organization	GO:0045229	1.17213e-16	15.931	141	717	57	6962	GREM1,EFEMP2,RECK,PLG,CST3,TGFB1,COL2A1,COL3A1,COL4A1,COL5A2,ITGAV,COL1A2,MMP2,MMP3,COL4A2,ITGA5,SERPINF2,BMP1,ITGA4,P4HA1,NID1,B4GALT1,PDGFRA,ITGA2,ENG,ITGB5,FBLN1,LOX,MMP12,CTSK,CAV2,LUM,FBLN2,CAV1,FMOD,DPT,LOXL1,FAP,NID2,POSTN,TGFBI,DDR2,VWA1,ADAMTSL4,THSD4,AEBP1,SULF1,PBXIP1,COL12A1,RGCC,ANTXR1,NTN4,FBLN5,ADAMTS1,LOXL2,IER3IP1,EMILIN1	CAF_elevated
GO:BP	blood vessel development	GO:0001568	4.84771e-08	7.31446	315	717	75	6962	HSPB6,TBX3,ADAM12,GREM1,SRPX2,LRP5,EPN2,EFEMP2,RECK,PLG,TGFB1,COL3A1,COL4A1,APOE,APOH,APOB,ITGAV,DCN,THBS1,COL1A2,MMP2,COL4A2,ITGA5,SERPINF2,PDGFRB,RRAS,ANPEP,B4GALT1,PDGFRA,ENG,ATP2B4,LOX,SERPINF1,TGFBR2,WNT5A,VEGFC,MECP2,EFNB2,CDH13,ACTA2,RHOB,HSPG2,CAV1,ACVR1,CALD1,LOXL1,MFGE8,FAP,STIM1,SEMA5A,GPNMB,TGFBI,LAMA4,ECM1,CSPG4,ARHGAP22,MIB1,SULF1,UNC5B,PLCD3,SFRP1,SGCD,NRCAM,JAM3,ANGPTL4,RGCC,ANTXR…	CAF_elevated
GO:BP	vasculature development	GO:0001944	4.18023e-07	6.3788	328	717	75	6962	HSPB6,TBX3,ADAM12,GREM1,SRPX2,LRP5,EPN2,EFEMP2,RECK,PLG,TGFB1,COL3A1,COL4A1,APOE,APOH,APOB,ITGAV,DCN,THBS1,COL1A2,MMP2,COL4A2,ITGA5,SERPINF2,PDGFRB,RRAS,ANPEP,B4GALT1,PDGFRA,ENG,ATP2B4,LOX,SERPINF1,TGFBR2,WNT5A,VEGFC,MECP2,EFNB2,CDH13,ACTA2,RHOB,HSPG2,CAV1,ACVR1,CALD1,LOXL1,MFGE8,FAP,STIM1,SEMA5A,GPNMB,TGFBI,LAMA4,ECM1,CSPG4,ARHGAP22,MIB1,SULF1,UNC5B,PLCD3,SFRP1,SGCD,NRCAM,JAM3,ANGPTL4,RGCC,ANTXR…	CAF_elevated
GO:BP	circulatory system development	GO:0072359	5.49878e-07	6.25973	478	717	97	6962	HSPB6,TBX3,ADAM12,GREM1,SRPX2,FZD7,LRP5,DKK1,EPN2,EFEMP2,RECK,PLG,TGFB1,COL2A1,COL3A1,COL4A1,LMNA,APOE,APOH,APOB,ITGAV,DCN,THBS1,COL1A2,MMP2,COL4A2,ITGA5,SERPINF2,TPM1,PDGFRB,GAA,RRAS,ANPEP,B4GALT1,PDGFRA,ENG,PAM,SLC9A1,ATP2B4,LOX,OXTR,SLC8A1,FBN1,SERPINF1,TGFBR2,CDKN1A,WNT5A,VEGFC,PDLIM4,MECP2,EFNB2,CDH13,ACTA2,RHOB,HSPG2,CAV1,ACVR1,CALD1,LOXL1,MFGE8,FAP,STIM1,SEMA5A,GPNMB,TGFBI,LAMA4,ECM1,SYPL2…	CAF_elevated
GO:BP	cellular cation homeostasis	GO:0030003	8.5822e-07	6.0664	214	717	56	6962	ATP6AP2,WFS1,STC2,F2,TGFB1,APOE,FTL,FTH1,PRNP,ITGAV,HEXB,CD55,MT1G,PDGFRA,SLC9A1,CALB2,ATP2B4,F2R,GSTM2,OXTR,SLC8A1,WNT5A,BCAP31,CAV2,STC1,CACNA2D1,ATP6V0D1,CAV1,KCNMA1,ASPH,TCIRG1,STIM1,NCOA4,RASA3,HERPUD1,RGN,ATP6AP1,CYBRD1,SYPL2,ATP6V0D2,SLC30A7,TRPM4,DMXL2,CEMIP,SLC9A6,ATP6V0A1,SLC9A7,RMDN3,P2RX4,CHP1,JPH2,ATP13A3,TMEM106B,TRPV2,NPTN,SLC4A4	CAF_elevated
GO:BP	blood vessel morphogenesis	GO:0048514	1.20777e-06	5.91802	277	717	66	6962	HSPB6,ADAM12,GREM1,SRPX2,LRP5,EPN2,EFEMP2,RECK,TGFB1,COL3A1,COL4A1,APOE,APOH,APOB,ITGAV,DCN,THBS1,MMP2,COL4A2,ITGA5,SERPINF2,PDGFRB,RRAS,ANPEP,B4GALT1,PDGFRA,ENG,ATP2B4,LOX,SERPINF1,TGFBR2,WNT5A,VEGFC,MECP2,EFNB2,CDH13,RHOB,HSPG2,CAV1,ACVR1,CALD1,MFGE8,FAP,STIM1,SEMA5A,GPNMB,TGFBI,ECM1,CSPG4,ARHGAP22,SULF1,UNC5B,PLCD3,SFRP1,SGCD,NRCAM,JAM3,ANGPTL4,RGCC,TNFRSF12A,ADAMTS1,SLC12A6,NOTCH3,PLXND1,LOXL…	CAF_elevated
GO:BP	collagen fibril organization	GO:0030199	1.38318e-06	5.85912	40	717	21	6962	GREM1,EFEMP2,COL2A1,COL3A1,COL4A1,COL5A2,COL1A2,COL4A2,SERPINF2,BMP1,P4HA1,LOX,LUM,FMOD,DPT,LOXL1,DDR2,AEBP1,COL12A1,LOXL2,EMILIN1	CAF_elevated
GO:BP	cellular ion homeostasis	GO:0006873	2.31116e-06	5.63617	219	717	56	6962	ATP6AP2,WFS1,STC2,F2,TGFB1,APOE,FTL,FTH1,PRNP,ITGAV,HEXB,CD55,MT1G,PDGFRA,SLC9A1,CALB2,ATP2B4,F2R,GSTM2,OXTR,SLC8A1,WNT5A,BCAP31,CAV2,STC1,CACNA2D1,ATP6V0D1,CAV1,KCNMA1,ASPH,TCIRG1,STIM1,NCOA4,RASA3,HERPUD1,RGN,ATP6AP1,CYBRD1,SYPL2,ATP6V0D2,SLC30A7,TRPM4,DMXL2,CEMIP,SLC9A6,ATP6V0A1,SLC9A7,RMDN3,P2RX4,CHP1,JPH2,ATP13A3,TMEM106B,TRPV2,NPTN,SLC4A4	CAF_elevated
GO:BP	inorganic ion homeostasis	GO:0098771	4.29578e-06	5.36696	253	717	61	6962	CA12,ATP6AP2,WFS1,STC2,F2,TGFB1,APOE,FTL,FTH1,PRNP,ITGAV,HEXB,CD55,MT1G,PDGFRA,SLC9A1,CALB2,ATP2B4,F2R,GSTM2,OXTR,SLC8A1,WNT5A,BCAP31,CAV2,STC1,CACNA2D1,ATP6V0D1,CAV1,KCNMA1,ASPH,TCIRG1,STIM1,NCOA4,RASA3,HERPUD1,RGN,ATP6AP1,CYBRD1,SYPL2,ATP6V0D2,SLC30A7,TRPM4,DMXL2,CEMIP,SLC9A6,SGCD,NEO1,ATP6V0A1,SLC9A7,RMDN3,P2RX4,CHP1,JPH2,SLC12A9,ATP13A3,TMEM106B,SLC12A6,TRPV2,NPTN,SLC4A4	CAF_elevated
GO:BP	cation homeostasis	GO:0055080	4.46764e-06	5.34992	247	717	60	6962	ATP6AP2,WFS1,STC2,F2,TGFB1,APOE,FTL,FTH1,PRNP,ITGAV,HEXB,CD55,MT1G,PDGFRA,SLC9A1,CALB2,ATP2B4,F2R,GSTM2,OXTR,SLC8A1,WNT5A,BCAP31,CAV2,STC1,CACNA2D1,ATP6V0D1,CAV1,KCNMA1,ASPH,TCIRG1,STIM1,NCOA4,RASA3,HERPUD1,RGN,ATP6AP1,CYBRD1,SYPL2,ATP6V0D2,SLC30A7,TRPM4,DMXL2,CEMIP,SLC9A6,SGCD,NEO1,ATP6V0A1,SLC9A7,RMDN3,P2RX4,CHP1,JPH2,SLC12A9,ATP13A3,TMEM106B,SLC12A6,TRPV2,NPTN,SLC4A4	CAF_elevated
GO:BP	circulatory system process	GO:0003013	7.41793e-06	5.12972	201	717	52	6962	ABCC4,LRP5,ATP6AP2,PDE5A,CYB5R3,APOE,SERPING1,GSN,COL1A2,CHRM2,MMP2,SOD3,SERPINF2,TPM1,GAA,SLC2A1,ANPEP,DES,ENG,SLC9A1,NPR2,PTGS1,ATP2B4,F2R,GSTM2,OXTR,CPS1,SLC8A1,SLC16A2,VEGFC,MECP2,STC1,CACNA2D1,ITGA1,ACTA2,HBB,CAV1,KCNMA1,ASPH,PRKG1,SEMA3A,SLC27A1,TRPM4,SLC38A5,SLC44A1,TTN,SGCD,SLC38A2,P2RX4,HSPB7,CORO2B,SLC4A4	CAF_elevated
GO:BP	ion transport	GO:0006811	7.65615e-06	5.11599	443	717	89	6962	PTGES,CASK,ABCC4,WFS1,STC2,F2,TGFB1,FTL,FTH1,PRNP,ITGAV,SERPINE2,CD63,PDGFRB,SLC2A1,LGALS3,SLC9A1,ATP2B4,F2R,STOM,GSTM2,SLC8A1,SLC16A2,CLCN7,VAMP7,STC1,CACNA2D1,ATP6V0D1,VAMP2,APBA1,CAV1,SLC20A2,KCNMA1,ASPH,TUSC3,TCIRG1,SERINC3,STIM1,RASA3,RGN,ATP6AP1,ANO6,CYBRD1,TMEM63B,SLC27A1,TMCO3,SLC26A11,ZDHHC17,LRRC8A,ATP6V0D2,ATP11C,SLC30A7,SLC35B2,TRPM4,CEMIP,SLC38A5,SLC44A1,PIEZO1,SLC9A6,SLCO2A1,ATP6V0A…	CAF_elevated
GO:BP	ion homeostasis	GO:0050801	7.68482e-06	5.11437	269	717	63	6962	CA12,ATP6AP2,WFS1,STC2,F2,TGFB1,APOE,FTL,FTH1,PRNP,ITGAV,DCN,HEXB,CD55,MT1G,PDGFRA,SLC9A1,CALB2,ATP2B4,F2R,GSTM2,OXTR,CPS1,SLC8A1,WNT5A,BCAP31,CAV2,STC1,CACNA2D1,ATP6V0D1,CAV1,KCNMA1,ASPH,TCIRG1,STIM1,NCOA4,RASA3,HERPUD1,RGN,ATP6AP1,CYBRD1,SYPL2,ATP6V0D2,SLC30A7,TRPM4,DMXL2,CEMIP,SLC9A6,SGCD,NEO1,ATP6V0A1,SLC9A7,RMDN3,P2RX4,CHP1,JPH2,SLC12A9,ATP13A3,TMEM106B,SLC12A6,TRPV2,NPTN,SLC4A4	CAF_elevated
GO:BP	aminoglycan metabolic process	GO:0006022	8.39071e-06	5.0762	51	717	23	6962	B4GALT4,HEXA,DCN,HEXB,PDGFRB,CD44,GLB1,ITIH2,BGN,IDS,GPC1,IDUA,SGSH,CTBS,ITIH3,CHST3,GALNT5,CHPF,CSGALNACT2,CEMIP,IMPAD1,CHPF2,ST3GAL6	CAF_elevated
GO:BP	angiogenesis	GO:0001525	1.0106e-05	4.99542	233	717	57	6962	HSPB6,ADAM12,GREM1,SRPX2,EPN2,RECK,COL4A1,APOH,ITGAV,DCN,THBS1,MMP2,COL4A2,ITGA5,PDGFRB,RRAS,ANPEP,B4GALT1,PDGFRA,ENG,ATP2B4,SERPINF1,TGFBR2,WNT5A,VEGFC,MECP2,EFNB2,CDH13,RHOB,HSPG2,CAV1,ACVR1,CALD1,MFGE8,FAP,STIM1,SEMA5A,GPNMB,TGFBI,ECM1,CSPG4,ARHGAP22,SULF1,UNC5B,PLCD3,SFRP1,NRCAM,JAM3,ANGPTL4,RGCC,TNFRSF12A,ADAMTS1,SLC12A6,NOTCH3,PLXND1,LOXL2,EMILIN1	CAF_elevated
GO:BP	glycosaminoglycan metabolic process	GO:0030203	2.34546e-05	4.62977	49	717	22	6962	B4GALT4,HEXA,DCN,HEXB,PDGFRB,CD44,GLB1,ITIH2,BGN,IDS,GPC1,IDUA,SGSH,ITIH3,CHST3,GALNT5,CHPF,CSGALNACT2,CEMIP,IMPAD1,CHPF2,ST3GAL6	CAF_elevated
GO:BP	regulation of cell migration	GO:0030334	2.63725e-05	4.57885	418	717	84	6962	PODXL,GREM1,SRPX2,SEMA7A,RECK,F10,TIMP1,TGFB1,COL3A1,LMNA,APOE,APOH,ITGAV,SERPINE2,DCN,THBS1,MMP2,ITGA5,KRT16,TPM1,PDGFRB,RAP2A,RRAS,ITGA4,CD99,ARSB,PDGFRA,ITGA2,ENG,LGALS3,IGFBP3,FBLN1,ATP2B4,IGFBP5,F2R,SLC8A1,SERPINF1,TGFBR2,WNT5A,CD151,VEGFC,MECP2,STC1,CDH13,XG,JAM2,CD81,ACTA2,RHOB,DAB2,MPP1,CAV1,ACVR1,DMTN,MGAT5,BST1,STX4,SEMA5A,PRKG1,SEMA3A,GPNMB,LAMA4,ECM1,DDR2,ANO6,PHLDA2,PODN,SULF1,SFRP1,…	CAF_elevated
GO:BP	anatomical structure formation involved in morphogenesis	GO:0048646	2.75751e-05	4.55948	482	717	93	6962	PODXL,HSPB6,TBX3,ADAM12,GREM1,SRPX2,FZD7,DKK1,EPN2,RECK,TGFB1,COL2A1,COL4A1,APOH,COL5A2,ITGAV,DCN,THBS1,MMP2,COL4A2,ITGA5,TPM1,PDGFRB,RRAS,COL6A1,ITGA4,ANPEP,B4GALT1,PDGFRA,ITGA2,ENG,ITGB5,CSRP1,ATP2B4,LMOD1,GPC1,SERPINF1,TGFBR2,WNT5A,VEGFC,MECP2,EFNB2,CDH13,JAM2,CD81,RHOB,HSPG2,CAV1,ACVR1,CALD1,MFGE8,FAP,TCIRG1,STIM1,SEMA5A,GPNMB,PGM5,TGFBI,HERC1,CSRP2,ECM1,KIF26B,SH3PXD2A,CSPG4,ARHGAP22,MIB1,SU…	CAF_elevated
GO:BP	regulation of locomotion	GO:0040012	5.38391e-05	4.2689	445	717	87	6962	PODXL,GREM1,SRPX2,SEMA7A,RECK,F10,TIMP1,TGFB1,COL3A1,LMNA,APOE,APOH,ITGAV,SERPINE2,DCN,THBS1,MMP2,ITGA5,KRT16,TPM1,PDGFRB,RAP2A,RRAS,ITGA4,CD99,ARSB,PDGFRA,ITGA2,ENG,LGALS3,IGFBP3,FBLN1,ATP2B4,IGFBP5,F2R,SLC8A1,SERPINF1,TGFBR2,WNT5A,CD151,VEGFC,MECP2,EFNB2,STC1,CDH13,XG,JAM2,CD81,ACTA2,RHOB,DAB2,MPP1,CAV1,ACVR1,DMTN,MGAT5,BST1,STX4,SEMA5A,TPBG,PRKG1,SEMA3A,GPNMB,RGN,LAMA4,ECM1,DDR2,ANO6,PHLDA2,PO…	CAF_elevated
GO:BP	regulation of hemostasis	GO:1900046	5.7965e-05	4.23683	35	717	18	6962	F2,PLG,PLAT,SERPINC1,APOE,APOH,SERPING1,SERPINE2,THBS1,SERPINF2,PDGFRA,F2R,CAV1,DMTN,FAP,PRKG1,ANO6,VKORC1	CAF_elevated
GO:BP	regulation of blood coagulation	GO:0030193	5.7965e-05	4.23683	35	717	18	6962	F2,PLG,PLAT,SERPINC1,APOE,APOH,SERPING1,SERPINE2,THBS1,SERPINF2,PDGFRA,F2R,CAV1,DMTN,FAP,PRKG1,ANO6,VKORC1	CAF_elevated
GO:BP	regulation of cell motility	GO:2000145	7.82807e-05	4.10635	434	717	85	6962	PODXL,GREM1,SRPX2,SEMA7A,RECK,F10,TIMP1,TGFB1,COL3A1,LMNA,APOE,APOH,ITGAV,SERPINE2,DCN,THBS1,MMP2,ITGA5,KRT16,TPM1,PDGFRB,RAP2A,RRAS,ITGA4,CD99,ARSB,PDGFRA,ITGA2,ENG,LGALS3,IGFBP3,FBLN1,ATP2B4,IGFBP5,F2R,SLC8A1,SERPINF1,TGFBR2,WNT5A,CD151,VEGFC,MECP2,STC1,CDH13,XG,JAM2,CD81,ACTA2,RHOB,DAB2,MPP1,CAV1,ACVR1,DMTN,MGAT5,BST1,STX4,SEMA5A,PRKG1,SEMA3A,GPNMB,RGN,LAMA4,ECM1,DDR2,ANO6,PHLDA2,PODN,SULF1,SF…	CAF_elevated
GO:BP	cellular homeostasis	GO:0019725	8.70661e-05	4.06015	331	717	70	6962	LRP5,ATP6AP2,WFS1,STC2,F2,PLG,TGFB1,APOE,FTL,FTH1,PRNP,ITGAV,HEXB,CD55,GAA,LAMP2,MT1G,PDGFRA,SLC9A1,CALB2,ATP2B4,F2R,GSTM2,LOX,OXTR,SLC8A1,SERPINF1,WNT5A,BCAP31,CAV2,STC1,CACNA2D1,ATP6V0D1,MAP1A,CAV1,KCNMA1,ASPH,STX4,TCIRG1,STIM1,NCOA4,RASA3,HERPUD1,RGN,HMGN3,ATP6AP1,ANO6,CYBRD1,SYPL2,LRRC8A,ATP6V0D2,SIDT2,SLC30A7,TRPM4,DMXL2,CEMIP,SLC9A6,ATP6V0A1,SLC9A7,RMDN3,P2RX4,CHP1,JPH2,SLC12A9,ATP13A3,TMEM…	CAF_elevated
GO:BP	blood circulation	GO:0008015	8.89308e-05	4.05095	166	717	44	6962	LRP5,ATP6AP2,PDE5A,CYB5R3,APOE,SERPING1,GSN,COL1A2,CHRM2,MMP2,SOD3,SERPINF2,TPM1,GAA,ANPEP,DES,ENG,SLC9A1,NPR2,PTGS1,ATP2B4,F2R,GSTM2,OXTR,CPS1,SLC8A1,VEGFC,MECP2,STC1,CACNA2D1,ITGA1,ACTA2,HBB,CAV1,KCNMA1,ASPH,PRKG1,SEMA3A,TRPM4,TTN,SGCD,P2RX4,HSPB7,CORO2B	CAF_elevated
GO:BP	cellular chemical homeostasis	GO:0055082	8.90091e-05	4.05057	278	717	62	6962	LRP5,ATP6AP2,WFS1,STC2,F2,TGFB1,APOE,FTL,FTH1,PRNP,ITGAV,HEXB,CD55,MT1G,PDGFRA,SLC9A1,CALB2,ATP2B4,F2R,GSTM2,OXTR,SLC8A1,SERPINF1,WNT5A,BCAP31,CAV2,STC1,CACNA2D1,ATP6V0D1,CAV1,KCNMA1,ASPH,STX4,TCIRG1,STIM1,NCOA4,RASA3,HERPUD1,RGN,HMGN3,ATP6AP1,CYBRD1,SYPL2,LRRC8A,ATP6V0D2,SIDT2,SLC30A7,TRPM4,DMXL2,CEMIP,SLC9A6,ATP6V0A1,SLC9A7,RMDN3,P2RX4,CHP1,JPH2,ATP13A3,TMEM106B,TRPV2,NPTN,SLC4A4	CAF_elevated
GO:BP	cation transport	GO:0006812	0.000137561	3.86151	348	717	72	6962	CASK,WFS1,STC2,F2,TGFB1,FTL,FTH1,PRNP,ITGAV,SERPINE2,CD63,PDGFRB,LGALS3,SLC9A1,ATP2B4,F2R,STOM,GSTM2,SLC8A1,VAMP7,STC1,CACNA2D1,ATP6V0D1,VAMP2,CAV1,SLC20A2,KCNMA1,ASPH,TUSC3,TCIRG1,SERINC3,STIM1,RASA3,RGN,ATP6AP1,ANO6,CYBRD1,TMEM63B,TMCO3,ZDHHC17,ATP6V0D2,SLC30A7,TRPM4,CEMIP,SLC38A5,SLC44A1,PIEZO1,SLC9A6,ATP6V0A1,SLC22A18,SARAF,VMP1,SLC41A3,SLC38A2,PANX1,SLC9A7,P2RX4,CHP1,JPH2,SYT11,SLC12A9,CACNG…	CAF_elevated
GO:BP	calcium ion homeostasis	GO:0055074	0.000190854	3.7193	135	717	38	6962	WFS1,STC2,F2,TGFB1,APOE,PRNP,ITGAV,HEXB,CD55,PDGFRA,CALB2,ATP2B4,F2R,GSTM2,OXTR,SLC8A1,WNT5A,BCAP31,CAV2,STC1,CACNA2D1,CAV1,ASPH,TCIRG1,STIM1,RASA3,HERPUD1,RGN,SYPL2,TRPM4,CEMIP,SGCD,RMDN3,P2RX4,JPH2,ATP13A3,TRPV2,NPTN	CAF_elevated
GO:BP	cellular metal ion homeostasis	GO:0006875	0.00019768	3.70404	188	717	47	6962	WFS1,STC2,F2,TGFB1,APOE,FTL,FTH1,PRNP,ITGAV,HEXB,CD55,MT1G,PDGFRA,SLC9A1,CALB2,ATP2B4,F2R,GSTM2,OXTR,SLC8A1,WNT5A,BCAP31,CAV2,STC1,CACNA2D1,ATP6V0D1,CAV1,KCNMA1,ASPH,TCIRG1,STIM1,NCOA4,RASA3,HERPUD1,RGN,ATP6AP1,CYBRD1,SYPL2,SLC30A7,TRPM4,CEMIP,RMDN3,P2RX4,JPH2,ATP13A3,TRPV2,NPTN	CAF_elevated
GO:BP	cell-cell adhesion	GO:0098609	0.000217544	3.66245	331	717	69	6962	PODXL,EPHB6,PCDH7,PCDHGA12,SRPX2,PDE5A,NFAT5,PLG,TGFB1,IGF2,PRNP,HLA-A,ITGAV,SERPINE2,CD55,ITGA5,SERPINF2,ITGA4,HLA-E,CD99,PVR,CD44,PDGFRA,LGALS3,ITGB5,CSRP1,NT5E,TNFSF4,TGFBR2,WNT5A,EFNB2,CDH4,CDH11,CDH13,XG,JAM2,CD81,HBB,CAV1,PLAUR,ACVR1,DMTN,CBLB,PRKG1,FAT1,GPNMB,KIF26B,CERCAM,CD276,NEGR1,AMIGO2,FAT3,PIEZO1,NRCAM,VMP1,SCARF2,JAM3,ADAM19,RGCC,PCDH18,PAG1,CD274,ICAM5,PCDHGC3,PCDHGB4,PCDHB9,PCDHG…	CAF_elevated
GO:BP	system process	GO:0003008	0.00024719	3.60697	561	717	101	6962	PTGES,TBX3,ABCC4,LRP5,RP2,ATP6AP2,WFS1,PDE5A,DKK1,NFAT5,CYB5R3,COL2A1,LMNA,APOE,PRNP,SERPING1,GSN,SERPINE2,NEFL,HEXB,COL1A2,CHRM2,MMP2,SOD3,MME,ITGA5,SERPINF2,TPM1,GAA,SLC2A1,MYL6B,ANPEP,ITGA2,DES,ENG,GM2A,SLC9A1,NPR2,PTGS1,ATP2B4,IGFBP5,F2R,GSTM2,LMOD1,OXTR,CPS1,SLC8A1,TIMP3,SLC16A2,SERPINF1,VEGFC,MECP2,LUM,CNN1,STC1,CTSC,SMTN,CACNA2D1,ITGA1,JAM2,FOXL2,ACTA2,HBB,MAP1A,DAB2,CAV1,CALD1,KCNMA1,ASPH…	CAF_elevated
GO:BP	cellular calcium ion homeostasis	GO:0006874	0.000277365	3.55695	131	717	37	6962	WFS1,STC2,F2,TGFB1,APOE,PRNP,ITGAV,HEXB,CD55,PDGFRA,CALB2,ATP2B4,F2R,GSTM2,OXTR,SLC8A1,WNT5A,BCAP31,CAV2,STC1,CACNA2D1,CAV1,ASPH,TCIRG1,STIM1,RASA3,HERPUD1,RGN,SYPL2,TRPM4,CEMIP,RMDN3,P2RX4,JPH2,ATP13A3,TRPV2,NPTN	CAF_elevated
GO:BP	chemical homeostasis	GO:0048878	0.000327624	3.48462	425	717	82	6962	PPP1R3G,NPC1,CA12,LRP5,ATP6AP2,WFS1,STC2,F2,TGFB1,APOE,FTL,FTH1,APOB,PRNP,ITGAV,DCN,HEXB,CD55,KRT16,MT1G,FABP4,PDGFRA,SLC9A1,CALB2,ATP2B4,IGFBP5,F2R,GSTM2,OXTR,CPS1,SLC8A1,SERPINF1,WNT5A,PNPLA4,BCAP31,CAV2,STC1,CACNA2D1,ATP6V0D1,CAV1,KCNMA1,ASPH,STX4,TCIRG1,STIM1,NCOA4,RASA3,HERPUD1,RGN,HMGN3,ATP6AP1,CYBRD1,SYPL2,LAMTOR1,LRRC8A,ATP6V0D2,SIDT2,APPL2,SLC30A7,TRPM4,DMXL2,ABHD5,CEMIP,SLC9A6,SGCD,NEO1…	CAF_elevated
GO:BP	transmembrane transport	GO:0055085	0.000330829	3.4804	461	717	87	6962	ABCC4,RTN2,F2,TGFB1,GC,PRNP,ITGAV,THBS1,CD63,SLC2A1,SLC25A16,SLC9A1,ATP2B4,F2R,STOM,GSTM2,SLC8A1,SLC16A2,TMED10,CLCN7,CACNA2D1,ATP6V0D1,VAMP2,CAV1,SLC20A2,KCNMA1,ASPH,SLC14A1,TUSC3,TCIRG1,STIM1,RASA3,TRAM2,RGN,ATP6AP1,TST,ANO6,CYBRD1,TMEM63B,SLC27A1,TMCO3,SLC26A11,ZDHHC17,LRRC8A,SLC35F6,ATP6V0D2,ATP11C,APPL2,SLC30A7,SLC35B2,TRPM4,CEMIP,SLC38A5,SLC44A1,PIEZO1,SLC9A6,SLCO2A1,ATP6V0A1,SLC22A18,VMP1,…	CAF_elevated
GO:BP	regulation of coagulation	GO:0050818	0.000534274	3.27224	39	717	18	6962	F2,PLG,PLAT,SERPINC1,APOE,APOH,SERPING1,SERPINE2,THBS1,SERPINF2,PDGFRA,F2R,CAV1,DMTN,FAP,PRKG1,ANO6,VKORC1	CAF_elevated
GO:BP	cellular divalent inorganic cation homeostasis	GO:0072503	0.000601968	3.22043	146	717	39	6962	WFS1,STC2,F2,TGFB1,APOE,PRNP,ITGAV,HEXB,CD55,MT1G,PDGFRA,CALB2,ATP2B4,F2R,GSTM2,OXTR,SLC8A1,WNT5A,BCAP31,CAV2,STC1,CACNA2D1,CAV1,ASPH,TCIRG1,STIM1,RASA3,HERPUD1,RGN,SYPL2,SLC30A7,TRPM4,CEMIP,RMDN3,P2RX4,JPH2,ATP13A3,TRPV2,NPTN	CAF_elevated
GO:BP	metal ion homeostasis	GO:0055065	0.000677771	3.16892	220	717	51	6962	WFS1,STC2,F2,TGFB1,APOE,FTL,FTH1,PRNP,ITGAV,HEXB,CD55,MT1G,PDGFRA,SLC9A1,CALB2,ATP2B4,F2R,GSTM2,OXTR,SLC8A1,WNT5A,BCAP31,CAV2,STC1,CACNA2D1,ATP6V0D1,CAV1,KCNMA1,ASPH,TCIRG1,STIM1,NCOA4,RASA3,HERPUD1,RGN,ATP6AP1,CYBRD1,SYPL2,SLC30A7,TRPM4,CEMIP,SGCD,NEO1,RMDN3,P2RX4,JPH2,SLC12A9,ATP13A3,SLC12A6,TRPV2,NPTN	CAF_elevated
GO:BP	positive regulation of calcium ion transport	GO:0051928	0.000714491	3.146	48	717	20	6962	CASK,WFS1,F2,PDGFRB,LGALS3,SLC9A1,F2R,GSTM2,STC1,CACNA2D1,CAV1,ASPH,STIM1,RGN,CEMIP,VMP1,P2RX4,JPH2,SPHK2,TRPV2	CAF_elevated
GO:BP	tube development	GO:0035295	0.000764481	3.11663	447	717	84	6962	PODXL,HSPB6,TBX3,ADAM12,GREM1,SRPX2,LRP5,ATP6AP2,EPN2,EFEMP2,RECK,TGFB1,COL2A1,COL3A1,COL4A1,APOE,APOH,APOB,ITGAV,SERPINE2,DCN,THBS1,MMP2,MME,COL4A2,ITGA5,SERPINF2,PDGFRB,RRAS,ANPEP,B4GALT1,PDGFRA,ENG,ATP2B4,IGFBP5,LOX,OXTR,CPS1,SERPINF1,TGFBR2,MMP12,WNT5A,VEGFC,MECP2,EFNB2,CDH13,RHOB,HSPG2,CAV1,ACVR1,CALD1,MFGE8,FAP,STIM1,SEMA5A,GPNMB,TGFBI,ECM1,KIF26B,CSPG4,ARHGAP22,MIB1,SULF1,UNC5B,PLCD3,SFRP1…	CAF_elevated
GO:BP	regulation of cellular component movement	GO:0051270	0.000804399	3.09453	462	717	86	6962	PODXL,GREM1,SRPX2,SEMA7A,RECK,F10,TIMP1,TGFB1,COL3A1,LMNA,APOE,APOH,ITGAV,SERPINE2,DCN,THBS1,MMP2,ITGA5,KRT16,TPM1,PDGFRB,RAP2A,RRAS,ITGA4,CD99,ARSB,PDGFRA,ITGA2,ENG,LGALS3,IGFBP3,FBLN1,ATP2B4,IGFBP5,F2R,SLC8A1,SERPINF1,TGFBR2,WNT5A,CD151,VEGFC,MECP2,STC1,CDH13,XG,JAM2,CD81,ACTA2,RHOB,DAB2,MPP1,CAV1,ACVR1,DMTN,MGAT5,BST1,STX4,SEMA5A,PRKG1,SEMA3A,GPNMB,RGN,LAMA4,ECM1,DDR2,ANO6,PHLDA2,PODN,SULF1,SF…	CAF_elevated
GO:BP	divalent inorganic cation homeostasis	GO:0072507	0.000927034	3.0329	154	717	40	6962	WFS1,STC2,F2,TGFB1,APOE,PRNP,ITGAV,HEXB,CD55,MT1G,PDGFRA,CALB2,ATP2B4,F2R,GSTM2,OXTR,SLC8A1,WNT5A,BCAP31,CAV2,STC1,CACNA2D1,CAV1,ASPH,TCIRG1,STIM1,RASA3,HERPUD1,RGN,SYPL2,SLC30A7,TRPM4,CEMIP,SGCD,RMDN3,P2RX4,JPH2,ATP13A3,TRPV2,NPTN	CAF_elevated
GO:BP	collagen metabolic process	GO:0032963	0.00141833	2.84822	41	717	18	6962	F2,CST3,TGFB1,COL1A2,MMP2,MMP3,SERPINF2,PDGFRB,ITGA2,ENG,F2R,MMP12,CTSK,FAP,TRAM2,RCN3,RGCC,EMILIN1	CAF_elevated
GO:BP	tube morphogenesis	GO:0035239	0.00184936	2.73298	369	717	72	6962	PODXL,HSPB6,TBX3,ADAM12,GREM1,SRPX2,LRP5,EPN2,EFEMP2,RECK,TGFB1,COL3A1,COL4A1,APOE,APOH,APOB,ITGAV,DCN,THBS1,MMP2,COL4A2,ITGA5,SERPINF2,PDGFRB,RRAS,ANPEP,B4GALT1,PDGFRA,ENG,ATP2B4,LOX,SERPINF1,TGFBR2,WNT5A,VEGFC,MECP2,EFNB2,CDH13,RHOB,HSPG2,CAV1,ACVR1,CALD1,MFGE8,FAP,STIM1,SEMA5A,GPNMB,TGFBI,ECM1,KIF26B,CSPG4,ARHGAP22,MIB1,SULF1,UNC5B,PLCD3,SFRP1,SGCD,NRCAM,CTHRC1,JAM3,ANGPTL4,RGCC,TNFRSF12A,ADAM…	CAF_elevated
GO:BP	wound healing	GO:0042060	0.00275072	2.56055	216	717	49	6962	CASK,PPL,FZD7,F8,F13A1,F2,F10,PLG,PLAT,SERPINC1,TIMP1,TGFB1,COL3A1,APOE,APOH,SERPING1,SERPINE2,THBS1,ITGA5,SERPINF2,TPM1,PDGFRB,CD59,B4GALT1,CD44,PDGFRA,ITGA2,ENG,CSRP1,FBLN1,F2R,LOX,TGFBR2,CDKN1A,MMP12,WNT5A,CD151,ACTA2,HBB,CAV1,PLAUR,DMTN,FAP,PRKG1,ANO6,C6ORF89,VKORC1,SYT11,TNFRSF12A	CAF_elevated
GO:BP	ion transmembrane transport	GO:0034220	0.00297811	2.52606	317	717	64	6962	ABCC4,F2,TGFB1,PRNP,ITGAV,CD63,SLC9A1,ATP2B4,F2R,STOM,GSTM2,SLC8A1,CLCN7,CACNA2D1,ATP6V0D1,VAMP2,CAV1,SLC20A2,KCNMA1,ASPH,TUSC3,TCIRG1,STIM1,RASA3,RGN,ATP6AP1,ANO6,TMEM63B,SLC27A1,TMCO3,SLC26A11,ZDHHC17,LRRC8A,ATP6V0D2,ATP11C,SLC30A7,SLC35B2,TRPM4,CEMIP,SLC38A5,PIEZO1,SLC9A6,ATP6V0A1,SLC22A18,VMP1,SLC41A3,PANX1,SLC9A7,P2RX4,CHP1,JPH2,TMEM120A,SLC12A9,CACNG6,ATP13A3,SPHK2,SLC17A5,SLC38A7,ANO10,PCY…	CAF_elevated
GO:BP	metal ion transport	GO:0030001	0.00332834	2.47777	250	717	54	6962	CASK,WFS1,STC2,F2,TGFB1,FTL,FTH1,PRNP,ITGAV,SERPINE2,CD63,PDGFRB,LGALS3,SLC9A1,ATP2B4,F2R,STOM,GSTM2,SLC8A1,STC1,CACNA2D1,VAMP2,CAV1,SLC20A2,KCNMA1,ASPH,TUSC3,STIM1,RASA3,RGN,ANO6,CYBRD1,ZDHHC17,SLC30A7,TRPM4,CEMIP,SLC9A6,SARAF,VMP1,SLC38A2,PANX1,SLC9A7,P2RX4,CHP1,JPH2,SLC12A9,CACNG6,SLC38A10,SPHK2,NDFIP2,SLC38A7,SLC12A6,TRPV2,SLC4A4	CAF_elevated
GO:BP	muscle structure development	GO:0061061	0.0103167	1.98646	265	717	55	6962	MRAS,TBX3,ADAM12,GREM1,FZD7,DKK1,VAMP5,EFEMP2,PLG,TGFB1,IGF2,COL3A1,LMNA,TPM1,PDGFRB,COL6A3,MYL6B,PDGFRA,ENG,IGFBP3,SLC9A1,CSRP1,IGFBP5,LOX,LMOD1,SLC8A1,GPC1,WNT5A,PDLIM4,MECP2,CAV2,EFNB2,SMTN,JAM2,FOXL2,CD81,ATP11A,CAV1,ACVR1,PGM5,CSRP2,SYPL2,LRRC8A,TTN,PIEZO1,SGCD,GDF15,JPH2,PRR14,RBM24,SYNPO2L,RBFOX1,TMOD2,ITGA11,FZD1	CAF_elevated
GO:BP	regulation of cell adhesion	GO:0030155	0.0111001	1.95467	335	717	65	6962	PODXL,CASK,EPHB6,NUAK1,GREM1,FZD7,PDE5A,NFAT5,EFEMP2,PLG,TGFB1,IGF2,PRNP,HLA-A,ITGAV,SERPINE2,THBS1,CD55,MMP2,ITGA5,SERPINF2,TPM1,RRAS,ITGA4,HLA-E,NID1,CD44,ITGA2,ENG,LGALS3,SLC9A1,FBLN1,TNFSF4,TGFBR2,MMP12,WNT5A,EFNB2,CDH13,CD81,DAB2,FBLN2,CAV1,PLAUR,DMTN,SPOCK1,BST1,STX4,CBLB,SEMA5A,PRKG1,GPNMB,TGFBI,LAMA4,KIF26B,CD276,SFRP1,PIEZO1,JAM3,ADAM19,RGCC,PAG1,CD274,CORO2B,PLXND1,EMILIN1	CAF_elevated
GO:BP	cation transmembrane transport	GO:0098655	0.0130559	1.88419	260	717	54	6962	F2,TGFB1,PRNP,ITGAV,CD63,SLC9A1,ATP2B4,F2R,STOM,GSTM2,SLC8A1,CACNA2D1,ATP6V0D1,VAMP2,CAV1,SLC20A2,KCNMA1,ASPH,TUSC3,TCIRG1,STIM1,RASA3,RGN,ATP6AP1,ANO6,TMEM63B,TMCO3,ZDHHC17,ATP6V0D2,SLC30A7,TRPM4,CEMIP,SLC38A5,PIEZO1,SLC9A6,ATP6V0A1,SLC22A18,VMP1,SLC41A3,PANX1,SLC9A7,P2RX4,CHP1,JPH2,SLC12A9,CACNG6,ATP13A3,SPHK2,SLC17A5,SLC38A7,ANO10,SLC12A6,TRPV2,SLC4A4	CAF_elevated
GO:BP	negative regulation of multicellular organismal process	GO:0051241	0.0133377	1.87492	358	717	68	6962	GREM1,FZD7,SEMA7A,STC2,PDE5A,DKK1,EPN2,ALDH1A1,F2,PLG,PLAT,TIMP1,CST3,TGFB1,LMNA,APOE,APOH,PRNP,SERPING1,SERPINE2,DCN,THBS1,MMP2,COL4A2,SERPINF2,IFNGR1,PDGFRA,FBLN1,TNFSF4,ATP2B4,IGFBP5,F2R,LRPAP1,OXTR,FBN1,SERPINF1,TGFBR2,WNT5A,CTSK,MECP2,STC1,CTSC,JAM2,HSPG2,KCNMA1,FAP,SEMA5A,PRKG1,SEMA3A,GPNMB,RGN,LAMA4,ECM1,SULF1,SFRP1,LRRC17,APPL2,TRPM4,P2RX4,GDF15,SYT11,CHID1,RGCC,CD274,ADAMTS1,LOXL2,NPTN,E…	CAF_elevated
GO:BP	mucopolysaccharide metabolic process	GO:1903510	0.0191841	1.71706	34	717	15	6962	B4GALT4,DCN,CD44,GLB1,ITIH2,BGN,IDUA,ITIH3,CHST3,CHPF,CSGALNACT2,CEMIP,IMPAD1,CHPF2,ST3GAL6	CAF_elevated
GO:BP	glycoprotein metabolic process	GO:0009100	0.0228592	1.64094	153	717	37	6962	MANBA,MAN2B1,NPC1,B4GALT4,ENTPD5,CST3,COL2A1,DCN,B4GALT1,AGA,BGN,MGAT1,GPC1,IDUA,MMP12,SGSH,MGAT5,TUSC3,DPY19L1,ALG11,FUT11,CHST3,GALNT5,SULF1,CHPF,CSGALNACT2,POGLUT1,CHP1,TMEM59,ALG2,IMPAD1,CHPF2,NAGPA,ST3GAL5,MGAT4B,ST3GAL6,POFUT2	CAF_elevated
GO:BP	skeletal system development	GO:0001501	0.0358686	1.44529	181	717	41	6962	TBX3,GREM1,LRP5,TIMP1,TGFB1,IGF2,COL2A1,COL5A2,HEXB,COL1A2,MMP2,BMP1,CD44,PDGFRA,ENG,NPR2,BGN,LOX,FBN1,TGFBR2,WNT5A,CTSK,STC1,CDH11,RGN,TGFBI,ATP6AP1,ECM1,TAPT1,SULF1,SFRP1,LRRC17,SNX19,PBXIP1,VKORC1,SLC38A10,PDGFC,IMPAD1,RAB23,LOXL2,SCIN	CAF_elevated
GO:BP	inorganic ion transmembrane transport	GO:0098660	0.0433848	1.36266	242	717	50	6962	F2,TGFB1,PRNP,ITGAV,CD63,SLC9A1,ATP2B4,F2R,STOM,GSTM2,SLC8A1,CLCN7,CACNA2D1,ATP6V0D1,VAMP2,CAV1,SLC20A2,KCNMA1,ASPH,TUSC3,TCIRG1,STIM1,RASA3,RGN,ATP6AP1,ANO6,TMCO3,SLC26A11,ZDHHC17,LRRC8A,ATP6V0D2,TRPM4,CEMIP,SLC9A6,ATP6V0A1,SLC22A18,VMP1,PANX1,SLC9A7,P2RX4,CHP1,JPH2,SLC12A9,CACNG6,SPHK2,SLC17A5,PCYOX1,SLC12A6,TRPV2,SLC4A4	CAF_elevated
GO:BP	regulation of collagen metabolic process	GO:0010712	0.0450571	1.34624	20	717	11	6962	F2,CST3,TGFB1,SERPINF2,PDGFRB,ITGA2,ENG,F2R,FAP,RGCC,EMILIN1	CAF_elevated
GO:BP	ncRNA metabolic process	GO:0034660	3.38386e-33	32.4706	365	587	113	6962	PES1,MPHOSPH10,NOP56,WDR46,NVL,PTCD1,NPM3,UTP20,RPP40,GATB,RSL1D1,FARS2,MOCS3,PARN,TP53,NCL,FBL,ZNF143,ELL,WDR4,NOP14,RPP30,TBL3,GTF3C1,DDX10,KRR1,BYSL,BOP1,PDCD11,BMS1,NOLC1,RRS1,WDR43,PWP2,TRMT5,EARS2,RRP12,VARS2,DIEXF,RPL7L1,RPUSD3,DARS2,INTS8,PARS2,TRMT1L,CTU1,WDR75,DIS3L2,INTS1,DDX51,KRI1,TSEN2,SRFBP1,NGDN,WDR36,PNPT1,DDX54,BRIX1,UTP15,NSUN4,RPUSD4,IMP4,MARS2,INTS4,NARS2,PUS7,CDK5RAP1,RIOK1,…	HGSC_elevated
GO:BP	ribosome biogenesis	GO:0042254	1.8083e-26	25.7427	248	587	84	6962	GTPBP10,PES1,MPHOSPH10,NOP56,WDR46,NVL,NPM3,ERAL1,UTP20,RPP40,RSL1D1,FBL,NOP14,RPP30,C1QBP,TBL3,DDX10,KRR1,BYSL,BOP1,URB2,PDCD11,BMS1,NOLC1,RRS1,WDR43,PWP2,NOM1,RRP12,DIEXF,RPL7L1,RPUSD3,WDR75,DDX51,KRI1,SRFBP1,NGDN,WDR36,DDX54,BRIX1,UTP15,NSUN4,RPUSD4,MTERF3,IMP4,MYBBP1A,RIOK1,UTP23,NOL10,TRMT61B,MRPL20,NIFK,NAT10,MTG2,HEATR1,TFB2M,NOL6,RPF2,NOL11,PPAN,UTP3,DDX21,FAM207A,MDN1,DDX28,DCAF13,DDX18,…	HGSC_elevated
GO:BP	ncRNA processing	GO:0034470	2.93368e-26	25.5326	295	587	92	6962	PES1,MPHOSPH10,NOP56,WDR46,NVL,PTCD1,NPM3,UTP20,RPP40,RSL1D1,FARS2,MOCS3,PARN,FBL,WDR4,NOP14,RPP30,TBL3,DDX10,KRR1,BYSL,BOP1,PDCD11,BMS1,NOLC1,RRS1,WDR43,PWP2,TRMT5,RRP12,DIEXF,RPL7L1,RPUSD3,INTS8,TRMT1L,CTU1,WDR75,INTS1,DDX51,KRI1,TSEN2,SRFBP1,NGDN,WDR36,DDX54,BRIX1,UTP15,NSUN4,RPUSD4,IMP4,INTS4,PUS7,CDK5RAP1,RIOK1,UTP23,NOL10,TRMT61B,QTRT1,NIFK,NAT10,INTS2,OSGEPL1,HEATR1,TFB2M,NOL6,RPF2,NOL11,P…	HGSC_elevated
GO:BP	rRNA metabolic process	GO:0016072	1.05698e-25	24.9759	210	587	76	6962	PES1,MPHOSPH10,NOP56,WDR46,NVL,NPM3,UTP20,RPP40,RSL1D1,TP53,NCL,FBL,NOP14,RPP30,TBL3,GTF3C1,DDX10,KRR1,BYSL,BOP1,PDCD11,BMS1,NOLC1,RRS1,WDR43,PWP2,RRP12,DIEXF,RPL7L1,RPUSD3,WDR75,DDX51,KRI1,SRFBP1,NGDN,WDR36,DDX54,BRIX1,UTP15,NSUN4,RPUSD4,IMP4,RIOK1,UTP23,NOL10,TRMT61B,NIFK,NAT10,HEATR1,TFB2M,NOL6,RPF2,NOL11,POLR1B,PPAN,UTP3,DDX21,FAM207A,MDN1,DCAF13,DDX18,ZNHIT6,LYAR,DDX56,USP36,CHD7,GTF3C4,ABT1…	HGSC_elevated
GO:BP	rRNA processing	GO:0006364	3.01454e-25	24.5208	187	587	71	6962	PES1,MPHOSPH10,NOP56,WDR46,NVL,NPM3,UTP20,RPP40,RSL1D1,FBL,NOP14,RPP30,TBL3,DDX10,KRR1,BYSL,BOP1,PDCD11,BMS1,NOLC1,RRS1,WDR43,PWP2,RRP12,DIEXF,RPL7L1,RPUSD3,WDR75,DDX51,KRI1,SRFBP1,NGDN,WDR36,DDX54,BRIX1,UTP15,NSUN4,RPUSD4,IMP4,RIOK1,UTP23,NOL10,TRMT61B,NIFK,NAT10,HEATR1,TFB2M,NOL6,RPF2,NOL11,PPAN,UTP3,DDX21,FAM207A,MDN1,DCAF13,DDX18,ZNHIT6,LYAR,DDX56,USP36,CHD7,ABT1,DIMT1,WDR3,DIS3,RCL1,NOP58,FC…	HGSC_elevated
GO:BP	ribonucleoprotein complex biogenesis	GO:0022613	1.05056e-18	17.9786	364	587	92	6962	GTPBP10,PES1,MPHOSPH10,NOP56,PRMT5,WDR46,NVL,NPM3,ERAL1,UTP20,RPP40,RSL1D1,CD2BP2,FBL,NOP14,RPP30,C1QBP,TBL3,DDX10,KRR1,BYSL,BOP1,URB2,PDCD11,BMS1,NOLC1,RRS1,WDR43,PWP2,USP39,NOM1,RRP12,DIEXF,RPL7L1,RPUSD3,WDR75,DDX51,KRI1,SRFBP1,NGDN,WDR36,DDX54,BRIX1,UTP15,GEMIN5,GEMIN6,NSUN4,RPUSD4,MTERF3,IMP4,TGS1,MYBBP1A,RIOK1,UTP23,NOL10,TRMT61B,MRPL20,NIFK,NAT10,MTG2,HEATR1,TFB2M,NOL6,RPF2,NOL11,PPAN,UTP3,…	HGSC_elevated
GO:BP	maturation of SSU-rRNA	GO:0030490	6.17052e-12	11.2097	43	587	25	6962	WDR46,UTP20,RPP40,NOP14,TBL3,BYSL,BMS1,RRS1,PWP2,DIEXF,KRI1,SRFBP1,NGDN,RIOK1,UTP23,NOL10,NAT10,HEATR1,NOL11,UTP3,FAM207A,DCAF13,ABT1,WDR3,RCL1	HGSC_elevated
GO:BP	mitochondrial gene expression	GO:0140053	4.63466e-10	9.33398	85	587	33	6962	POLRMT,GATB,LRPPRC,MTIF2,TUFM,MRPS35,MRPS21,C1QBP,FASTKD3,TRMT5,EARS2,RPUSD3,DARS2,SUPV3L1,NOA1,PNPT1,GFM2,TBRG4,RPUSD4,GFM1,CDK5RAP1,TACO1,TRMT61B,TARS2,QRSL1,MTG2,TFB2M,IARS2,FASTKD2,WARS2,MTO1,YARS2,PUS1	HGSC_elevated
GO:BP	maturation of SSU-rRNA from tricistronic rRNA transcript (SSU-rRNA, 5.8S rRNA, LSU-rRNA)	GO:0000462	1.04373e-09	8.98141	32	587	20	6962	WDR46,UTP20,RPP40,NOP14,TBL3,BYSL,BMS1,RRS1,PWP2,DIEXF,KRI1,NGDN,UTP23,NOL10,HEATR1,UTP3,FAM207A,DCAF13,ABT1,RCL1	HGSC_elevated
GO:BP	ribosomal small subunit biogenesis	GO:0042274	1.39586e-09	8.85516	64	587	28	6962	WDR46,ERAL1,UTP20,RPP40,NOP14,TBL3,BYSL,BMS1,RRS1,PWP2,NOM1,DIEXF,KRI1,SRFBP1,NGDN,RIOK1,UTP23,NOL10,NAT10,HEATR1,NOL11,UTP3,FAM207A,DCAF13,ABT1,WDR3,RCL1,RRP7A	HGSC_elevated
GO:BP	mitochondrial RNA metabolic process	GO:0000959	4.90616e-08	7.30926	37	587	20	6962	POLRMT,LRPPRC,FASTKD3,TRMT5,EARS2,DARS2,SUPV3L1,PNPT1,TBRG4,RPUSD4,CDK5RAP1,TRMT61B,TARS2,SLIRP,TFB2M,FASTKD2,WARS2,MTO1,YARS2,PUS1	HGSC_elevated
GO:BP	mitochondrial translation	GO:0032543	5.26449e-06	5.27864	64	587	24	6962	GATB,LRPPRC,MTIF2,TUFM,MRPS35,MRPS21,C1QBP,FASTKD3,EARS2,RPUSD3,DARS2,NOA1,GFM2,RPUSD4,GFM1,CDK5RAP1,TACO1,TARS2,QRSL1,MTG2,IARS2,FASTKD2,WARS2,YARS2	HGSC_elevated
GO:BP	tRNA metabolic process	GO:0006399	1.09022e-05	4.96249	129	587	35	6962	PTCD1,RPP40,GATB,FARS2,MOCS3,WDR4,RPP30,GTF3C1,TRMT5,EARS2,VARS2,DARS2,PARS2,TRMT1L,CTU1,TSEN2,RPUSD4,MARS2,NARS2,PUS7,CDK5RAP1,TRMT61B,TARS2,QTRT1,NAT10,QRSL1,OSGEPL1,IARS2,TRMT1,METTL1,WARS2,GTF3C4,MTO1,YARS2,PUS1	HGSC_elevated
GO:BP	endonucleolytic cleavage of tricistronic rRNA transcript (SSU-rRNA, 5.8S rRNA, LSU-rRNA)	GO:0000479	6.98879e-05	4.1556	15	587	11	6962	UTP20,RPP40,NOP14,TBL3,BOP1,BMS1,RRS1,KRI1,UTP23,ABT1,RCL1	HGSC_elevated
GO:BP	endonucleolytic cleavage involved in rRNA processing	GO:0000478	6.98879e-05	4.1556	15	587	11	6962	UTP20,RPP40,NOP14,TBL3,BOP1,BMS1,RRS1,KRI1,UTP23,ABT1,RCL1	HGSC_elevated
GO:BP	mitochondrial RNA processing	GO:0000963	0.00128629	2.89066	18	587	11	6962	FASTKD3,TRMT5,SUPV3L1,PNPT1,TBRG4,RPUSD4,CDK5RAP1,TRMT61B,FASTKD2,MTO1,PUS1	HGSC_elevated
GO:BP	tRNA aminoacylation	GO:0043039	0.00913984	2.03906	29	587	13	6962	GATB,FARS2,EARS2,VARS2,DARS2,PARS2,MARS2,NARS2,TARS2,QRSL1,IARS2,WARS2,YARS2	HGSC_elevated
GO:BP	amino acid activation	GO:0043038	0.00913984	2.03906	29	587	13	6962	GATB,FARS2,EARS2,VARS2,DARS2,PARS2,MARS2,NARS2,TARS2,QRSL1,IARS2,WARS2,YARS2	HGSC_elevated
GO:BP	chromatin organization	GO:0006325	0.00945654	2.02427	288	587	51	6962	MEN1,CBX4,PRMT5,TTI1,NPM3,YEATS4,MBD3,ACTL6A,TP53,TOP1,TRIM27,BRD2,DNMT1,CTCF,MCM2,HMGN5,SET,SSRP1,CHD3,HLTF,CHD4,RBBP5,VPS72,EZH2,RSBN1,KDM3B,RBM15B,IPO4,GLMN,EP400,SIN3A,RBM15,UHRF1,DNAJC2,DPY30,SUDS3,KAT8,ACTR5,CBX8,CHD8,UTP3,CHRAC1,CHD7,DAXX,BAZ2A,RUVBL2,CDYL,KDM2A,MTF2,TRRAP,MORC2	HGSC_elevated
GO:BP	methylation	GO:0032259	0.020109	1.69661	184	587	37	6962	MEN1,PRMT5,PRMT3,MBD3,PARP1,FBL,DNMT1,CTCF,WDR4,GAMT,RBBP5,EZH2,TRMT5,COQ5,PRMT9,METTL7B,NDUFAF7,TRMT1L,COMTD1,RBM15B,NSUN4,TGS1,RBM15,NTMT1,TRMT61B,DPY30,DPH5,TFB2M,TRMT1,COQ3,CXXC1,METTL1,BAZ2A,DIMT1,KDM2A,MTO1,MTF2	HGSC_elevated
GO:BP	endonucleolytic cleavage in ITS1 to separate SSU-rRNA from 5.8S rRNA and LSU-rRNA from tricistronic rRNA transcript (SSU-rRNA, 5.8S rRNA, LSU-rRNA)	GO:0000447	0.0453465	1.34346	9	587	7	6962	UTP20,RPP40,NOP14,RRS1,KRI1,ABT1,RCL1	HGSC_elevated
GO:BP	mRNA processing	GO:0006397	2.06077e-32	31.686	370	2570	254	6962	DDX39A,SUPT5H,SAP18,TCERG1,GEMIN2,LSM1,CASC3,POLR2D,RNF113A,DHX15,RNMT,PRPF4,HNRNPR,PRPF3,PPIH,PLRG1,NUDT21,AHCYL1,AQR,KDM1A,SYNCRIP,CDC40,CCNT1,PQBP1,KIN,RNGTT,RNF40,ZPR1,PRPF40A,PSIP1,SRSF10,SF3B1,SNRNP200,BCAS2,SMNDC1,PCF11,SCAF4,ZRANB2,LUC7L3,ZBTB7A,SLU7,LSM8,ECD,SYF2,SNRNP70,HNRNPA1,SNRPA1,PABPC1,SNRPB,HNRNPL,GCFC2,DDX5,NELFE,CDK11B,HNRNPA2B1,U2AF2,PTBP1,PRDX6,TIA1,HNRNPH1,CSTF2,COIL,EIF4A3,…	HGSC_FTE_shared
GO:BP	RNA splicing	GO:0008380	2.47566e-24	23.6063	323	2570	216	6962	DDX39A,SAP18,TCERG1,GEMIN2,LSM1,CASC3,RNF113A,DHX15,PRPF4,HNRNPR,PRPF3,PPIH,PLRG1,AQR,KDM1A,SYNCRIP,CDC40,PQBP1,ZPR1,PRPF40A,PSIP1,SRSF10,SF3B1,SNRNP200,BCAS2,SMNDC1,ZRANB2,LUC7L3,ZBTB7A,SLU7,LSM8,ECD,SYF2,SNRNP70,HNRNPA1,SNRPA1,PABPC1,SNRPB,HNRNPL,GCFC2,DDX5,HNRNPA2B1,U2AF2,PTBP1,PIK3R1,PRDX6,PPP2R1A,TIA1,HNRNPH1,FUS,COIL,EIF4A3,BUD31,RBM25,NCBP2,HNRNPF,RBM5,NUP98,CLNS1A,MFAP1,GEMIN4,MAGOH,HNRNP…	HGSC_FTE_shared
GO:BP	RNA splicing, via transesterification reactions	GO:0000375	4.44649e-21	20.352	245	2570	170	6962	DDX39A,SAP18,GEMIN2,LSM1,CASC3,RNF113A,PRPF4,HNRNPR,PRPF3,PPIH,PLRG1,AQR,KDM1A,SYNCRIP,CDC40,PQBP1,PRPF40A,PSIP1,SRSF10,SF3B1,SNRNP200,BCAS2,SMNDC1,LUC7L3,ZBTB7A,SLU7,LSM8,SYF2,SNRNP70,HNRNPA1,SNRPA1,PABPC1,SNRPB,HNRNPL,GCFC2,DDX5,HNRNPA2B1,U2AF2,PTBP1,PRDX6,TIA1,HNRNPH1,COIL,EIF4A3,BUD31,RBM25,NCBP2,HNRNPF,RBM5,NUP98,CLNS1A,MFAP1,GEMIN4,MAGOH,HNRNPK,SNRPE,SNRPF,LSM6,SNRPD1,SNRPD2,SNRPD3,TRA2B,RB…	HGSC_FTE_shared
GO:BP	RNA splicing, via transesterification reactions with bulged adenosine as nucleophile	GO:0000377	1.56247e-20	19.8062	241	2570	167	6962	DDX39A,SAP18,GEMIN2,CASC3,RNF113A,PRPF4,HNRNPR,PRPF3,PPIH,PLRG1,AQR,KDM1A,SYNCRIP,CDC40,PQBP1,PRPF40A,PSIP1,SRSF10,SF3B1,SNRNP200,BCAS2,LUC7L3,ZBTB7A,SLU7,LSM8,SYF2,SNRNP70,HNRNPA1,SNRPA1,PABPC1,SNRPB,HNRNPL,GCFC2,DDX5,HNRNPA2B1,U2AF2,PTBP1,PRDX6,TIA1,HNRNPH1,COIL,EIF4A3,BUD31,RBM25,NCBP2,HNRNPF,RBM5,NUP98,CLNS1A,MFAP1,GEMIN4,MAGOH,HNRNPK,SNRPE,SNRPF,LSM6,SNRPD1,SNRPD2,SNRPD3,TRA2B,RBM6,TXNL4A,RB…	HGSC_FTE_shared
GO:BP	mRNA splicing, via spliceosome	GO:0000398	1.56247e-20	19.8062	241	2570	167	6962	DDX39A,SAP18,GEMIN2,CASC3,RNF113A,PRPF4,HNRNPR,PRPF3,PPIH,PLRG1,AQR,KDM1A,SYNCRIP,CDC40,PQBP1,PRPF40A,PSIP1,SRSF10,SF3B1,SNRNP200,BCAS2,LUC7L3,ZBTB7A,SLU7,LSM8,SYF2,SNRNP70,HNRNPA1,SNRPA1,PABPC1,SNRPB,HNRNPL,GCFC2,DDX5,HNRNPA2B1,U2AF2,PTBP1,PRDX6,TIA1,HNRNPH1,COIL,EIF4A3,BUD31,RBM25,NCBP2,HNRNPF,RBM5,NUP98,CLNS1A,MFAP1,GEMIN4,MAGOH,HNRNPK,SNRPE,SNRPF,LSM6,SNRPD1,SNRPD2,SNRPD3,TRA2B,RBM6,TXNL4A,RB…	HGSC_FTE_shared
GO:BP	translation	GO:0006412	2.13041e-19	18.6715	479	2570	282	6962	CNOT1,EIF3CL,GTPBP1,EIF3F,IGF2BP3,DDX3X,LSM1,CASC3,MRPS12,EIF3D,EIF3H,POLR2D,EEF1E1,EIF4G3,DENR,GATC,SYNCRIP,NEMF,EIF1B,EIF5B,CNOT3,MRPL33,CDC123,EIF3G,LTN1,DHFR,TYMS,EIF2S1,RPLP1,RPLP0,EIF4E,NPM1,RPSA,MRPL3,PABPC1,TPR,EEF2,APEH,GSPT1,RPS2,NCK1,RPL7,RPL17,EIF2AK2,EIF2S2,TCEA1,WARS,RPS6KB1,EIF4B,DDX6,VARS,EEF1G,EEF1D,TIA1,AKT1,AKT2,RPL9,SHMT2,RPL22,EIF4A3,RPS19,RPL3,MLH1,EIF2S3,EIF2D,EIF1,MTOR,RPS…	HGSC_FTE_shared
GO:BP	peptide biosynthetic process	GO:0043043	2.79186e-19	18.5541	486	2570	285	6962	CNOT1,EIF3CL,GTPBP1,EIF3F,IGF2BP3,DDX3X,LSM1,CASC3,MRPS12,EIF3D,EIF3H,POLR2D,EEF1E1,EIF4G3,DENR,GATC,SYNCRIP,NEMF,EIF1B,EIF5B,CNOT3,MRPL33,CDC123,EIF3G,LTN1,DHFR,TYMS,EIF2S1,RPLP1,RPLP0,EIF4E,NPM1,RPSA,MRPL3,PABPC1,TPR,EEF2,APEH,GSPT1,RPS2,NCK1,RPL7,RPL17,EIF2AK2,EIF2S2,TCEA1,WARS,RPS6KB1,EIF4B,DDX6,VARS,EEF1G,EEF1D,TIA1,AKT1,AKT2,RPL9,SHMT2,RPL22,EIF4A3,RPS19,RPL3,MLH1,EIF2S3,EIF2D,EIF1,MTOR,RPS…	HGSC_FTE_shared
GO:BP	protein modification by small protein conjugation or removal	GO:0070647	4.31962e-14	13.3646	480	2570	269	6962	UBA6,EIF3F,PSMD14,DDX3X,UBE2C,PSMA7,OGT,HDAC3,RNF113A,RIPK2,KDM1A,RNF40,MED24,PSMD10,PIAS2,LTN1,USP19,UBE4B,GABARAP,ATG7,ARIH2,CNOT4,STAMBP,HERC2,BCL10,ISG15,FYN,CDK1,HSP90AA1,HSP90AB1,RPS2,PSMB1,UBA1,CBL,PSMA1,PSMA2,PSMA3,PSMA4,U2AF2,ARNT,PSMB4,PSMB6,PSMB5,CDC27,DNAJA1,AKT1,ARRB2,SHMT2,BMI1,VHL,USP8,USP5,MAPK9,BRCC3,RPL5,CDC34,UBE2A,PSMB3,PSMB2,HINT1,RANBP2,GSK3A,UBE2D1,USP11,UBE2E1,THOP1,PLK1,A…	HGSC_FTE_shared
GO:BP	ribonucleoprotein complex biogenesis	GO:0022613	3.55262e-13	12.4495	364	2570	213	6962	FBLL1,METTL15,EIF3CL,EIF3F,DDX3X,GEMIN2,XPO1,EIF3D,EIF3H,POLR2D,PRPF3,ERI3,DENR,NUDT21,URB1,DKC1,PSIP1,SRSF10,SF3B1,SNRNP200,POP7,EIF3G,LUC7L3,SLU7,POP4,RPLP0,NPM1,HSP90AA1,HSP90AB1,RPSA,XRCC5,SNRPB,GLUL,GCFC2,ERCC2,RPL7,EIF2S2,EIF4B,COIL,EIF4A3,RPS19,RPL3,EIF2S3,EIF2D,RPS27,NOP2,RPL5,RPS5,RPL14,RBM5,CLNS1A,EIF5,EIF3B,RRP1,EIF6,GEMIN4,YBEY,EIF3E,PTEN,ABCE1,RPS7,RPS16,RPS14,SNRPE,SNRPF,LSM6,SNRPD1…	HGSC_FTE_shared
GO:BP	posttranscriptional regulation of gene expression	GO:0010608	3.98022e-13	12.4001	360	2570	211	6962	CNOT1,IGF2BP3,DDX3X,PSMA7,LSM1,CASC3,EIF3D,EIF3H,POLR2D,EIF4G3,NUDT21,SYNCRIP,EIF1B,DKC1,EIF5B,CNOT3,NCOR1,CDC123,DHFR,TYMS,EIF2S1,RPLP1,EIF4E,POLB,NPM1,PABPC1,TPR,EEF2,GSPT1,NCK1,DDX5,PSMC3,EIF2AK2,PSMB1,HNRNPA2B1,RPS6KB1,EIF4B,PSMA1,PSMA2,PSMA3,PSMA4,DDX6,APEX1,PSMB4,PSMB6,PSMB5,TIA1,AKT1,AKT2,SHMT2,RPL22,FUS,MAP2K2,EIF4A3,MLH1,EIF2S3,EIF1,MTOR,MATR3,PSMC4,TSFM,RPL5,RPS9,ZFP36L2,MAPKAPK2,SRP9,P…	HGSC_FTE_shared
GO:BP	ribonucleoprotein complex subunit organization	GO:0071826	6.1094e-13	12.214	168	2570	116	6962	EIF3CL,EIF3F,GEMIN2,EIF3D,EIF3H,POLR2D,PRPF3,DENR,NUDT21,PSIP1,SRSF10,SF3B1,SNRNP200,EIF3G,LUC7L3,SLU7,RPLP0,HSP90AA1,HSP90AB1,RPSA,XRCC5,SNRPB,GCFC2,EIF2S2,EIF4B,KIF5B,COIL,RPS19,RPL3,EIF2S3,EIF2D,RPS27,NOP2,RPL5,RPS5,RBM5,CLNS1A,EIF5,VCP,EIF3B,EIF6,GEMIN4,EIF3E,RPS14,SNRPE,SNRPF,SNRPD1,SNRPD2,SNRPD3,RPS15,RPS28,RPL38,PRKDC,MRPS11,TXNL4A,RPL6,SRSF1,DHX9,NCBP1,SFSWAP,SF3A3,USP4,SRSF5,SRSF6,ATM,EI…	HGSC_FTE_shared
GO:BP	RNA catabolic process	GO:0006401	2.61218e-12	11.583	217	2570	140	6962	CNOT1,GTPBP1,PSMA7,LSM1,CASC3,POLR2D,SYNCRIP,DKC1,CNOT3,ZPR1,RNASEH2A,SSB,POLB,NPM1,PABPC1,GSPT1,DDX5,PSMC3,PSMB1,PSMA1,PSMA2,PSMA3,PSMA4,APEX1,PSMB4,PSMB6,PSMB5,AKT1,FUS,EIF4A3,FEN1,MLH1,PSMC4,ZFP36L2,MAPKAPK2,PSMB3,PSMB2,NCBP2,EIF3E,PSMA6,MAGOH,PSMC1,PSMC5,LSM6,PSMC6,POLR2G,ETF1,YBX1,RBM10,HNRNPU,EXOSC10,EXOSC9,FMR1,ZFP36L1,DHX9,NSUN2,NCBP1,GRSF1,TRAF2,PPP1R8,TARDBP,HNRNPA0,PABPC4,ATM,ROCK1,EXO…	HGSC_FTE_shared
GO:BP	protein modification by small protein conjugation	GO:0032446	3.55971e-12	11.4486	417	2570	235	6962	UBA6,DDX3X,UBE2C,PSMA7,OGT,HDAC3,RNF113A,RIPK2,KDM1A,RNF40,MED24,PSMD10,PIAS2,LTN1,UBE4B,GABARAP,ATG7,ARIH2,CNOT4,HERC2,BCL10,ISG15,FYN,HSP90AA1,HSP90AB1,RPS2,PSMB1,UBA1,CBL,PSMA1,PSMA2,PSMA3,PSMA4,U2AF2,ARNT,PSMB4,PSMB6,PSMB5,CDC27,DNAJA1,AKT1,ARRB2,BMI1,VHL,USP5,MAPK9,RPL5,CDC34,UBE2A,PSMB3,PSMB2,RANBP2,GSK3A,UBE2D1,UBE2E1,THOP1,PLK1,VCP,NPEPPS,PTEN,PSMA6,CDC42,UBE2D3,UBE2M,UBE2K,UBE2N,SUMO2,RP…	HGSC_FTE_shared
GO:BP	ribonucleoprotein complex assembly	GO:0022618	7.61945e-12	11.1181	162	2570	111	6962	EIF3CL,EIF3F,GEMIN2,EIF3D,EIF3H,POLR2D,PRPF3,DENR,NUDT21,PSIP1,SRSF10,SF3B1,SNRNP200,EIF3G,LUC7L3,SLU7,RPLP0,HSP90AA1,HSP90AB1,RPSA,XRCC5,SNRPB,GCFC2,EIF2S2,EIF4B,COIL,RPS19,RPL3,EIF2S3,EIF2D,RPS27,NOP2,RPL5,RPS5,RBM5,CLNS1A,EIF5,EIF3B,EIF6,GEMIN4,EIF3E,RPS14,SNRPE,SNRPF,SNRPD1,SNRPD2,SNRPD3,RPS15,RPS28,RPL38,PRKDC,MRPS11,TXNL4A,RPL6,SRSF1,DHX9,NCBP1,SFSWAP,SF3A3,USP4,SRSF5,SRSF6,ATM,EIF3I,DDX39B…	HGSC_FTE_shared
GO:BP	chromosome segregation	GO:0007059	7.80856e-12	11.1074	197	2570	129	6962	DDX3X,UBE2C,NDC80,PLSCR1,ZW10,PRC1,SMARCA5,VPS4B,BANF1,CIAO1,ZWINT,KIF4A,SMC2,NR3C1,SLC25A5,RB1,CHTF8,TOP2A,TPR,CCNB1,ERCC2,RCC1,CSNK2A2,TUBG1,PPP2R1A,CDC27,TTK,NUP62,FEN1,MLH1,NAA10,NCAPD3,MKI67,ATRX,BAG6,MRE11A,KNTC1,PLK1,CDC42,RAN,UBE2B,UBE2I,CSNK2A1,HNRNPU,KIF23,TOP2B,CENPC,CDC20,CDC16,IK,MAD2L1,ATM,CUL3,PUM1,SMC1A,KPNB1,NUMA1,NCAPH,NCAPD2,KIF14,DLGAP5,TRIP13,PDS5A,EML3,CDCA8,NIPBL,PMF1,POGZ,…	HGSC_FTE_shared
GO:BP	DNA metabolic process	GO:0006259	8.06604e-12	11.0933	472	2570	259	6962	SMCHD1,DFFA,PSMD14,CHEK1,HMGB3,RNF113A,ORC5,ORC4,KDM1A,DKC1,KIN,NBN,BANF1,WDHD1,RNASEH2A,MTA2,KAT7,ZBTB7A,TDP2,HERC2,TFRC,TK1,TYMS,CDK1,POLB,NPM1,HSP90AA1,FH,ERCC1,HSP90AB1,HMGB1,HNRNPA1,POLA1,CHTF8,HIST1H1E,TOP2A,PCNA,XRCC6,XRCC5,UNG,NME1,RPA2,MGMT,TCP1,ERCC2,ERCC3,MSH3,HNRNPA2B1,CDK2,MCM3,YY1,CD40,HMGB2,RPA1,APEX1,ERCC5,AKT1,ARRB2,GTF2H1,MCM5,MCM7,RPA3,RFC4,RFC2,RFC1,CBS,FUS,DEK,NUDT1,LONP1,POL…	HGSC_FTE_shared
GO:BP	regulation of mRNA metabolic process	GO:1903311	8.17618e-12	11.0874	227	2570	144	6962	CNOT1,GTPBP1,SUPT5H,SAP18,PSMA7,LSM1,POLR2D,NUDT21,AHCYL1,SYNCRIP,CCNT1,RNF40,CNOT3,SRSF10,ZBTB7A,NPM1,SNRNP70,HNRNPA1,PABPC1,HNRNPL,DDX5,PSMC3,NELFE,PSMB1,CDK11B,HNRNPA2B1,PSMA1,PSMA2,PSMA3,PSMA4,U2AF2,PTBP1,APEX1,PSMB4,PSMB6,PSMB5,PRDX6,TIA1,AKT1,FUS,MLH1,PSMC4,ZFP36L2,MAPKAPK2,PSMB3,PSMB2,RBM25,PAPOLA,NCBP2,RBM5,NUP98,PSMA6,MAGOH,HNRNPK,PSMC1,PSMC5,PSMC6,POLR2G,TRA2B,YBX1,RBM10,RBM3,HNRNPU,EXO…	HGSC_FTE_shared
GO:BP	nucleobase-containing compound catabolic process	GO:0034655	1.17936e-11	10.9284	281	2570	170	6962	CNOT1,NUDT19,ACOT7,GTPBP1,DFFA,PSMA7,LSM1,CASC3,POLR2D,DNPH1,SYNCRIP,DKC1,CNOT3,ZPR1,RNASEH2A,HPRT1,ADA,SSB,POLB,NPM1,PABPC1,UNG,GSPT1,DDX5,PSMC3,PSMB1,ACAT1,PSMA1,PSMA2,PSMA3,PSMA4,APEX1,PSMB4,PSMB6,PSMB5,AKT1,CDA,DUT,FUS,NUDT1,EIF4A3,FEN1,MLH1,PSMC4,ZFP36L2,MAPKAPK2,PSMB3,PSMB2,HINT1,FHIT,GSK3A,NT5C2,NCBP2,VCP,EIF3E,PSMA6,MAGOH,PSMC1,PSMC5,LSM6,PSMC6,POLR2G,ETF1,YBX1,RBM10,HNRNPU,EXOSC10,EXOSC9…	HGSC_FTE_shared
GO:BP	mitotic sister chromatid segregation	GO:0000070	3.64637e-11	10.4381	121	2570	88	6962	UBE2C,NDC80,ZW10,PRC1,SMARCA5,VPS4B,ZWINT,KIF4A,SMC2,RB1,CHTF8,TPR,CCNB1,TUBG1,PPP2R1A,CDC27,TTK,NUP62,NAA10,NCAPD3,ATRX,KNTC1,PLK1,RAN,HNRNPU,KIF23,CENPC,CDC20,CDC16,IK,MAD2L1,ATM,CUL3,SMC1A,KPNB1,NUMA1,NCAPH,NCAPD2,KIF14,DLGAP5,TRIP13,PDS5A,EML3,CDCA8,NIPBL,POGZ,NCAPG2,SMC5,CDC26,CHMP7,PIBF1,PSMG2,PINX1,SPDL1,SEH1L,AURKB,BOD1,CHAMP1,NSMCE2,NCAPG,KATNB1,DSCC1,RIOK2,KIFC1,NUSAP1,CHMP4A,NUF2,NAA50…	HGSC_FTE_shared
GO:BP	heterocycle catabolic process	GO:0046700	4.11946e-11	10.3852	292	2570	174	6962	CNOT1,NUDT19,ACOT7,GTPBP1,DFFA,PSMA7,LSM1,CASC3,POLR2D,DNPH1,SYNCRIP,DKC1,CNOT3,ZPR1,RNASEH2A,HPRT1,ADA,SSB,POLB,NPM1,PABPC1,UNG,GSPT1,DDX5,PSMC3,PSMB1,ACAT1,PSMA1,PSMA2,PSMA3,PSMA4,APEX1,PSMB4,PSMB6,PSMB5,BLVRB,AKT1,CDA,DUT,FUS,NUDT1,EIF4A3,FEN1,MLH1,PSMC4,ZFP36L2,MAPKAPK2,PSMB3,PSMB2,HINT1,FHIT,GSK3A,NT5C2,MTHFS,NCBP2,BLVRA,VCP,EIF3E,PSMA6,MAGOH,PSMC1,PSMC5,LSM6,PSMC6,POLR2G,ETF1,YBX1,RBM10,HNR…	HGSC_FTE_shared
GO:BP	mitotic cell cycle process	GO:1903047	7.0188e-11	10.1537	447	2570	245	6962	KIF2A,DDX3X,PPP6C,UBE2C,CIT,CHEK1,NDC80,PSMA7,AURKA,KIF3B,ZW10,PLRG1,PRC1,ENSA,SMARCA5,BRD4,NBN,CLASP2,ANKRD17,ZPR1,VPS4B,NME6,CCNB2,ZWINT,KIF20A,KIF4A,SMC2,STAMBP,ECD,SYF2,ANXA1,RB1,CDK1,EIF4E,POLA1,CHTF8,PCNA,TPR,CCNB1,GSPT1,RPA2,STMN1,ERCC2,RCC1,ERCC3,CCNA2,PSMB1,TUBG1,RPS6KB1,CDK2,MCM3,PSMA1,PSMA2,PSMA3,PSMA4,APEX1,PSMB4,PSMB6,PSMB5,PPP2R1A,CDC27,CDC25C,AKT1,CKS2,TTK,ARL3,NUP62,USP8,NAA10,NCA…	HGSC_FTE_shared
GO:BP	cellular nitrogen compound catabolic process	GO:0044270	9.80304e-11	10.0086	296	2570	175	6962	CNOT1,NUDT19,ACOT7,GTPBP1,DFFA,PSMA7,LSM1,CASC3,POLR2D,DNPH1,SYNCRIP,DKC1,CNOT3,ZPR1,RNASEH2A,HPRT1,ADA,SSB,POLB,NPM1,PABPC1,UNG,GSPT1,DDX5,PSMC3,PSMB1,ACAT1,PSMA1,PSMA2,PSMA3,PSMA4,APEX1,PSMB4,PSMB6,PSMB5,BLVRB,AKT1,CDA,DUT,FUS,NUDT1,EIF4A3,FEN1,MLH1,PSMC4,ZFP36L2,MAPKAPK2,PSMB3,PSMB2,HINT1,FHIT,GSK3A,NT5C2,MTHFS,NCBP2,BLVRA,VCP,EIF3E,PSMA6,MAGOH,PSMC1,PSMC5,LSM6,PSMC6,POLR2G,ETF1,YBX1,RBM10,HNR…	HGSC_FTE_shared
GO:BP	protein ubiquitination	GO:0016567	1.39347e-10	9.8559	385	2570	216	6962	UBA6,DDX3X,UBE2C,PSMA7,OGT,HDAC3,RNF113A,RIPK2,KDM1A,RNF40,MED24,PSMD10,LTN1,UBE4B,GABARAP,ARIH2,CNOT4,HERC2,BCL10,ISG15,FYN,HSP90AA1,HSP90AB1,RPS2,PSMB1,UBA1,CBL,PSMA1,PSMA2,PSMA3,PSMA4,U2AF2,PSMB4,PSMB6,PSMB5,CDC27,DNAJA1,AKT1,ARRB2,BMI1,VHL,USP5,MAPK9,RPL5,CDC34,UBE2A,PSMB3,PSMB2,GSK3A,UBE2D1,UBE2E1,THOP1,PLK1,VCP,NPEPPS,PTEN,PSMA6,CDC42,UBE2D3,UBE2M,UBE2K,UBE2N,RPS7,UBE2G1,UBE2D2,RPS15,RBX1,P…	HGSC_FTE_shared
GO:BP	sister chromatid segregation	GO:0000819	1.64454e-10	9.78396	134	2570	94	6962	UBE2C,NDC80,ZW10,PRC1,SMARCA5,VPS4B,ZWINT,KIF4A,SMC2,RB1,CHTF8,TOP2A,TPR,CCNB1,TUBG1,PPP2R1A,CDC27,TTK,NUP62,FEN1,NAA10,NCAPD3,ATRX,MRE11A,KNTC1,PLK1,RAN,HNRNPU,KIF23,TOP2B,CENPC,CDC20,CDC16,IK,MAD2L1,ATM,CUL3,SMC1A,KPNB1,NUMA1,NCAPH,NCAPD2,KIF14,DLGAP5,TRIP13,PDS5A,EML3,CDCA8,NIPBL,POGZ,NCAPG2,SMC5,CDC26,CHMP7,PIBF1,PSMG2,PINX1,SPDL1,SEH1L,AURKB,BOD1,CHAMP1,NSMCE2,PHB2,NCAPG,MCMBP,KATNB1,DSCC1,R…	HGSC_FTE_shared
GO:BP	mRNA catabolic process	GO:0006402	2.66681e-10	9.57401	185	2570	120	6962	CNOT1,GTPBP1,PSMA7,LSM1,CASC3,POLR2D,SYNCRIP,CNOT3,SSB,NPM1,PABPC1,GSPT1,DDX5,PSMC3,PSMB1,PSMA1,PSMA2,PSMA3,PSMA4,APEX1,PSMB4,PSMB6,PSMB5,AKT1,FUS,EIF4A3,MLH1,PSMC4,ZFP36L2,MAPKAPK2,PSMB3,PSMB2,NCBP2,EIF3E,PSMA6,MAGOH,PSMC1,PSMC5,LSM6,PSMC6,POLR2G,ETF1,YBX1,RBM10,HNRNPU,EXOSC10,EXOSC9,FMR1,ZFP36L1,DHX9,NCBP1,TRAF2,TARDBP,HNRNPA0,PABPC4,ATM,ROCK1,EXOSC2,PUM1,EXOSC7,MAPK14,EXOSC6,PDE12,ALKBH5,TTC37…	HGSC_FTE_shared
GO:BP	aromatic compound catabolic process	GO:0019439	5.75588e-10	9.23989	300	2570	175	6962	CNOT1,NUDT19,ACOT7,GTPBP1,DFFA,PSMA7,LSM1,CASC3,POLR2D,DNPH1,SYNCRIP,DKC1,CNOT3,ZPR1,RNASEH2A,HPRT1,ADA,SSB,POLB,NPM1,PABPC1,UNG,GSPT1,DDX5,PSMC3,PSMB1,ACAT1,PSMA1,PSMA2,PSMA3,PSMA4,APEX1,PSMB4,PSMB6,PSMB5,BLVRB,AKT1,CDA,DUT,FUS,NUDT1,EIF4A3,FEN1,MLH1,PSMC4,ZFP36L2,MAPKAPK2,PSMB3,PSMB2,HINT1,FHIT,GSK3A,NT5C2,MTHFS,NCBP2,BLVRA,VCP,EIF3E,PSMA6,MAGOH,PSMC1,PSMC5,LSM6,PSMC6,POLR2G,ETF1,YBX1,RBM10,HNR…	HGSC_FTE_shared
GO:BP	cellular response to DNA damage stimulus	GO:0006974	1.65219e-09	8.78194	416	2570	227	6962	UBA6,SMCHD1,APBB1,PSMD14,CHEK1,RNF113A,EEF1E1,KDM1A,KIN,BRD4,NBN,TIPRL,WDHD1,RNASEH2A,PSMD10,CCNK,KAT7,ZBTB7A,TDP2,HERC2,SYF2,CDK1,POLB,NPM1,FH,ERCC1,HMGB1,POLA1,TOP2A,PCNA,XRCC6,XRCC5,UNG,RPA2,MGMT,DDX5,ERCC2,ERCC3,MSH3,UBA1,CBL,CDK2,MCM3,YY1,HMGB2,RPA1,APEX1,PIK3R1,ERCC5,GTF2H1,MCM5,MCM7,RPA3,RFC4,RFC2,RFC1,FUS,DEK,NUDT1,POLR2I,FEN1,MLH1,RFC5,RFC3,CBX5,ATRX,BAG6,CDKN1B,BRCC3,YAP1,MAPKAPK2,UBE2A…	HGSC_FTE_shared
GO:BP	nuclear chromosome segregation	GO:0098813	7.85791e-09	8.10469	155	2570	102	6962	UBE2C,NDC80,ZW10,PRC1,SMARCA5,VPS4B,ZWINT,KIF4A,SMC2,RB1,CHTF8,TOP2A,TPR,CCNB1,TUBG1,PPP2R1A,CDC27,TTK,NUP62,FEN1,MLH1,NAA10,NCAPD3,ATRX,BAG6,MRE11A,KNTC1,PLK1,CDC42,RAN,UBE2B,HNRNPU,KIF23,TOP2B,CENPC,CDC20,CDC16,IK,MAD2L1,ATM,CUL3,SMC1A,KPNB1,NUMA1,NCAPH,NCAPD2,KIF14,DLGAP5,TRIP13,PDS5A,EML3,CDCA8,NIPBL,POGZ,NCAPG2,SMC5,TTL,CDC26,CHMP7,PIBF1,PSMG2,PINX1,SPDL1,SEH1L,AURKB,BOD1,CHAMP1,EHMT2,NSMCE2…	HGSC_FTE_shared
GO:BP	mitotic nuclear division	GO:0140014	7.92123e-09	8.10121	195	2570	122	6962	KIF2A,UBE2C,CHEK1,NDC80,AURKA,KIF3B,ZW10,PRC1,SMARCA5,CLASP2,VPS4B,NME6,ZWINT,KIF4A,SMC2,RB1,CHTF8,TPR,CCNB1,RCC1,TUBG1,PPP2R1A,CDC27,CDC25C,TTK,NUP62,NAA10,NCAPD3,RANBP1,MKI67,ATRX,CDKN1B,KNTC1,PLK1,CDC42,RAN,UBE2I,HNRNPU,KIF23,CENPC,CDC20,CDC16,IK,MAD2L1,ATM,PIN1,CUL3,CDK13,SMC1A,KPNB1,NUMA1,CUL7,NCAPH,NCAPD2,KIF14,DLGAP5,TRIP13,UBE2S,PDS5A,EML3,CDCA8,PPP2R2D,NIPBL,POGZ,CLASP1,NCAPG2,SMC5,CDC26…	HGSC_FTE_shared
GO:BP	cell cycle phase transition	GO:0044770	9.71263e-09	8.01266	296	2570	170	6962	APBB1,DDX3X,PPP6C,UBE2C,CIT,CHEK1,NDC80,PSMA7,AURKA,ZW10,PLRG1,ENSA,BRD4,NBN,CLASP2,ANKRD17,ZPR1,VPS4B,TIPRL,CCNB2,ZWINT,ECD,SYF2,ANXA1,RB1,CDK1,EIF4E,NPM1,TPR,CCNB1,GSPT1,RPA2,ERCC2,RCC1,ERCC3,CCNA2,PSMB1,RPS6KB1,CDK2,PSMA1,PSMA2,PSMA3,PSMA4,APEX1,PSMB4,PSMB6,PSMB5,CDC27,CDC25C,AKT1,CKS2,TTK,CDKN1B,BRCC3,ZFP36L2,NASP,CDC34,PSMB3,PSMB2,MRE11A,DNM2,KNTC1,MNAT1,PLK1,BLM,BCAT1,BID,ARPP19,PTEN,PSMA6,…	HGSC_FTE_shared
GO:BP	DNA repair	GO:0006281	1.14939e-08	7.93953	275	2570	160	6962	SMCHD1,PSMD14,CHEK1,RNF113A,KDM1A,KIN,NBN,WDHD1,RNASEH2A,KAT7,ZBTB7A,TDP2,HERC2,CDK1,POLB,NPM1,FH,ERCC1,HMGB1,POLA1,PCNA,XRCC6,XRCC5,UNG,RPA2,MGMT,ERCC2,ERCC3,MSH3,CDK2,MCM3,YY1,HMGB2,RPA1,APEX1,ERCC5,GTF2H1,MCM5,MCM7,RPA3,RFC4,RFC2,RFC1,FUS,DEK,NUDT1,POLR2I,FEN1,MLH1,RFC5,RFC3,ATRX,BRCC3,UBE2A,CSNK1E,MRE11A,CDK7,MNAT1,PPP5C,POLG,BLM,ATXN3,RAD23A,RAD23B,VCP,PPP4C,UBE2D3,UBE2N,RBX1,UBE2B,SUMO1,GTF…	HGSC_FTE_shared
GO:BP	RNA localization	GO:0006403	1.51722e-08	7.81895	162	2570	105	6962	DDX39A,IGF2BP3,XPO1,CASC3,POLR2D,XPOT,KIF5C,MCM3AP,DKC1,ZC3H11A,NUP155,SNUPN,SSB,NPM1,HNRNPA1,TPR,TCP1,HNRNPA2B1,YY1,NUP214,NUP62,EIF4A3,CCT6A,CCT5,CCT3,NUP153,RANBP2,CCT8,CCT4,NCBP2,NUP98,NUP107,MAGOH,NUTF2,RAN,EIF5A,YBX1,CCT2,RAE1,SARNP,HNRNPU,EXOSC10,FMR1,ZFP36L1,KHDRBS1,SRSF1,DHX9,NSUN2,NCBP1,NUP160,ATM,THOC5,DDX39B,CKAP5,SLBP,TOMM20,CPSF6,GLE1,NUP188,THOC7,EIF5AL1,ALKBH5,PABPN1,THOC6,NUP93,N…	HGSC_FTE_shared
GO:BP	nuclear division	GO:0000280	2.18457e-08	7.66063	230	2570	138	6962	KIF2A,UBE2C,CHEK1,NDC80,AURKA,KIF3B,ZW10,PRC1,SMARCA5,CLASP2,VPS4B,NME6,CCNB2,ZWINT,KIF4A,SMC2,RB1,CHTF8,TOP2A,TPR,CCNB1,RCC1,MSH3,TUBG1,PPP2R1A,CDC27,CDC25C,CKS2,TTK,NUP62,MLH1,NAA10,NCAPD3,RANBP1,MKI67,ATRX,BAG6,CDKN1B,MRE11A,KNTC1,PLK1,CDC42,RAN,UBE2B,UBE2I,HNRNPU,KIF23,TOP2B,CENPC,CDC20,CDC16,IK,MAD2L1,ATM,PIN1,CUL3,CDK13,SMC1A,KPNB1,NUMA1,CUL7,NCAPH,NCAPD2,KIF14,DLGAP5,TRIP13,UBE2S,PDS5A,EML…	HGSC_FTE_shared
GO:BP	organic cyclic compound catabolic process	GO:1901361	2.35847e-08	7.62737	309	2570	175	6962	CNOT1,NUDT19,ACOT7,GTPBP1,DFFA,PSMA7,LSM1,CASC3,POLR2D,DNPH1,SYNCRIP,DKC1,CNOT3,ZPR1,RNASEH2A,HPRT1,ADA,SSB,POLB,NPM1,PABPC1,UNG,GSPT1,DDX5,PSMC3,PSMB1,ACAT1,PSMA1,PSMA2,PSMA3,PSMA4,APEX1,PSMB4,PSMB6,PSMB5,BLVRB,AKT1,CDA,DUT,FUS,NUDT1,EIF4A3,FEN1,MLH1,PSMC4,ZFP36L2,MAPKAPK2,PSMB3,PSMB2,HINT1,FHIT,GSK3A,NT5C2,MTHFS,NCBP2,BLVRA,VCP,EIF3E,PSMA6,MAGOH,PSMC1,PSMC5,LSM6,PSMC6,POLR2G,ETF1,YBX1,RBM10,HNR…	HGSC_FTE_shared
GO:BP	mitotic cell cycle phase transition	GO:0044772	3.22161e-08	7.49193	254	2570	149	6962	DDX3X,PPP6C,UBE2C,CIT,CHEK1,NDC80,PSMA7,AURKA,ZW10,PLRG1,ENSA,BRD4,NBN,CLASP2,ANKRD17,ZPR1,VPS4B,CCNB2,ZWINT,ECD,SYF2,ANXA1,RB1,CDK1,EIF4E,TPR,CCNB1,GSPT1,RPA2,ERCC2,RCC1,ERCC3,CCNA2,PSMB1,RPS6KB1,CDK2,PSMA1,PSMA2,PSMA3,PSMA4,APEX1,PSMB4,PSMB6,PSMB5,CDC27,CDC25C,AKT1,CKS2,TTK,CDKN1B,BRCC3,ZFP36L2,NASP,CDC34,PSMB3,PSMB2,MRE11A,DNM2,KNTC1,MNAT1,PLK1,BLM,BCAT1,BID,ARPP19,PTEN,PSMA6,CKS1B,PSME3,PRKDC…	HGSC_FTE_shared
GO:BP	protein polyubiquitination	GO:0000209	4.23606e-08	7.37304	142	2570	94	6962	DDX3X,UBE2C,PSMA7,RNF40,UBE4B,GABARAP,ARIH2,PSMB1,CBL,PSMA1,PSMA2,PSMA3,PSMA4,PSMB4,PSMB6,PSMB5,CDC27,CDC34,UBE2A,PSMB3,PSMB2,UBE2D1,UBE2E1,THOP1,NPEPPS,PSMA6,UBE2D3,UBE2K,UBE2N,UBE2G1,UBE2D2,RBX1,PPIA,UBE2B,SKP1,UBE2L3,XIAP,UBE3A,TRAF2,CDC16,GPS2,NMI,PPIL2,UBE2V1,BIRC2,CUL1,CUL3,BLMH,CBFB,TRIP12,UBE3C,UBE2V2,UBE2S,RNF20,RNF213,LRSAM1,UBE2R2,HUWE1,IRF2BP1,CDKN2A,FBXO22,CDC26,DTX3L,UBE2E3,MUL1,TRI…	HGSC_FTE_shared
GO:BP	translational initiation	GO:0006413	4.94653e-08	7.3057	93	2570	68	6962	EIF3CL,EIF3F,DDX3X,EIF3D,EIF3H,POLR2D,EIF4G3,DENR,EIF1B,EIF5B,CDC123,EIF3G,EIF2S1,EIF4E,NPM1,TPR,NCK1,EIF2AK2,EIF2S2,RPS6KB1,EIF4B,EIF2S3,EIF2D,EIF1,MTOR,RPS5,EIF1AX,NCBP2,EIF5,EIF3B,EIF6,EIF3E,EIF4A1,ABCE1,RPS3A,PPP1CA,POLR2G,EIF4G2,FMR1,KHDRBS1,NCBP1,EIF2B5,EIF3I,EIF4EBP1,EIF3A,EIF2B1,EIF4A2,EIF4H,GLE1,EIF3M,DHX29,YTHDF3,METTL3,EIF1AD,ABCF1,DDX1,PAIP2,RBM4,EIF2A,YTHDF1,PAIP1,EIF2B3,IMPACT,EIF3K…	HGSC_FTE_shared
GO:BP	regulation of cellular macromolecule biosynthetic process	GO:2000112	1.33493e-07	6.87454	400	2570	214	6962	CNOT1,IGF2BP3,DDX3X,CHEK1,LSM1,CASC3,EIF3D,EIF3H,POLR2D,EIF4G3,ORC5,SYNCRIP,EIF1B,DKC1,EIF5B,NBN,CNOT3,ANKRD17,CDC123,BCAR3,KAT7,WIZ,DHFR,TYMS,EIF2S1,RPLP1,CDK1,EIF4E,NPM1,DBI,HSP90AA1,HSP90AB1,HNRNPA1,CHTF8,PABPC1,PCNA,TPR,XRCC5,EEF2,GSPT1,NCK1,TCP1,EIF2AK2,CCNA2,HNRNPA2B1,RPS6KB1,EIF4B,CDK2,DDX6,PPP2R1A,TIA1,AKT1,AKT2,ARRB2,SHMT2,RFC4,RFC2,RPL22,SOAT1,EIF4A3,CCT6A,MLH1,RFC5,RFC3,EIF2S3,EIF1,MTO…	HGSC_FTE_shared
GO:BP	cytoplasmic translation	GO:0002181	2.24964e-07	6.64789	129	2570	86	6962	EIF3CL,EIF3F,EIF3D,EIF3H,DENR,EIF3G,RPLP1,RPLP0,RPSA,GSPT1,RPS2,NCK1,RPL7,RPL17,EIF2S2,EIF4B,RPL9,RPL22,RPS19,RPL3,EIF2S3,EIF2D,MTOR,RPS27,RPL5,RPL21,RPS9,RPS5,RPS10,RPL14,EIF5,DRG2,EIF3B,EIF3E,EIF4A1,RPS3A,RPL15,RPL37A,RPS7,RPS15A,RPS16,RPS14,RPS23,RPS18,RPS29,RPS13,RPS11,RPL7A,ETF1,CNBP,RPS4X,RPS15,RPS24,RPS26,RPS28,RPL31,RPL38,RPS21,RPL6,FMR1,DHX9,EIF3I,EIF3A,EIF4A2,EIF4H,RPL22L1,EIF3M,DPH6,DH…	HGSC_FTE_shared
GO:BP	regulation of RNA stability	GO:0043487	4.38254e-07	6.35827	132	2570	87	6962	CNOT1,PSMA7,LSM1,POLR2D,SYNCRIP,DKC1,CNOT3,POLB,NPM1,PABPC1,PSMC3,PSMB1,PSMA1,PSMA2,PSMA3,PSMA4,APEX1,PSMB4,PSMB6,PSMB5,AKT1,FUS,MLH1,PSMC4,ZFP36L2,MAPKAPK2,PSMB3,PSMB2,PSMA6,PSMC1,PSMC5,PSMC6,POLR2G,YBX1,RBM10,HNRNPU,EXOSC9,FMR1,ZFP36L1,DHX9,NSUN2,TRAF2,TARDBP,HNRNPA0,PABPC4,ROCK1,EXOSC2,PUM1,EXOSC7,MAPK14,PDE12,ALKBH5,ZC3H14,GIGYF2,FASTKD5,YTHDF3,PATL1,METTL3,ZC3H18,METTL16,SERBP1,PUM2,LARP4B,C…	HGSC_FTE_shared
GO:BP	organelle fission	GO:0048285	6.09919e-07	6.21473	261	2570	149	6962	KIF2A,DNM1L,UBE2C,CHEK1,NDC80,AURKA,KIF3B,ZW10,PRC1,SMARCA5,CLASP2,VPS4B,NME6,CCNB2,ZWINT,KIF4A,SMC2,RB1,CHTF8,TOP2A,TPR,CCNB1,RCC1,MSH3,TUBG1,PPP2R1A,CDC27,CDC25C,CKS2,TTK,NUP62,MLH1,PEX19,NAA10,NCAPD3,RANBP1,MKI67,ATRX,BAG6,CDKN1B,MRE11A,KNTC1,PLK1,CDC42,RAN,UBE2B,UBE2I,HNRNPU,KIF23,TOP2B,CENPC,CDC20,CDC16,IK,MAD2L1,ATM,PIN1,CUL3,CDK13,SMC1A,KPNB1,NUMA1,CUL7,NCAPH,NCAPD2,KIF14,RALBP1,MTFR1,DLGA…	HGSC_FTE_shared
GO:BP	regulation of translation	GO:0006417	1.03103e-06	5.98673	258	2570	147	6962	CNOT1,IGF2BP3,DDX3X,LSM1,CASC3,EIF3D,EIF3H,POLR2D,EIF4G3,SYNCRIP,EIF1B,EIF5B,CNOT3,CDC123,DHFR,TYMS,EIF2S1,RPLP1,EIF4E,NPM1,PABPC1,TPR,EEF2,GSPT1,NCK1,EIF2AK2,RPS6KB1,EIF4B,DDX6,TIA1,AKT1,AKT2,SHMT2,RPL22,EIF4A3,MLH1,EIF2S3,EIF1,MTOR,TSFM,RPL5,RPS9,ZFP36L2,SRP9,RPS6KA3,NCBP2,METAP1,EIF5,EIF3B,EIF6,SESN2,EIF3E,ABCE1,MAGOH,PPP1CA,RPS14,POLR2G,ETF1,CNBP,RPS4X,RPL38,EIF5A,YBX1,EIF4G2,PRKDC,SARNP,RBM3…	HGSC_FTE_shared
GO:BP	RNA 3'-end processing	GO:0031123	1.04263e-06	5.98187	82	2570	60	6962	FBLL1,SUPT5H,POLR2D,ERI3,NUDT21,AHCYL1,CCNT1,DKC1,RNF40,PCF11,SSB,PABPC1,NELFE,CSTF2,PAPOLA,NCBP2,RPS21,EXOSC10,CSTF1,EXOSC9,ZFP36L1,NCBP1,CPSF1,GRSF1,CSTF3,EXOSC2,SLBP,EXOSC7,CPSF6,EXOSC6,RPRD2,RNF20,CDC73,INTS5,CTR9,ZC3H14,TRMT10C,ERI1,CPSF7,PAF1,LEO1,CLP1,EXOSC8,TOE1,YTHDC1,RPRD1A,HSD17B10,ELAC2,WDR33,DHX36,SSU72,EXOSC4,RPRD1B,EXOSC5,EXOSC3,INTS7,MTPAP,CPSF2,INTS6,SCAF8	HGSC_FTE_shared
GO:BP	modification-dependent macromolecule catabolic process	GO:0043632	1.46833e-06	5.83318	367	2570	196	6962	UBA6,PSMD12,PSMD9,PSMD14,UBE2C,PSMA7,AURKA,XPO1,OGT,EIF3H,PSMD3,SGTA,NEMF,RNF40,VPS4B,PSMD10,LTN1,USP19,UBE4B,GABARAP,ATE1,ARIH2,CNOT4,HERC2,ISG15,HSP90AB1,ARAF,PSMC3,CSNK2A2,PSMB1,UBA1,CBL,CDK2,PSMA1,PSMA2,PSMA3,PSMA4,PSMB4,PSMB6,PSMB5,CDC27,AKT1,ARRB2,PSMC2,LONP1,USP8,PSMC4,USP5,MAPK9,BAG6,RPL5,PSMD8,CSNK1A1,CSNK1D,CDC34,UBE2A,CSNK1E,PSMB3,PSMB2,FHIT,GSK3A,PSMD7,UBE2D1,USP11,UBE2E1,PLK1,ATXN3,U…	HGSC_FTE_shared
GO:BP	RNA transport	GO:0050658	2.67309e-06	5.57299	133	2570	86	6962	DDX39A,IGF2BP3,XPO1,CASC3,POLR2D,XPOT,KIF5C,MCM3AP,ZC3H11A,NUP155,SNUPN,SSB,NPM1,HNRNPA1,TPR,HNRNPA2B1,NUP214,NUP62,EIF4A3,NUP153,RANBP2,NCBP2,NUP98,NUP107,MAGOH,NUTF2,RAN,EIF5A,YBX1,RAE1,SARNP,FMR1,ZFP36L1,KHDRBS1,SRSF1,DHX9,NSUN2,NCBP1,NUP160,THOC5,DDX39B,CKAP5,SLBP,TOMM20,CPSF6,GLE1,NUP188,THOC7,EIF5AL1,ALKBH5,PABPN1,THOC6,NUP93,NUP43,NUP37,NUP35,NUP210,NUP133,AHCTF1,NUP205,KHSRP,SEH1L,THOC1,T…	HGSC_FTE_shared
GO:BP	nucleic acid transport	GO:0050657	2.67309e-06	5.57299	133	2570	86	6962	DDX39A,IGF2BP3,XPO1,CASC3,POLR2D,XPOT,KIF5C,MCM3AP,ZC3H11A,NUP155,SNUPN,SSB,NPM1,HNRNPA1,TPR,HNRNPA2B1,NUP214,NUP62,EIF4A3,NUP153,RANBP2,NCBP2,NUP98,NUP107,MAGOH,NUTF2,RAN,EIF5A,YBX1,RAE1,SARNP,FMR1,ZFP36L1,KHDRBS1,SRSF1,DHX9,NSUN2,NCBP1,NUP160,THOC5,DDX39B,CKAP5,SLBP,TOMM20,CPSF6,GLE1,NUP188,THOC7,EIF5AL1,ALKBH5,PABPN1,THOC6,NUP93,NUP43,NUP37,NUP35,NUP210,NUP133,AHCTF1,NUP205,KHSRP,SEH1L,THOC1,T…	HGSC_FTE_shared
GO:BP	establishment of RNA localization	GO:0051236	2.69154e-06	5.57	135	2570	87	6962	DDX39A,IGF2BP3,XPO1,CASC3,POLR2D,XPOT,KIF5C,MCM3AP,ZC3H11A,NUP155,SNUPN,SSB,NPM1,HNRNPA1,TPR,HNRNPA2B1,NUP214,NUP62,EIF4A3,NUP153,RANBP2,NCBP2,NUP98,NUP107,MAGOH,NUTF2,RAN,EIF5A,YBX1,RAE1,SARNP,FMR1,ZFP36L1,KHDRBS1,SRSF1,DHX9,NSUN2,NCBP1,NUP160,ATM,THOC5,DDX39B,CKAP5,SLBP,TOMM20,CPSF6,GLE1,NUP188,THOC7,EIF5AL1,ALKBH5,PABPN1,THOC6,NUP93,NUP43,NUP37,NUP35,NUP210,NUP133,AHCTF1,NUP205,KHSRP,SEH1L,THO…	HGSC_FTE_shared
GO:BP	protein-DNA complex subunit organization	GO:0071824	3.17574e-06	5.49815	104	2570	71	6962	ARID1A,PSMA7,SMARCA5,MCM3AP,RB1,NPM1,HMGB1,HIST1H1E,UBTF,PSMB1,PSMA1,PSMA2,PSMA3,PSMA4,HMGB2,PSMB4,PSMB6,PSMB5,GTF2E1,ATRX,NASP,PSMB3,PSMB2,TAF6,KNTC1,SMARCA4,GTF2A2,NAP1L1,PSMA6,PSMC6,GTF2B,DR1,CENPC,SMARCB1,BPTF,CHAF1A,CHAF1B,PSME4,SART3,DLGAP5,TAF7,ARID2,ATF7IP,SRCAP,POGZ,CENPV,CAND1,PAF1,SMARCC2,DNAJC9,ANP32B,SMARCC1,SMARCD2,SMARCE1,SMARCD1,RSF1,PSMB7,NAP1L4,GRWD1,ANP32E,POLR1E,CENPH,SMYD3,DM…	HGSC_FTE_shared
GO:BP	ubiquitin-dependent protein catabolic process	GO:0006511	3.8036e-06	5.41981	352	2570	188	6962	UBA6,PSMD12,PSMD9,PSMD14,UBE2C,PSMA7,AURKA,XPO1,OGT,EIF3H,PSMD3,SGTA,NEMF,RNF40,VPS4B,PSMD10,LTN1,USP19,UBE4B,GABARAP,ATE1,ARIH2,CNOT4,HERC2,HSP90AB1,ARAF,PSMC3,CSNK2A2,PSMB1,UBA1,CBL,CDK2,PSMA1,PSMA2,PSMA3,PSMA4,PSMB4,PSMB6,PSMB5,CDC27,AKT1,ARRB2,PSMC2,USP8,PSMC4,USP5,MAPK9,BAG6,RPL5,PSMD8,CSNK1A1,CSNK1D,CDC34,UBE2A,CSNK1E,PSMB3,PSMB2,FHIT,GSK3A,PSMD7,UBE2D1,USP11,UBE2E1,PLK1,ATXN3,USP14,RAD23A,…	HGSC_FTE_shared
GO:BP	cell division	GO:0051301	3.81487e-06	5.41852	361	2570	192	6962	KIF2A,UBE2C,CIT,NDC80,AURKA,KIF3B,ZW10,EPB41L2,PRC1,ENSA,CCNT1,CLASP2,VPS4B,PRPF40A,KATNA1,CDC123,CCNK,HAUS5,CCNB2,ZWINT,KIF20A,KIF4A,SMC2,STAMBP,NR3C1,RB1,CDK1,TUBB,TOP2A,TPR,CCNB1,STMN1,ERCC2,RCC1,CCNA2,CDK2,CDC27,CDC25C,CKS2,MCM5,ARL3,PPP1CC,NUP62,USP8,PIK3CB,NCAPD3,BRCC3,ZFP36L2,CSNK1A1,CDC34,CDK7,KNTC1,PLK1,BLM,ARPP19,CDC42,CKS1B,RAB10,PPP1CA,RAN,DYNLT1,UBE2I,YBX1,RAE1,TXNL4A,ARF1,CDK5,HNRNP…	HGSC_FTE_shared
GO:BP	regulation of cell cycle process	GO:0010564	6.08381e-06	5.21582	367	2570	194	6962	APBB1,DDX3X,UBE2C,CIT,CHEK1,NDC80,PSMA7,AURKA,XPO1,KIF3B,PLSCR1,ZW10,PLRG1,PRC1,SMARCA5,BRD4,NBN,ANKRD17,VPS4B,PRPF40A,NME6,TIPRL,USP19,ZWINT,KIF20A,WIZ,ECD,SYF2,ANXA1,RB1,CDK1,NPM1,TPR,CCNB1,RPA2,ERCC2,RCC1,ERCC3,CSNK2A2,PSMB1,CDK2,PSMA1,PSMA2,PSMA3,PSMA4,APEX1,PSMB4,PSMB6,PSMB5,PPP2R1A,CDC27,CDC25C,AKT1,TTK,NUP62,FEN1,NAA10,RANBP1,MKI67,ATRX,CDKN1B,BRCC3,ZFP36L2,PSMB3,PSMB2,MRE11A,KNTC1,PLK1,BL…	HGSC_FTE_shared
GO:BP	mRNA transport	GO:0051028	6.60533e-06	5.18011	107	2570	72	6962	DDX39A,IGF2BP3,XPO1,CASC3,POLR2D,KIF5C,MCM3AP,ZC3H11A,NUP155,HNRNPA1,TPR,HNRNPA2B1,NUP214,NUP62,EIF4A3,NUP153,RANBP2,NCBP2,NUP98,NUP107,MAGOH,NUTF2,EIF5A,RAE1,SARNP,FMR1,ZFP36L1,SRSF1,DHX9,NSUN2,NCBP1,NUP160,THOC5,DDX39B,SLBP,GLE1,NUP188,THOC7,EIF5AL1,ALKBH5,PABPN1,THOC6,NUP93,NUP43,NUP37,NUP35,NUP210,NUP133,AHCTF1,NUP205,KHSRP,SEH1L,THOC1,THOC3,YTHDC1,SMG1,IWS1,NUP88,NDC1,NUP85,UPF3B,UPF2,ENY2,N…	HGSC_FTE_shared
GO:BP	regulation of mRNA stability	GO:0043488	8.25157e-06	5.08346	123	2570	80	6962	CNOT1,PSMA7,LSM1,POLR2D,SYNCRIP,CNOT3,NPM1,PABPC1,PSMC3,PSMB1,PSMA1,PSMA2,PSMA3,PSMA4,APEX1,PSMB4,PSMB6,PSMB5,AKT1,FUS,MLH1,PSMC4,ZFP36L2,MAPKAPK2,PSMB3,PSMB2,PSMA6,PSMC1,PSMC5,PSMC6,POLR2G,YBX1,RBM10,HNRNPU,EXOSC9,FMR1,ZFP36L1,DHX9,TRAF2,TARDBP,HNRNPA0,PABPC4,ROCK1,EXOSC2,PUM1,EXOSC7,MAPK14,PDE12,ALKBH5,ZC3H14,GIGYF2,FASTKD5,YTHDF3,PATL1,METTL3,METTL16,SERBP1,PUM2,LARP4B,CELF1,KHSRP,EXOSC8,DCPS,…	HGSC_FTE_shared
GO:BP	modification-dependent protein catabolic process	GO:0019941	8.37602e-06	5.07696	359	2570	190	6962	UBA6,PSMD12,PSMD9,PSMD14,UBE2C,PSMA7,AURKA,XPO1,OGT,EIF3H,PSMD3,SGTA,NEMF,RNF40,VPS4B,PSMD10,LTN1,USP19,UBE4B,GABARAP,ATE1,ARIH2,CNOT4,HERC2,ISG15,HSP90AB1,ARAF,PSMC3,CSNK2A2,PSMB1,UBA1,CBL,CDK2,PSMA1,PSMA2,PSMA3,PSMA4,PSMB4,PSMB6,PSMB5,CDC27,AKT1,ARRB2,PSMC2,LONP1,USP8,PSMC4,USP5,MAPK9,BAG6,RPL5,PSMD8,CSNK1A1,CSNK1D,CDC34,UBE2A,CSNK1E,PSMB3,PSMB2,FHIT,GSK3A,PSMD7,UBE2D1,USP11,UBE2E1,PLK1,ATXN3,U…	HGSC_FTE_shared
GO:BP	DNA replication	GO:0006260	9.26055e-06	5.03336	174	2570	105	6962	CDK2AP1,CHEK1,PSMA7,ORC5,ORC4,KIN,NBN,ANKRD17,ZPR1,WDHD1,RNASEH2A,BCAR3,KAT7,WIZ,CDK1,POLB,POLA1,CHTF8,PCNA,RPA2,PSMC3,CCNA2,PSMB1,RRM1,CDK2,MCM3,PSMA1,PSMA2,PSMA3,PSMA4,RPA1,PSMB4,PSMB6,PSMB5,PPP2R1A,RRM2,DUT,MCM5,MCM7,RPA3,RFC4,RFC2,RFC1,PSMC2,FEN1,RFC5,RFC3,PSMC4,ATRX,NASP,CDC34,PRIM1,PRIM2,PSMB3,PSMB2,MRE11A,POLG,BLM,NAP1L1,PSMA6,CDC42,PSMC1,PSMC5,PSMC6,SSBP1,DHX9,RBBP4,NFIA,CHAF1A,CHAF1B,ORC…	HGSC_FTE_shared
GO:BP	regulation of mRNA catabolic process	GO:0061013	1.50441e-05	4.82263	130	2570	83	6962	CNOT1,GTPBP1,PSMA7,LSM1,POLR2D,SYNCRIP,CNOT3,NPM1,PABPC1,PSMC3,PSMB1,PSMA1,PSMA2,PSMA3,PSMA4,APEX1,PSMB4,PSMB6,PSMB5,AKT1,FUS,MLH1,PSMC4,ZFP36L2,MAPKAPK2,PSMB3,PSMB2,PSMA6,PSMC1,PSMC5,PSMC6,POLR2G,YBX1,RBM10,HNRNPU,EXOSC9,FMR1,ZFP36L1,DHX9,TRAF2,TARDBP,HNRNPA0,PABPC4,ROCK1,EXOSC2,PUM1,EXOSC7,MAPK14,PDE12,ALKBH5,ZC3H14,GIGYF2,FASTKD5,YTHDF3,PATL1,METTL3,METTL16,TTC5,SERBP1,PUM2,LARP4B,CELF1,KHSRP,…	HGSC_FTE_shared
GO:BP	DNA conformation change	GO:0071103	1.98235e-05	4.70282	159	2570	97	6962	SMCHD1,DDX3X,CHD1,CHD2,HAT1,HMGB3,SMARCA5,KDM1A,NBN,BANF1,SMC2,ANXA1,CDK1,NPM1,HMGB1,CHTF8,HIST1H1E,TOP2A,TPR,XRCC6,XRCC5,GTF2F2,ERCC2,ERCC3,HNRNPA2B1,MCM3,HMGB2,RPA1,MCM5,MCM7,RFC4,RFC2,RFC5,RFC3,NAA10,NCAPD3,ATRX,NASP,MRE11A,MNAT1,PLK1,SUB1,BLM,NAP1L1,TOP2B,SSBP1,DHX9,RBBP4,CHAF1A,CHAF1B,TRIM28,G3BP1,HDAC1,PSME4,NCAPH,SART3,NCAPD2,SETDB1,ERCC6L,BEND3,CTR9,ATF7IP,CENPV,CHD1L,NCAPG2,SMC5,SIRT6,PA…	HGSC_FTE_shared
GO:BP	nuclear-transcribed mRNA catabolic process	GO:0000956	4.07311e-05	4.39007	81	2570	57	6962	CNOT1,LSM1,CASC3,POLR2D,CNOT3,SSB,PABPC1,GSPT1,DDX5,EIF4A3,MLH1,ZFP36L2,NCBP2,EIF3E,MAGOH,POLR2G,ETF1,EXOSC10,EXOSC9,ZFP36L1,NCBP1,ATM,EXOSC2,EXOSC7,EXOSC6,PDE12,TTC37,PATL1,GSPT2,XRN1,SMG8,EXOSC8,DCPS,EDC3,CNOT6L,SMG1,PELO,HELZ2,UPF3B,XRN2,SMG9,DHX36,UPF2,EXOSC4,EXOSC5,EXOSC3,MTPAP,BCLAF1,CNOT2,CNOT8,CNOT7,LSM7,MRTO4,CNOT6,THRAP3,LSM4,RBM8A	HGSC_FTE_shared
GO:BP	nuclear transport	GO:0051169	4.40089e-05	4.35646	220	2570	125	6962	DDX39A,IPO5,KPNA4,TNPO2,XPO1,KPNA5,HDAC3,POLR2D,XPOT,AHCYL1,MCM3AP,NEMF,KPNA6,ZC3H11A,ZPR1,NUP155,IPO13,SNUPN,IPO7,SSB,CDK1,NPM1,HSP90AB1,HNRNPA1,TXN,TPR,HNRNPA2B1,PIK3R1,AKT1,NUP214,PPM1A,PPP1CC,NUP62,ANP32A,RANGAP1,NUP153,RANBP2,TSC2,KPNA2,KPNA1,NCBP2,NUP98,CSE1L,EIF6,NUP107,ABCE1,NUTF2,YWHAE,RAN,RPS15,SUMO1,RAE1,SARNP,SMAD3,CDK5,CTDSPL2,PTPN11,KHDRBS1,DHX9,NSUN2,NCBP1,NUP160,STK4,TARDBP,TRIM28…	HGSC_FTE_shared
GO:BP	nucleocytoplasmic transport	GO:0006913	4.40089e-05	4.35646	220	2570	125	6962	DDX39A,IPO5,KPNA4,TNPO2,XPO1,KPNA5,HDAC3,POLR2D,XPOT,AHCYL1,MCM3AP,NEMF,KPNA6,ZC3H11A,ZPR1,NUP155,IPO13,SNUPN,IPO7,SSB,CDK1,NPM1,HSP90AB1,HNRNPA1,TXN,TPR,HNRNPA2B1,PIK3R1,AKT1,NUP214,PPM1A,PPP1CC,NUP62,ANP32A,RANGAP1,NUP153,RANBP2,TSC2,KPNA2,KPNA1,NCBP2,NUP98,CSE1L,EIF6,NUP107,ABCE1,NUTF2,YWHAE,RAN,RPS15,SUMO1,RAE1,SARNP,SMAD3,CDK5,CTDSPL2,PTPN11,KHDRBS1,DHX9,NSUN2,NCBP1,NUP160,STK4,TARDBP,TRIM28…	HGSC_FTE_shared
GO:BP	regulation of chromosome organization	GO:0033044	4.68832e-05	4.32898	126	2570	80	6962	UBE2C,NDC80,ZW10,SMARCA5,DKC1,NBN,ZWINT,RB1,ERCC1,HNRNPA1,TOP2A,TPR,XRCC5,CCNB1,TCP1,HNRNPA2B1,CDC27,TTK,FEN1,CCT6A,NAA10,ATRX,CCT5,CCT3,YLPM1,MRE11A,KNTC1,CCT8,CCT4,MNAT1,PLK1,CCT2,HNRNPU,EXOSC10,SSBP1,CDC16,IK,MAD2L1,TRIM28,ATM,CUL3,NUMA1,SETDB1,DLGAP5,TERF2,TRIP13,ATF7IP,CENPV,SMC5,XRN1,SIRT6,PPHLN1,CDC26,RAD50,PSMG2,PINX1,SPDL1,AURKB,NSMCE2,SMG1,PPP1R10,MPHOSPH8,CCT7,NABP2,RIOK2,ANAPC1,DHX36,…	HGSC_FTE_shared
GO:BP	regulation of mitotic cell cycle	GO:0007346	5.80604e-05	4.23612	260	2570	143	6962	DDX3X,UBE2C,SLC9A3R1,CHEK1,NDC80,PSMA7,AURKA,ZW10,PLRG1,BRD4,NBN,ANKRD17,VPS4B,NME6,ZWINT,ECD,SYF2,ANXA1,RB1,CDK1,EIF4E,ASNS,TPR,CCNB1,RPA2,ERCC2,RCC1,ERCC3,PSMB1,CDK11B,RPS6KB1,CDK2,PSMA1,PSMA2,PSMA3,PSMA4,APEX1,PSMB4,PSMB6,PSMB5,CDC27,CDC25C,AKT1,CKS2,TTK,RPA3,NUP62,MKI67,CDKN1B,BRCC3,ZFP36L2,PSMB3,PSMB2,MRE11A,KNTC1,PLK1,BLM,BID,PTEN,PSMA6,CDC42,CKS1B,PSME3,YWHAE,PRKDC,HNRNPU,XPC,PTPN11,PSME1,…	HGSC_FTE_shared
GO:BP	regulation of cell cycle phase transition	GO:1901987	6.10469e-05	4.21434	223	2570	126	6962	APBB1,DDX3X,UBE2C,CHEK1,NDC80,PSMA7,AURKA,ZW10,PLRG1,BRD4,NBN,ANKRD17,VPS4B,TIPRL,ZWINT,ECD,SYF2,ANXA1,RB1,CDK1,NPM1,TPR,CCNB1,RPA2,ERCC2,ERCC3,PSMB1,CDK2,PSMA1,PSMA2,PSMA3,PSMA4,APEX1,PSMB4,PSMB6,PSMB5,CDC27,CDC25C,AKT1,TTK,CDKN1B,BRCC3,ZFP36L2,PSMB3,PSMB2,MRE11A,KNTC1,PLK1,BLM,BID,PTEN,PSMA6,PSME3,PRKDC,XPC,PTPN11,PSME1,ZFP36L1,NSUN2,TP53BP1,CDC16,IK,MAD2L1,ATM,PPP2R5C,NAE1,CUL3,CUL4A,THOC5,DDX…	HGSC_FTE_shared
GO:BP	regulation of chromosome segregation	GO:0051983	7.56143e-05	4.1214	58	2570	44	6962	UBE2C,NDC80,PLSCR1,ZW10,ZWINT,RB1,TPR,CCNB1,CSNK2A2,CDC27,TTK,MKI67,KNTC1,PLK1,CSNK2A1,HNRNPU,CDC16,IK,MAD2L1,ATM,CUL3,PUM1,NUMA1,DLGAP5,TRIP13,SMC5,CDC26,PUM2,PSMG2,SPDL1,AURKB,NSMCE2,RIOK2,ANAPC1,ZWILCH,RAD18,RCC2,LCMT1,CDC23,ANAPC7,ANAPC5,ANAPC4,MAD1L1,DYNC1LI1	HGSC_FTE_shared
GO:BP	positive regulation of mRNA metabolic process	GO:1903313	7.88838e-05	4.10301	80	2570	56	6962	CNOT1,GTPBP1,LSM1,POLR2D,NUDT21,CNOT3,SNRNP70,PABPC1,PRDX6,MLH1,ZFP36L2,NCBP2,NUP98,POLR2G,TRA2B,RBM3,EXOSC9,ZFP36L1,NCBP1,TARDBP,ROCK1,SNW1,EXOSC2,PUM1,EXOSC7,SF3B4,PDE12,CDC73,GIGYF2,YTHDF3,PATL1,METTL3,METTL16,TTC5,PAF1,LEO1,CELF1,KHSRP,EXOSC8,DCPS,RBMXL1,DAZAP1,CNOT6L,YTHDF1,FTO,DHX36,METTL14,EXOSC5,EXOSC3,CNOT2,CNOT8,CNOT7,CNOT6,PRPF19,THRAP3,YTHDF2	HGSC_FTE_shared
GO:BP	cytoplasmic translational initiation	GO:0002183	9.05776e-05	4.04298	33	2570	29	6962	EIF3CL,EIF3F,EIF3D,EIF3H,DENR,EIF3G,NCK1,EIF2S2,EIF4B,EIF2S3,EIF2D,MTOR,EIF5,EIF3B,EIF3E,EIF4A1,EIF3I,EIF3A,EIF4A2,EIF4H,EIF3M,DHX29,METTL3,RBM4,EIF2B3,EIF3K,MCTS1,EIF3L,YTHDF2	HGSC_FTE_shared
GO:BP	protein-DNA complex assembly	GO:0065004	0.000139287	3.85609	77	2570	54	6962	PSMA7,SMARCA5,RB1,NPM1,HMGB1,HIST1H1E,UBTF,PSMB1,PSMA1,PSMA2,PSMA3,PSMA4,HMGB2,PSMB4,PSMB6,PSMB5,ATRX,NASP,PSMB3,PSMB2,TAF6,KNTC1,SMARCA4,GTF2A2,NAP1L1,PSMA6,PSMC6,GTF2B,DR1,CENPC,SMARCB1,CHAF1A,CHAF1B,SART3,DLGAP5,TAF7,ATF7IP,POGZ,CENPV,CAND1,DNAJC9,ANP32B,RSF1,PSMB7,NAP1L4,GRWD1,POLR1E,CENPH,SMYD3,HELLS,ASF1B,PIH1D1,ASF1A,TAF6L	HGSC_FTE_shared
GO:BP	nuclear export	GO:0051168	0.000146216	3.83501	120	2570	76	6962	DDX39A,XPO1,POLR2D,XPOT,AHCYL1,MCM3AP,NEMF,ZC3H11A,NUP155,SSB,NPM1,HNRNPA1,TXN,TPR,HNRNPA2B1,NUP214,PPM1A,NUP62,RANGAP1,NUP153,NCBP2,CSE1L,EIF6,NUP107,ABCE1,NUTF2,YWHAE,RAN,RPS15,RAE1,SARNP,CDK5,CTDSPL2,PTPN11,KHDRBS1,DHX9,NSUN2,NCBP1,NUP160,THOC5,DDX39B,CAMK1,CPSF6,GLE1,NUP188,THOC7,ALKBH5,NOP9,PABPN1,THOC6,NUP93,CDKN2A,NUP133,ANP32B,NMD3,THOC1,THOC3,YTHDC1,SMG1,IWS1,PARK7,NUP88,RIOK2,NUP85,XPO4…	HGSC_FTE_shared
GO:BP	regulation of cellular amide metabolic process	GO:0034248	0.000153152	3.81488	294	2570	157	6962	CNOT1,IGF2BP3,DDX3X,LSM1,CASC3,EIF3D,EIF3H,POLR2D,EIF4G3,SYNCRIP,EIF1B,EIF5B,CNOT3,CDC123,DHFR,TYMS,EIF2S1,RPLP1,EIF4E,NPM1,SP1,PABPC1,TPR,EEF2,GSPT1,NCK1,PGAM1,EIF2AK2,RPS6KB1,EIF4B,DDX6,TIA1,AKT1,AKT2,SHMT2,RPL22,SNCA,EIF4A3,MLH1,EIF2S3,EIF1,MTOR,TSFM,RPL5,RPS9,ZFP36L2,SRP9,GSK3A,RPS6KA3,NCBP2,METAP1,EIF5,EIF3B,EIF6,SESN2,EIF3E,ABCE1,MAGOH,PPP1CA,RPS14,POLR2G,ETF1,CNBP,RPS4X,RPL38,EIF5A,YBX1,EI…	HGSC_FTE_shared
GO:BP	RNA export from nucleus	GO:0006405	0.000199313	3.70046	70	2570	50	6962	DDX39A,POLR2D,XPOT,MCM3AP,ZC3H11A,NUP155,SSB,NPM1,HNRNPA1,TPR,HNRNPA2B1,NUP214,NUP62,NUP153,NCBP2,NUP107,RAN,RAE1,SARNP,KHDRBS1,DHX9,NSUN2,NCBP1,NUP160,THOC5,DDX39B,CPSF6,GLE1,NUP188,THOC7,ALKBH5,PABPN1,THOC6,NUP93,NUP133,THOC1,THOC3,YTHDC1,SMG1,IWS1,NUP88,NUP85,PHAX,UPF2,XPO5,ENY2,DDX19A,NXF1,AKAP8L,DDX19B	HGSC_FTE_shared
GO:BP	regulation of mRNA processing	GO:0050684	0.000261328	3.58281	111	2570	71	6962	SUPT5H,SAP18,NUDT21,AHCYL1,CCNT1,RNF40,SRSF10,ZBTB7A,SNRNP70,HNRNPA1,HNRNPL,DDX5,NELFE,CDK11B,HNRNPA2B1,U2AF2,PTBP1,PRDX6,TIA1,RBM25,PAPOLA,NCBP2,RBM5,NUP98,MAGOH,HNRNPK,TRA2B,RBM10,RBM3,HNRNPU,FMR1,ZFP36L1,KHDRBS1,DHX9,NCBP1,SFSWAP,SRSF6,SNW1,SAFB2,WTAP,SF3B4,SF1,CPSF6,SMU1,RNF20,MBNL2,CDC73,CTR9,ZC3H14,RBM23,METTL16,RAVER1,CPSF7,PAF1,LEO1,CELF1,RBMXL1,DAZAP1,YTHDC1,SRPK1,IWS1,RBM42,RBM4,DHX36,C…	HGSC_FTE_shared
GO:BP	regulation of chromosome separation	GO:1905818	0.000262334	3.58115	47	2570	37	6962	UBE2C,NDC80,PLSCR1,ZW10,ZWINT,RB1,TPR,CCNB1,CSNK2A2,CDC27,TTK,KNTC1,PLK1,CSNK2A1,CDC16,IK,MAD2L1,ATM,CUL3,NUMA1,DLGAP5,TRIP13,CDC26,PSMG2,SPDL1,AURKB,NSMCE2,RIOK2,ANAPC1,ZWILCH,LCMT1,CDC23,ANAPC7,ANAPC5,ANAPC4,MAD1L1,DYNC1LI1	HGSC_FTE_shared
GO:BP	regulation of mitotic cell cycle phase transition	GO:1901990	0.000290202	3.5373	186	2570	107	6962	DDX3X,UBE2C,CHEK1,NDC80,PSMA7,AURKA,ZW10,PLRG1,BRD4,NBN,ANKRD17,VPS4B,ZWINT,ECD,SYF2,ANXA1,RB1,CDK1,TPR,CCNB1,RPA2,ERCC2,ERCC3,PSMB1,CDK2,PSMA1,PSMA2,PSMA3,PSMA4,APEX1,PSMB4,PSMB6,PSMB5,CDC27,CDC25C,AKT1,TTK,CDKN1B,BRCC3,ZFP36L2,PSMB3,PSMB2,MRE11A,KNTC1,PLK1,BLM,BID,PTEN,PSMA6,PSME3,PRKDC,XPC,PSME1,ZFP36L1,CDC16,IK,MAD2L1,ATM,PPP2R5C,NAE1,CUL3,CUL4A,KIF14,DLGAP5,TRIP13,DDB1,RNASEH2B,INTS3,SDE2,CD…	HGSC_FTE_shared
GO:BP	chromosome separation	GO:0051304	0.000392239	3.40645	58	2570	43	6962	UBE2C,NDC80,PLSCR1,ZW10,ZWINT,RB1,TOP2A,TPR,CCNB1,CSNK2A2,PPP2R1A,CDC27,TTK,MLH1,KNTC1,PLK1,CSNK2A1,TOP2B,CDC16,IK,MAD2L1,ATM,CUL3,NUMA1,NCAPH,DLGAP5,TRIP13,CDC26,PSMG2,SPDL1,AURKB,NSMCE2,RIOK2,ANAPC1,SMARCAD1,ZWILCH,LCMT1,CDC23,ANAPC7,ANAPC5,ANAPC4,MAD1L1,DYNC1LI1	HGSC_FTE_shared
GO:BP	proteasome-mediated ubiquitin-dependent protein catabolic process	GO:0043161	0.00067629	3.16987	245	2570	133	6962	PSMD12,PSMD14,UBE2C,PSMA7,AURKA,XPO1,OGT,EIF3H,SGTA,NEMF,PSMD10,LTN1,USP19,UBE4B,GABARAP,ARIH2,HERC2,HSP90AB1,ARAF,PSMC3,PSMB1,CDK2,PSMA1,PSMA2,PSMA3,PSMA4,PSMB4,PSMB6,PSMB5,CDC27,AKT1,ARRB2,PSMC2,PSMC4,USP5,MAPK9,BAG6,PSMD8,CSNK1A1,CSNK1D,CDC34,UBE2A,CSNK1E,PSMB3,PSMB2,FHIT,GSK3A,PSMD7,PLK1,ATXN3,USP14,RAD23A,RAD23B,PSMD4,VCP,PSMA6,UBE2D3,UBE2K,SUMO2,PSMC1,PSMC5,UBE2G1,PSMC6,RBX1,UBE2B,SUMO1,SKP…	HGSC_FTE_shared
GO:BP	proteolysis involved in cellular protein catabolic process	GO:0051603	0.000790412	3.10215	419	2570	209	6962	UBA6,PSMD12,PSMD9,PSMD14,UBE2C,PSMA7,AURKA,XPO1,OGT,EIF3H,PSMD3,SGTA,NEMF,RNF40,VPS4B,PSMD10,CLPX,LTN1,USP19,UBE4B,GABARAP,ATE1,ARIH2,CNOT4,HERC2,ISG15,HSP90AB1,ARAF,IDE,PSMC3,CSNK2A2,PSMB1,UBA1,CBL,F8A1,CDK2,PSMA1,PSMA2,PSMA3,PSMA4,PSMB4,PSMB6,PSMB5,CDC27,AKT1,ARRB2,PSMC2,LONP1,USP8,PSMC4,USP5,MAPK9,BAG6,RPL5,PSMD8,CSNK1A1,CSNK1D,CDC34,UBE2A,CSNK1E,PSMB3,PSMB2,FHIT,GSK3A,PSMD7,UBE2D1,USP11,UBE2E…	HGSC_FTE_shared
GO:BP	mRNA 3'-end processing	GO:0031124	0.000932356	3.03042	50	2570	38	6962	SUPT5H,POLR2D,NUDT21,AHCYL1,CCNT1,RNF40,PCF11,PABPC1,NELFE,CSTF2,PAPOLA,NCBP2,CSTF1,ZFP36L1,NCBP1,CPSF1,GRSF1,CSTF3,SLBP,CPSF6,RPRD2,RNF20,CDC73,CTR9,ZC3H14,CPSF7,PAF1,LEO1,CLP1,YTHDC1,RPRD1A,WDR33,DHX36,SSU72,RPRD1B,MTPAP,CPSF2,SCAF8	HGSC_FTE_shared
GO:BP	double-strand break repair	GO:0006302	0.00120082	2.92052	124	2570	76	6962	SMCHD1,PSMD14,CHEK1,KDM1A,NBN,ZBTB7A,TDP2,POLB,ERCC1,HMGB1,POLA1,XRCC6,XRCC5,RPA2,MGMT,MCM3,YY1,HMGB2,RPA1,ERCC5,MCM5,MCM7,RPA3,FUS,DEK,FEN1,MLH1,BRCC3,MRE11A,PPP5C,BLM,VCP,PPP4C,UBE2N,PRKDC,TP53BP1,ATM,MTA1,XRCC4,TRIP12,TRIP13,UBE2V2,RIF1,ARID2,NIPBL,APTX,PARP9,SMC5,SIRT6,WDR48,DTX3L,DDX1,RAD50,OTUB1,HMCES,NSMCE2,UIMC1,MMS19,EYA3,RBBP8,NABP2,GINS4,NUCKS1,SMARCAD1,UBQLN4,TDP1,WDR70,BABAM1,PPP4R2,…	HGSC_FTE_shared
GO:BP	DNA-dependent DNA replication	GO:0006261	0.001266	2.89757	120	2570	74	6962	CDK2AP1,PSMA7,ORC5,ORC4,NBN,ZPR1,WDHD1,KAT7,WIZ,POLB,POLA1,CHTF8,PCNA,PSMC3,PSMB1,CDK2,MCM3,PSMA1,PSMA2,PSMA3,PSMA4,RPA1,PSMB4,PSMB6,PSMB5,MCM5,MCM7,RFC4,RFC2,RFC1,PSMC2,FEN1,RFC5,RFC3,PSMC4,ATRX,CDC34,PRIM1,PRIM2,PSMB3,PSMB2,MRE11A,POLG,BLM,PSMA6,PSMC1,PSMC5,PSMC6,SSBP1,ORC2,POLA2,GINS1,TERF2,BOD1L1,NOC3L,THOC1,ZNF830,FAM111A,PSMB7,MGME1,GINS4,GINS3,MCMBP,DDX23,WDR18,DSCC1,NUCKS1,POLD4,POLE3,BAZ…	HGSC_FTE_shared
GO:BP	proteasomal protein catabolic process	GO:0010498	0.00183041	2.73745	284	2570	149	6962	PSMD12,PSMD14,UBE2C,PSMA7,AURKA,XPO1,OGT,EIF3H,SGTA,NEMF,RNF40,PSMD10,LTN1,USP19,UBE4B,GABARAP,ATE1,ARIH2,HERC2,HSP90AB1,ARAF,PSMC3,PSMB1,F8A1,CDK2,PSMA1,PSMA2,PSMA3,PSMA4,PSMB4,PSMB6,PSMB5,CDC27,AKT1,ARRB2,PSMC2,PSMC4,USP5,MAPK9,BAG6,PSMD8,CSNK1A1,CSNK1D,CDC34,UBE2A,CSNK1E,PSMB3,PSMB2,FHIT,GSK3A,PSMD7,PLK1,ATXN3,USP14,RAD23A,RAD23B,PSMD4,VCP,PSMA6,UBE2D3,UBE2K,PSME3,SUMO2,PSMC1,PSMC5,UBE2G1,PSMC…	HGSC_FTE_shared
GO:BP	DNA-templated transcription, initiation	GO:0006352	0.00186553	2.7292	73	2570	50	6962	POLR2D,MED14,SMARCA5,MED24,CRCP,ERCC1,HMGB1,GTF2F2,FOSL1,UBTF,ERCC3,GTF2E1,GTF2E2,GTF2F1,POLR2I,TAF6,CDK7,SMARCA4,CCNH,GTF2A2,SUB1,MAZ,PSMC6,TBPL1,POLR2G,TFAM,GTF2B,DR1,SMARCB1,TAF10,TAF7,MED1,MED27,ATF7IP,CAND1,TFB1M,MED12,MED30,RSF1,POLR1E,DHX36,TAF9B,MED4,MED17,PIH1D1,BCLAF1,MED16,ZNF451,GTF3C5,TAF6L	HGSC_FTE_shared
GO:BP	regulation of translational initiation	GO:0006446	0.00186555	2.72919	58	2570	42	6962	DDX3X,EIF3H,POLR2D,EIF4G3,EIF1B,EIF5B,CDC123,EIF2S1,NPM1,TPR,NCK1,EIF2AK2,RPS6KB1,EIF4B,EIF1,MTOR,NCBP2,EIF5,EIF3B,EIF3E,PPP1CA,POLR2G,EIF4G2,FMR1,KHDRBS1,NCBP1,EIF2B5,EIF4EBP1,EIF4A2,EIF4H,GLE1,DHX29,YTHDF3,METTL3,DDX1,PAIP2,RBM4,YTHDF1,PAIP1,IMPACT,EIF3K,YTHDF2	HGSC_FTE_shared
GO:BP	nucleobase-containing compound transport	GO:0015931	0.00275115	2.56049	153	2570	89	6962	DDX39A,IGF2BP3,XPO1,CASC3,POLR2D,XPOT,KIF5C,MCM3AP,ZC3H11A,NUP155,SNUPN,SLC25A5,SSB,NPM1,HNRNPA1,TPR,HNRNPA2B1,NUP214,NUP62,EIF4A3,NUP153,RANBP2,NCBP2,NUP98,NUP107,MAGOH,NUTF2,RAN,EIF5A,YBX1,RAE1,SARNP,FMR1,ZFP36L1,KHDRBS1,SRSF1,DHX9,NSUN2,NCBP1,NUP160,RIPK1,THOC5,DDX39B,CKAP5,SLBP,TOMM20,CPSF6,GLE1,NUP188,THOC7,EIF5AL1,ALKBH5,PABPN1,THOC6,NUP93,NUP43,NUP37,NUP35,NUP210,NUP133,AHCTF1,NUP205,KHSRP…	HGSC_FTE_shared
GO:BP	regulation of sister chromatid segregation	GO:0033045	0.00328019	2.4841	46	2570	35	6962	UBE2C,NDC80,ZW10,ZWINT,RB1,TPR,CCNB1,CDC27,TTK,KNTC1,PLK1,HNRNPU,CDC16,IK,MAD2L1,ATM,CUL3,NUMA1,DLGAP5,TRIP13,CDC26,PSMG2,SPDL1,AURKB,NSMCE2,RIOK2,ANAPC1,ZWILCH,LCMT1,CDC23,ANAPC7,ANAPC5,ANAPC4,MAD1L1,DYNC1LI1	HGSC_FTE_shared
GO:BP	anaphase-promoting complex-dependent catabolic process	GO:0031145	0.00340608	2.46774	34	2570	28	6962	UBE2C,PSMA7,PSMB1,CDK2,PSMA1,PSMA2,PSMA3,PSMA4,PSMB4,PSMB6,PSMB5,CDC27,PSMB3,PSMB2,PLK1,PSMA6,CDC20,CDC16,CUL3,UBE2S,CDC26,PSMB7,ANAPC1,CDC23,ANAPC7,ANAPC5,ANAPC4,ANAPC10	HGSC_FTE_shared
GO:BP	protein K11-linked ubiquitination	GO:0070979	0.00373286	2.42796	20	2570	19	6962	UBE2C,CDC27,UBE2A,UBE2D3,UBE2B,UBE2L3,CDC16,UBE2S,CDC26,UBE2E3,UBE2E2,ANAPC1,UBE2T,CDC23,ANAPC7,ANAPC5,ANAPC4,ANAPC2,ANAPC10	HGSC_FTE_shared
GO:BP	regulation of metaphase/anaphase transition of cell cycle	GO:1902099	0.00425973	2.37062	41	2570	32	6962	UBE2C,NDC80,ZW10,ZWINT,RB1,TPR,CCNB1,CDC27,TTK,KNTC1,PLK1,CDC16,IK,MAD2L1,ATM,CUL3,DLGAP5,TRIP13,CDC26,PSMG2,SPDL1,AURKB,NSMCE2,RIOK2,ZWILCH,LCMT1,CDC23,ANAPC7,ANAPC5,ANAPC4,MAD1L1,DYNC1LI1	HGSC_FTE_shared
GO:BP	regulation of mitotic metaphase/anaphase transition	GO:0030071	0.00425973	2.37062	41	2570	32	6962	UBE2C,NDC80,ZW10,ZWINT,RB1,TPR,CCNB1,CDC27,TTK,KNTC1,PLK1,CDC16,IK,MAD2L1,ATM,CUL3,DLGAP5,TRIP13,CDC26,PSMG2,SPDL1,AURKB,NSMCE2,RIOK2,ZWILCH,LCMT1,CDC23,ANAPC7,ANAPC5,ANAPC4,MAD1L1,DYNC1LI1	HGSC_FTE_shared
GO:BP	regulation of mitotic sister chromatid separation	GO:0010965	0.00549295	2.26019	43	2570	33	6962	UBE2C,NDC80,ZW10,ZWINT,RB1,TPR,CCNB1,CDC27,TTK,KNTC1,PLK1,CDC16,IK,MAD2L1,ATM,CUL3,DLGAP5,TRIP13,CDC26,PSMG2,SPDL1,AURKB,NSMCE2,RIOK2,ANAPC1,ZWILCH,LCMT1,CDC23,ANAPC7,ANAPC5,ANAPC4,MAD1L1,DYNC1LI1	HGSC_FTE_shared
GO:BP	metaphase/anaphase transition of cell cycle	GO:0044784	0.00549295	2.26019	43	2570	33	6962	UBE2C,NDC80,ZW10,ZWINT,RB1,TPR,CCNB1,CDC27,TTK,KNTC1,PLK1,CDC16,IK,MAD2L1,ATM,CUL3,DLGAP5,TRIP13,CDC26,PSMG2,SPDL1,AURKB,NSMCE2,RIOK2,ANAPC1,ZWILCH,LCMT1,CDC23,ANAPC7,ANAPC5,ANAPC4,MAD1L1,DYNC1LI1	HGSC_FTE_shared
GO:BP	metaphase/anaphase transition of mitotic cell cycle	GO:0007091	0.00549295	2.26019	43	2570	33	6962	UBE2C,NDC80,ZW10,ZWINT,RB1,TPR,CCNB1,CDC27,TTK,KNTC1,PLK1,CDC16,IK,MAD2L1,ATM,CUL3,DLGAP5,TRIP13,CDC26,PSMG2,SPDL1,AURKB,NSMCE2,RIOK2,ANAPC1,ZWILCH,LCMT1,CDC23,ANAPC7,ANAPC5,ANAPC4,MAD1L1,DYNC1LI1	HGSC_FTE_shared
GO:BP	regulation of DNA metabolic process	GO:0051052	0.00710333	2.14854	201	2570	110	6962	SMCHD1,DFFA,CHEK1,KDM1A,DKC1,NBN,KAT7,TFRC,NPM1,HSP90AA1,ERCC1,HSP90AB1,HMGB1,HNRNPA1,CHTF8,HIST1H1E,PCNA,XRCC5,RPA2,MGMT,TCP1,ERCC2,MSH3,HNRNPA2B1,CDK2,CD40,AKT1,ARRB2,RFC4,RFC2,FUS,DEK,CCT6A,MLH1,RFC5,RFC3,ATRX,BRCC3,CCT5,CCT3,PRIM2,YLPM1,MRE11A,CCT8,CCT4,KPNA2,KPNA1,SUB1,BLM,PPP4C,UBE2N,UBE2B,CCT2,PRKDC,HNRNPU,EXOSC10,DHX9,TP53BP1,TRIM28,ATM,UBE2V1,CUL4A,TRIP12,PTGES3,TERF2,UBE2V2,EXOSC6,RIF1,…	HGSC_FTE_shared
GO:BP	negative regulation of cell cycle process	GO:0010948	0.00787324	2.10385	162	2570	92	6962	APBB1,CHEK1,NDC80,PSMA7,ZW10,SMARCA5,BRD4,NBN,NME6,TIPRL,ZWINT,SYF2,RB1,CDK1,NPM1,TPR,CCNB1,RPA2,PSMB1,CDK2,PSMA1,PSMA2,PSMA3,PSMA4,PSMB4,PSMB6,PSMB5,TTK,NAA10,ATRX,CDKN1B,BRCC3,ZFP36L2,PSMB3,PSMB2,MRE11A,KNTC1,PLK1,BLM,PTEN,PSMA6,PRKDC,XPC,PTPN11,ZFP36L1,NSUN2,TP53BP1,IK,MAD2L1,ATM,PPP2R5C,NAE1,CUL4A,THOC5,DDX39B,TERF2,TRIP13,MAPK14,RNASEH2B,INTS3,SDE2,CDC73,GIGYF2,CRLF3,CCAR2,METTL13,APBB2,PSMG…	HGSC_FTE_shared
GO:BP	negative regulation of cell cycle phase transition	GO:1901988	0.00791845	2.10136	147	2570	85	6962	APBB1,CHEK1,NDC80,PSMA7,ZW10,BRD4,NBN,TIPRL,ZWINT,SYF2,RB1,CDK1,TPR,CCNB1,RPA2,PSMB1,CDK2,PSMA1,PSMA2,PSMA3,PSMA4,PSMB4,PSMB6,PSMB5,TTK,CDKN1B,BRCC3,ZFP36L2,PSMB3,PSMB2,MRE11A,KNTC1,PLK1,BLM,PTEN,PSMA6,PRKDC,XPC,PTPN11,ZFP36L1,NSUN2,TP53BP1,IK,MAD2L1,ATM,PPP2R5C,NAE1,CUL4A,THOC5,DDX39B,TRIP13,MAPK14,RNASEH2B,INTS3,SDE2,CDC73,GIGYF2,CRLF3,CCAR2,METTL13,APBB2,PSMG2,PINX1,SPDL1,THOC1,AURKB,ZFYVE19,Z…	HGSC_FTE_shared
GO:BP	regulation of protein modification by small protein conjugation or removal	GO:1903320	0.00791845	2.10136	147	2570	85	6962	DDX3X,UBE2C,OGT,HDAC3,RIPK2,KDM1A,RNF40,PSMD10,GABARAP,BCL10,ISG15,FYN,HSP90AA1,HSP90AB1,RPS2,U2AF2,ARNT,DNAJA1,AKT1,ARRB2,BMI1,MAPK9,RPL5,GSK3A,UBE2D1,PLK1,VCP,PTEN,UBE2N,RPS7,RPS15,RBX1,PPIA,FKBP1A,SKP1,UBE2I,UBE2L3,XIAP,CDK5,PRKCE,RELA,UBXN1,UBE3A,CDC20,USP4,AIMP2,GPS2,MAD2L1,NMI,MTA1,BIRC2,PIN1,CUL3,TRIP12,SART3,TNIP1,UBE2S,RNF20,CTR9,HUWE1,CDKN2A,WDR48,DTX3L,MUL1,PINX1,TRIM44,OTUB1,DCUN1D1,M…	HGSC_FTE_shared
GO:BP	spliceosomal complex assembly	GO:0000245	0.00980318	2.00863	49	2570	36	6962	GEMIN2,PSIP1,SRSF10,SF3B1,SNRNP200,LUC7L3,SLU7,GCFC2,RBM5,SNRPE,SNRPD1,SNRPD2,TXNL4A,SRSF1,NCBP1,SFSWAP,SF3A3,SRSF5,SRSF6,DDX39B,SF3A2,SF3A1,SF1,SMN1,PRPF39,DDX1,CELF1,YTHDC1,SRPK1,SCAF11,DDX23,CRNKL1,LUC7L,PTBP2,ISY1,PRPF19	HGSC_FTE_shared
GO:BP	regulation of mitotic nuclear division	GO:0007088	0.0111095	1.9543	66	2570	45	6962	CHEK1,NDC80,AURKA,ZW10,NME6,ZWINT,RB1,TPR,CCNB1,RCC1,CDC27,CDC25C,TTK,NUP62,MKI67,KNTC1,PLK1,CDC42,CDC16,IK,MAD2L1,ATM,PIN1,CUL3,CDK13,CUL7,DLGAP5,TRIP13,PSMG2,SPDL1,PDXP,AURKB,NSMCE2,KIF20B,PKMYT1,NUSAP1,ZWILCH,SPHK1,LCMT1,CDC23,ANAPC7,ANAPC5,ANAPC4,MAD1L1,DYNC1LI1	HGSC_FTE_shared
GO:BP	positive regulation of protein modification by small protein conjugation or removal	GO:1903322	0.0137242	1.86251	78	2570	51	6962	DDX3X,UBE2C,HDAC3,RIPK2,KDM1A,RNF40,PSMD10,GABARAP,BCL10,RPS2,ARNT,BMI1,MAPK9,GSK3A,UBE2D1,PLK1,VCP,PTEN,UBE2N,RBX1,FKBP1A,SKP1,UBE2L3,XIAP,UBE3A,CDC20,AIMP2,NMI,MTA1,BIRC2,PIN1,CUL3,SART3,TNIP1,UBE2S,RNF20,CTR9,HUWE1,CDKN2A,WDR48,MUL1,DCUN1D1,MASTL,PHF23,SPHK1,HSPBP1,SAE1,UBA2,FBXO4,UBQLN1,TRAF6	HGSC_FTE_shared
GO:BP	mitotic sister chromatid separation	GO:0051306	0.0169545	1.77072	46	2570	34	6962	UBE2C,NDC80,ZW10,ZWINT,RB1,TPR,CCNB1,PPP2R1A,CDC27,TTK,KNTC1,PLK1,CDC16,IK,MAD2L1,ATM,CUL3,DLGAP5,TRIP13,CDC26,PSMG2,SPDL1,AURKB,NSMCE2,RIOK2,ANAPC1,ZWILCH,LCMT1,CDC23,ANAPC7,ANAPC5,ANAPC4,MAD1L1,DYNC1LI1	HGSC_FTE_shared
GO:BP	regulation of proteolysis involved in cellular protein catabolic process	GO:1903050	0.0185378	1.73194	132	2570	77	6962	PSMD14,AURKA,XPO1,OGT,EIF3H,SGTA,RNF40,PSMD10,USP19,GABARAP,ARIH2,HSP90AB1,ARAF,PSMC3,CSNK2A2,F8A1,CDK2,AKT1,PSMC2,PSMC4,USP5,MAPK9,BAG6,RPL5,CSNK1A1,CSNK1D,CSNK1E,FHIT,GSK3A,PLK1,ATXN3,USP14,RAD23A,RAD23B,VCP,PTEN,UBE2K,PSME3,SUMO2,RPS7,PSMC1,PSMC5,PSMC6,RBX1,SUMO1,CSNK2A1,UBXN1,UBE3A,PSME1,FMR1,CDC20,KEAP1,PYHIN1,TLK2,CCAR2,SIRT6,CDKN2A,FBXO22,SVIP,PSMF1,SMARCC1,USP13,PBK,PARK7,WAC,PITHD1,PDCL3…	HGSC_FTE_shared
GO:BP	negative regulation of cell cycle	GO:0045786	0.0202007	1.69463	193	2570	105	6962	APBB1,IPO5,SLC9A3R1,CHEK1,NDC80,PSMA7,ZW10,SMARCA5,BRD4,NBN,NME6,TIPRL,ZWINT,IPO7,SYF2,RB1,CDK1,NPM1,TPR,CCNB1,ETS1,RPA2,PSMB1,CDK2,PSMA1,PSMA2,PSMA3,PSMA4,PSMB4,PSMB6,PSMB5,TTK,NAA10,ATRX,CDKN1B,BRCC3,ZFP36L2,PSMB3,PSMB2,TAF6,MRE11A,KNTC1,PLK1,BLM,PTEN,PSMA6,PRKDC,CDK5,XPC,PTPN11,ZFP36L1,NSUN2,TP53BP1,IK,MAD2L1,ATM,PPP2R5C,NAE1,CUL4A,THOC5,DDX39B,TERF2,TRIP13,MAPK14,PDCD4,RNASEH2B,INTS3,SDE2,CDC…	HGSC_FTE_shared
GO:BP	regulation of protein ubiquitination	GO:0031396	0.0205256	1.6877	128	2570	75	6962	DDX3X,UBE2C,OGT,HDAC3,RIPK2,KDM1A,RNF40,PSMD10,GABARAP,BCL10,ISG15,FYN,HSP90AA1,HSP90AB1,RPS2,U2AF2,DNAJA1,AKT1,ARRB2,BMI1,MAPK9,RPL5,GSK3A,UBE2D1,PLK1,PTEN,UBE2N,RPS7,RPS15,RBX1,PPIA,FKBP1A,SKP1,UBE2L3,XIAP,CDK5,PRKCE,UBXN1,UBE3A,CDC20,USP4,AIMP2,GPS2,MAD2L1,NMI,MTA1,BIRC2,PIN1,CUL3,TRIP12,UBE2S,RNF20,CTR9,HUWE1,CDKN2A,WDR48,DTX3L,PINX1,TRIM44,OTUB1,DCUN1D1,MASTL,PARK7,PHF23,GTPBP4,GNL3L,WDR70,S…	HGSC_FTE_shared
GO:BP	telomere maintenance	GO:0000723	0.0245124	1.61061	89	2570	56	6962	DKC1,NBN,HSP90AA1,ERCC1,HSP90AB1,HNRNPA1,PCNA,XRCC6,XRCC5,RPA2,TCP1,HNRNPA2B1,RPA1,APEX1,RPA3,RFC1,FEN1,CCT6A,ATRX,CCT5,CCT3,YLPM1,MRE11A,CCT8,CCT4,BLM,CCT2,PRKDC,HNRNPU,EXOSC10,ATM,PTGES3,TERF2,RIF1,SMC5,XRN1,SIRT6,RAD50,PINX1,AURKB,NSMCE2,SMG1,PPP1R10,CCT7,NABP2,DHX36,NOP10,GNL3L,NHP2,TERF2IP,SMARCAL1,TFIP11,FBXO4,TPRKB,TELO2,MAP3K4	HGSC_FTE_shared
GO:BP	telomere organization	GO:0032200	0.0245124	1.61061	89	2570	56	6962	DKC1,NBN,HSP90AA1,ERCC1,HSP90AB1,HNRNPA1,PCNA,XRCC6,XRCC5,RPA2,TCP1,HNRNPA2B1,RPA1,APEX1,RPA3,RFC1,FEN1,CCT6A,ATRX,CCT5,CCT3,YLPM1,MRE11A,CCT8,CCT4,BLM,CCT2,PRKDC,HNRNPU,EXOSC10,ATM,PTGES3,TERF2,RIF1,SMC5,XRN1,SIRT6,RAD50,PINX1,AURKB,NSMCE2,SMG1,PPP1R10,CCT7,NABP2,DHX36,NOP10,GNL3L,NHP2,TERF2IP,SMARCAL1,TFIP11,FBXO4,TPRKB,TELO2,MAP3K4	HGSC_FTE_shared
GO:BP	cell cycle checkpoint signaling	GO:0000075	0.0378835	1.42155	98	2570	60	6962	CHEK1,NDC80,ZW10,BRD4,NBN,TIPRL,ZWINT,SYF2,CDK1,TPR,CCNB1,RPA2,CDK2,TTK,CDKN1B,BRCC3,MRE11A,KNTC1,PLK1,BLM,PRKDC,XPC,PTPN11,NSUN2,TP53BP1,IK,MAD2L1,ATM,PPP2R5C,NAE1,CUL4A,THOC5,DDX39B,TRIP13,MAPK14,RNASEH2B,INTS3,SDE2,GIGYF2,CCAR2,PSMG2,SPDL1,THOC1,AURKB,ZFYVE19,ZNF830,PPP1R10,UIMC1,CDC5L,NABP2,WAC,RBM38,ZWILCH,INTS7,BABAM1,LCMT1,FBXO4,PRPF19,MAD1L1,DYNC1LI1	HGSC_FTE_shared
GO:BP	ncRNA metabolic process	GO:0034660	0.0391334	1.40745	365	2570	179	6962	FBLL1,METTL15,DDX3X,RNF113A,ERI3,GATC,URB1,DKC1,POP7,POP4,SSB,ERCC2,RPL7,NFKB1,HNRNPA2B1,WARS,VARS,EIF4A3,RPS19,MTOR,RPS27,NOP2,ATRX,RPL5,CDK7,RPL14,SMARCA4,YARS,RRP1,EIF6,GEMIN4,YBEY,RPS7,RPS16,RPS14,LSM6,RPL7A,RPS15,RPS24,RPS28,POLR2L,RPS21,RPP38,PRKDC,MRPS11,SMAD3,EXOSC10,RELA,EXOSC9,NSUN2,ELP6,SMARCB1,GRSF1,TCOF1,PWP1,EXOSC2,RRP1B,EXOSC7,SMAD2,TSR1,AARS2,EXOSC6,NOL9,RARS2,C9ORF64,CDKAL1,INTS3…	HGSC_FTE_shared
GO:BP	cellular protein catabolic process	GO:0044257	0.040714	1.39026	453	2570	216	6962	UBA6,WDR91,PSMD12,PSMD9,PSMD14,UBE2C,PSMA7,AURKA,XPO1,OGT,EIF3H,PSMD3,SGTA,NEMF,RNF40,VPS4B,PSMD10,CLPX,LTN1,USP19,UBE4B,GABARAP,ATE1,ARIH2,CNOT4,HERC2,ISG15,HSP90AA1,HSP90AB1,ARAF,IDE,PSMC3,CSNK2A2,PSMB1,UBA1,CBL,F8A1,CDK2,PSMA1,PSMA2,PSMA3,PSMA4,PSMB4,PSMB6,PSMB5,CDC27,AKT1,ARRB2,PSMC2,LONP1,USP8,PSMC4,USP5,MAPK9,BAG6,RPL5,PSMD8,CSNK1A1,CSNK1D,CDC34,UBE2A,CSNK1E,PSMB3,PSMB2,FHIT,GSK3A,PPT1,PSMD…	HGSC_FTE_shared
GO:BP	regulation of proteasomal protein catabolic process	GO:0061136	0.0446643	1.35004	115	2570	68	6962	PSMD14,AURKA,XPO1,OGT,EIF3H,SGTA,RNF40,PSMD10,USP19,GABARAP,ARIH2,HSP90AB1,ARAF,PSMC3,F8A1,CDK2,AKT1,PSMC2,PSMC4,USP5,MAPK9,BAG6,CSNK1A1,CSNK1D,CSNK1E,FHIT,GSK3A,PLK1,ATXN3,USP14,RAD23A,RAD23B,VCP,UBE2K,PSME3,SUMO2,PSMC1,PSMC5,PSMC6,RBX1,SUMO1,UBXN1,PSME1,FMR1,CDC20,KEAP1,TLK2,CCAR2,SIRT6,FBXO22,SVIP,PSMF1,SMARCC1,USP13,PBK,PARK7,WAC,PITHD1,UBQLN4,NUDT15,HSPBP1,USP25,BAG5,PSME2,HECTD1,UBQLN1,ARIH…	HGSC_FTE_shared
GO:BP	regulation of RNA splicing	GO:0043484	0.0446643	1.35004	115	2570	68	6962	SAP18,PQBP1,ZPR1,SRSF10,ZBTB7A,SNRNP70,HNRNPA1,HNRNPL,DDX5,HNRNPA2B1,U2AF2,PTBP1,PIK3R1,PRDX6,TIA1,HNRNPH1,FUS,RBM25,HNRNPF,RBM5,NUP98,MAGOH,HNRNPK,RPS13,RPS26,TRA2B,RBM10,RBM3,HNRNPU,AKAP17A,FMR1,KHDRBS1,NCBP1,GRSF1,SFSWAP,SRSF5,SRSF6,SNW1,FAM50A,RRP1B,WTAP,SF3B4,SF1,SMU1,ZNF326,MBNL2,RBM23,METTL16,RBM12B,RAVER1,CELF1,RBMXL1,DAZAP1,RBM17,YTHDC1,SRPK1,RBM42,RBM4,RBM38,CWC22,RBM12,RBM22,PTBP2,ACIN…	HGSC_FTE_shared
GO:BP	transcription initiation from RNA polymerase II promoter	GO:0006367	0.044711	1.34959	49	2570	35	6962	POLR2D,MED14,MED24,ERCC1,HMGB1,GTF2F2,ERCC3,GTF2E1,GTF2E2,GTF2F1,POLR2I,TAF6,CDK7,CCNH,GTF2A2,SUB1,MAZ,PSMC6,POLR2G,GTF2B,DR1,TAF10,TAF7,MED1,MED27,ATF7IP,CAND1,MED12,MED30,DHX36,MED4,MED17,MED16,ZNF451,TAF6L	HGSC_FTE_shared
GO:BP	actin filament-based process	GO:0030029	1.99594e-09	8.69985	446	311	58	6962	PDLIM1,MYO1C,NRP1,ARPC5,DAPK3,PIP5K1C,SORBS3,FLNB,MICAL2,ITGB1,TPM3,TPM2,RALA,ACTN1,LCP1,GJA1,FLNA,MARCKS,NF2,MYH9,ACTN2,MYH11,VASP,MYL6,ACTB,S100A10,DSTN,ACTG1,TPM4,RHOG,ATP2C1,CDC42EP1,LRP1,EPS8,CAMK2D,DPYSL3,ZYX,INA,ACTBL2,SPECC1,SPECC1L,MPRIP,MYH14,PALLD,SSH1,PDLIM5,PAWR,PDLIM2,FRMD6,MYADM,TRIOBP,PDLIM7,TMOD3,EHD2,LIMA1,CORO1C,PYCARD,EPDR1	CAF_FTE_shared
GO:BP	cell-substrate adhesion	GO:0031589	9.10739e-09	8.04061	207	311	37	6962	CYR61,NRP1,DAPK3,EDIL3,SORBS3,ATRN,COL1A1,FN1,THY1,ITGB3,SERPINE1,ITGB1,P4HB,LAMB1,LAMC1,ACTN1,FLNA,COL8A1,AXL,NF2,ACTN2,LIMS1,MMP14,S100A10,ACTG1,COL16A1,ILK,ADAM9,GAS6,ZYX,CCDC80,LIMS2,MYADM,TRIOBP,PEAK1,CORO1C,EPDR1	CAF_FTE_shared
GO:BP	actin cytoskeleton organization	GO:0030036	1.15345e-08	7.938	411	311	54	6962	PDLIM1,MYO1C,NRP1,ARPC5,DAPK3,PIP5K1C,SORBS3,FLNB,MICAL2,ITGB1,TPM3,TPM2,RALA,ACTN1,LCP1,FLNA,MARCKS,NF2,MYH9,ACTN2,MYH11,VASP,ACTB,S100A10,DSTN,ACTG1,TPM4,RHOG,ATP2C1,CDC42EP1,LRP1,EPS8,DPYSL3,ZYX,INA,ACTBL2,SPECC1,SPECC1L,MPRIP,MYH14,PALLD,SSH1,PDLIM5,PAWR,PDLIM2,FRMD6,MYADM,TRIOBP,PDLIM7,TMOD3,EHD2,LIMA1,CORO1C,PYCARD	CAF_FTE_shared
GO:BP	regulation of cell-substrate adhesion	GO:0010810	0.0002621	3.58153	136	311	24	6962	CYR61,NRP1,DAPK3,EDIL3,COL1A1,FN1,THY1,SERPINE1,P4HB,FLNA,COL8A1,NF2,LIMS1,MMP14,S100A10,ACTG1,COL16A1,ILK,CCDC80,LIMS2,MYADM,TRIOBP,PEAK1,CORO1C	CAF_FTE_shared
GO:BP	cell-cell adhesion	GO:0098609	0.000263421	3.57935	331	311	40	6962	PDLIM1,CYR61,PIP5K1C,FN1,THY1,ITGB3,ICAM1,ITGB1,LAMB1,LGALS1,CDH2,MYL12A,FLNA,MYL9,PTPRM,HLA-A,NF2,MYH9,BSG,LIMS1,ACTB,ACTG1,SIRPA,ATP2C1,CDC42EP1,NEXN,ILK,ADAM9,ALCAM,LIMS2,FBLIM1,PALLD,LPP,PDLIM5,PAWR,MYADM,PDCD1LG2,TMOD3,PYCARD,TLN2	CAF_FTE_shared
GO:BP	cell morphogenesis	GO:0000902	0.000324451	3.48885	490	311	51	6962	NRP1,MYL12B,DAPK3,NRP2,FLNB,ATRN,FN1,THY1,ITGB3,ITGB1,P4HB,LAMB1,SPARC,LAMC1,ACTN1,CDH2,FLNA,PTPRM,AXL,MYH9,BSG,LIMS1,VASP,PLXNA3,ACTB,S100A10,CNTNAP1,RHOG,VLDLR,CDC42EP1,NEXN,EPS8,ILK,ALCAM,DPYSL2,ACTBL2,MYH14,LIMS2,FBLIM1,PALLD,SSH1,PDLIM5,FRMD6,MYADM,GORASP1,TRIOBP,PEAK1,RTN4,HEG1,CORO1C,AKAP2	CAF_FTE_shared
GO:BP	cell morphogenesis involved in differentiation	GO:0000904	0.000353311	3.45184	348	311	41	6962	NRP1,NRP2,FLNB,ATRN,FN1,THY1,ITGB3,ITGB1,P4HB,LAMB1,LAMC1,ACTN1,CDH2,FLNA,PTPRM,AXL,MYH9,BSG,LIMS1,VASP,PLXNA3,ACTB,S100A10,RHOG,VLDLR,NEXN,ILK,ALCAM,DPYSL2,ACTBL2,LIMS2,PALLD,PDLIM5,FRMD6,MYADM,GORASP1,TRIOBP,PEAK1,RTN4,HEG1,CORO1C	CAF_FTE_shared
GO:BP	substrate adhesion-dependent cell spreading	GO:0034446	0.000527575	3.27772	72	311	17	6962	NRP1,ATRN,FN1,ITGB3,P4HB,LAMB1,LAMC1,FLNA,AXL,LIMS1,S100A10,ILK,LIMS2,MYADM,TRIOBP,PEAK1,CORO1C	CAF_FTE_shared
GO:BP	actin filament organization	GO:0007015	0.00133611	2.87416	256	311	33	6962	PDLIM1,MYO1C,NRP1,ARPC5,SORBS3,MICAL2,TPM3,TPM2,ACTN1,LCP1,FLNA,MARCKS,NF2,ACTN2,VASP,S100A10,DSTN,ACTG1,TPM4,RHOG,CDC42EP1,EPS8,DPYSL3,ZYX,MPRIP,SSH1,PAWR,MYADM,TRIOBP,TMOD3,LIMA1,CORO1C,PYCARD	CAF_FTE_shared
GO:BP	vasculature development	GO:0001944	0.00210398	2.67696	328	311	38	6962	LGALS8,CYR61,NRP1,NRP2,COL1A1,FN1,THY1,ITGB3,SERPINE1,ITGB1,SPARC,HMOX1,F3,GJA1,CDH2,COL5A1,FLNA,COL8A1,GRN,PTPRM,PML,THBS2,MYH9,BSG,PRCP,MMP14,NDST1,ACTG1,LRP1,PKD2,SNX17,MYLK,EMC10,LUZP1,RTN4,TMEM2,HEG1,EPN1	CAF_FTE_shared
GO:BP	blood vessel development	GO:0001568	0.00224116	2.64953	315	311	37	6962	CYR61,NRP1,NRP2,COL1A1,FN1,THY1,ITGB3,SERPINE1,ITGB1,SPARC,HMOX1,F3,GJA1,CDH2,COL5A1,FLNA,COL8A1,GRN,PTPRM,PML,THBS2,MYH9,BSG,PRCP,MMP14,NDST1,ACTG1,LRP1,PKD2,SNX17,MYLK,EMC10,LUZP1,RTN4,TMEM2,HEG1,EPN1	CAF_FTE_shared
GO:BP	supramolecular fiber organization	GO:0097435	0.00301213	2.52113	433	311	45	6962	PDLIM1,MYO1C,NRP1,ARPC5,DAPK3,SORBS3,MICAL2,COL1A1,ITGB1,TPM3,TPM2,VIM,ACTN1,LCP1,COL5A1,FLNA,MARCKS,NF2,KRT9,ACTN2,MYH11,KRT2,SERPINH1,VASP,S100A10,DSTN,ACTG1,TPM4,RHOG,CDC42EP1,COL16A1,EPS8,DPYSL3,ZYX,MPRIP,COLGALT1,SSH1,PXDN,PAWR,MYADM,TRIOBP,TMOD3,LIMA1,CORO1C,PYCARD	CAF_FTE_shared
GO:BP	circulatory system development	GO:0072359	0.00303932	2.51722	478	311	48	6962	PDLIM1,LGALS8,CYR61,NRP1,NRP2,MICAL2,COL1A1,FN1,THY1,ITGB3,SERPINE1,ITGB1,SPARC,HMOX1,F3,GJA1,CDH2,COL5A1,FLNA,COL8A1,GRN,PTPRM,PML,GNA11,THBS2,MYH9,ACTN2,BSG,MYH11,PRCP,MMP14,NDST1,ACTG1,LRP1,ILK,PKD2,FHL2,SNX17,MYLK,EMC10,LUZP1,PDLIM5,PDLIM2,RTN4,PDLIM7,TMEM2,HEG1,EPN1	CAF_FTE_shared
GO:BP	regulation of cellular component movement	GO:0051270	0.00770654	2.11314	462	311	46	6962	MYO1C,CYR61,NRP1,DAPK3,NRP2,COL1A1,FN1,THY1,GNAI2,ITGB3,SERPINE1,ICAM1,ITGB1,LAMB1,SPARC,HMOX1,LAMP1,ACTN1,F3,GJA1,FLNA,GRN,PTPRM,NF2,BSG,PRCP,MMP14,PLXNA3,RRAS2,ACTG1,RHOG,LRP1,NEXN,ADAM9,CAMK2D,DPYSL3,GAS6,MYLK,EMC10,MYADM,ABHD6,GLIPR2,RTN4,CORO1C,PYCARD,PADI2	CAF_FTE_shared
GO:BP	regulation of cell migration	GO:0030334	0.00824932	2.08358	418	311	43	6962	MYO1C,CYR61,NRP1,DAPK3,NRP2,COL1A1,FN1,THY1,GNAI2,ITGB3,SERPINE1,ICAM1,ITGB1,LAMB1,SPARC,HMOX1,F3,GJA1,FLNA,GRN,PTPRM,NF2,BSG,PRCP,MMP14,PLXNA3,RRAS2,ACTG1,RHOG,LRP1,NEXN,ADAM9,DPYSL3,GAS6,MYLK,EMC10,MYADM,ABHD6,GLIPR2,RTN4,CORO1C,PYCARD,PADI2	CAF_FTE_shared
GO:BP	anatomical structure formation involved in morphogenesis	GO:0048646	0.0104134	1.98241	482	311	47	6962	CYR61,NRP1,NRP2,COL1A1,FN1,GBA,THY1,ITGB3,SERPINE1,ITGB1,LAMB1,SPARC,HMOX1,RALA,ACTN1,F3,GJA1,COL5A1,FLNA,COL8A1,GRN,PTPRM,PML,NF2,THBS2,MYH9,ACTN2,BSG,MYH11,PRCP,MMP14,VASP,ACTG1,CNTNAP1,COL7A1,ADAM9,FHL2,EMC10,PHLDB1,LUZP1,MBOAT7,RTN4,TMOD3,EHD2,TMEM2,ADAMTS5,EPN1	CAF_FTE_shared
GO:BP	positive regulation of cell-substrate adhesion	GO:0010811	0.0118674	1.92565	78	311	16	6962	CYR61,NRP1,EDIL3,FN1,THY1,P4HB,FLNA,COL8A1,LIMS1,S100A10,COL16A1,ILK,CCDC80,LIMS2,MYADM,TRIOBP	CAF_FTE_shared
GO:BP	cell-matrix adhesion	GO:0007160	0.0155068	1.80948	132	311	21	6962	NRP1,DAPK3,FN1,THY1,ITGB3,SERPINE1,ITGB1,ACTN1,NF2,ACTN2,LIMS1,MMP14,S100A10,ACTG1,COL16A1,ILK,ADAM9,ZYX,PEAK1,CORO1C,EPDR1	CAF_FTE_shared
GO:BP	tube morphogenesis	GO:0035239	0.0163879	1.78548	369	311	39	6962	CYR61,NRP1,NRP2,MICAL2,FN1,THY1,ITGB3,SERPINE1,ITGB1,SPARC,HMOX1,RALA,F3,GJA1,CDH2,FLNA,COL8A1,GRN,PTPRM,PML,THBS2,MYH9,BSG,PRCP,MMP14,VASP,ACTG1,LRP1,ILK,PKD2,MYLK,EMC10,LUZP1,LZTS2,RTN4,CTSZ,TMEM2,HEG1,EPN1	CAF_FTE_shared
GO:BP	regulation of anatomical structure morphogenesis	GO:0022603	0.0222407	1.65285	433	311	43	6962	NRP1,MYL12B,DAPK3,FN1,THY1,SERPINE1,ITGB1,P4HB,SPARC,HMOX1,RALA,F3,GJA1,CDH2,FLNA,GRN,PTPRM,PML,THBS2,MYH9,LIMS1,PLXNA3,S100A10,RHOG,CDC42EP1,EPS8,ILK,EMC10,MYH14,LIMS2,PHLDB1,FBLIM1,TMBIM1,PDLIM5,MYADM,VAT1,GORASP1,TRIOBP,RTN4,TMEM2,CORO1C,AKAP2,EPN1	CAF_FTE_shared
GO:BP	regulation of cell motility	GO:2000145	0.0237108	1.62505	434	311	43	6962	MYO1C,CYR61,NRP1,DAPK3,NRP2,COL1A1,FN1,THY1,GNAI2,ITGB3,SERPINE1,ICAM1,ITGB1,LAMB1,SPARC,HMOX1,F3,GJA1,FLNA,GRN,PTPRM,NF2,BSG,PRCP,MMP14,PLXNA3,RRAS2,ACTG1,RHOG,LRP1,NEXN,ADAM9,DPYSL3,GAS6,MYLK,EMC10,MYADM,ABHD6,GLIPR2,RTN4,CORO1C,PYCARD,PADI2	CAF_FTE_shared
GO:BP	blood vessel morphogenesis	GO:0048514	0.0286493	1.54289	277	311	32	6962	CYR61,NRP1,NRP2,FN1,THY1,ITGB3,SERPINE1,ITGB1,SPARC,HMOX1,F3,GJA1,CDH2,FLNA,COL8A1,GRN,PTPRM,PML,THBS2,MYH9,BSG,PRCP,MMP14,ACTG1,LRP1,PKD2,MYLK,EMC10,RTN4,TMEM2,HEG1,EPN1	CAF_FTE_shared
GO:BP	positive regulation of cell migration	GO:0030335	0.029216	1.53438	250	311	30	6962	MYO1C,CYR61,NRP1,DAPK3,NRP2,COL1A1,FN1,THY1,GNAI2,ITGB3,SERPINE1,ICAM1,ITGB1,LAMB1,SPARC,HMOX1,F3,GRN,BSG,MMP14,RRAS2,ACTG1,ADAM9,GAS6,MYLK,EMC10,MYADM,GLIPR2,RTN4,PYCARD	CAF_FTE_shared
GO:BP	positive regulation of cell motility	GO:2000147	0.0411685	1.38544	254	311	30	6962	MYO1C,CYR61,NRP1,DAPK3,NRP2,COL1A1,FN1,THY1,GNAI2,ITGB3,SERPINE1,ICAM1,ITGB1,LAMB1,SPARC,HMOX1,F3,GRN,BSG,MMP14,RRAS2,ACTG1,ADAM9,GAS6,MYLK,EMC10,MYADM,GLIPR2,RTN4,PYCARD	CAF_FTE_shared
GO:BP	regulation of locomotion	GO:0040012	0.0471512	1.32651	445	311	43	6962	MYO1C,CYR61,NRP1,DAPK3,NRP2,COL1A1,FN1,THY1,GNAI2,ITGB3,SERPINE1,ICAM1,ITGB1,LAMB1,SPARC,HMOX1,F3,GJA1,FLNA,GRN,PTPRM,NF2,BSG,PRCP,MMP14,PLXNA3,RRAS2,ACTG1,RHOG,LRP1,NEXN,ADAM9,DPYSL3,GAS6,MYLK,EMC10,MYADM,ABHD6,GLIPR2,RTN4,CORO1C,PYCARD,PADI2	CAF_FTE_shared
GO:BP	wound healing	GO:0042060	0.0492987	1.30716	216	311	27	6962	CYR61,DYSF,PAPSS2,COL1A1,FN1,ITGB3,SERPINE1,ITGB1,ANXA6,HMOX1,F3,SMPD1,MYL12A,COL5A1,FLNA,DGKA,MYL9,AXL,MYH9,PRCP,LMAN1,GNAQ,ACTB,ACTG1,ILK,GAS6,MYLK	CAF_FTE_shared
