# Supplementary material for: Proteomics of High-Grade Serous Ovarian Cancer Models Identifies Cancer-Associated Fibroblast Markers Associated with Clinical Outcomes
Source: Biomolecules. 2022 Dec 30;13(1):75. doi: 10.3390/biom13010075 (PMC9855416; doi:10.3390/biom13010075)
Supplement: Supplementary file 1 [file biomolecules-13-00075-s001.zip › Table_S3_cell_type_signature_survival.xlsx]

## Sheet: survival_outcome_combined_supp
gene	signature	OS_hr	OS_pval	OS_beta	OS_hr_conf_lower	OS_hr_conf_upper	OS_adjpval	RFS_hr	RFS_pval	RFS_beta	RFS_hr_conf_lower	RFSS_hr_conf_upper	RFS_adjpval
ABHD10	HGSC	1.14163	0.457577	0.132459	0.805298	1.61844	0.840386	1.14163	0.457577	0.132459	0.805298	1.61844	0.840386
ACOT13	HGSC	0.707501	0.0562645	-0.346017	0.496543	1.00808	0.723918	0.707501	0.0562645	-0.346017	0.496543	1.00808	0.723918
ACTL6A	HGSC	1.0275	0.877007	0.0271269	0.728753	1.44871	0.982666	1.0275	0.877007	0.0271269	0.728753	1.44871	0.982666
ADCK3	HGSC	1.4181	0.0473918	0.349321	1.00468	2.00164	0.723918	1.4181	0.0473918	0.349321	1.00468	2.00164	0.723918
ADCK4	HGSC	1.00321	0.985516	0.00320577	0.709719	1.41807	0.992512	1.00321	0.985516	0.00320577	0.709719	1.41807	0.992512
ADNP	HGSC	0.86222	0.400941	-0.148245	0.60964	1.21945	0.81493	0.86222	0.400941	-0.148245	0.60964	1.21945	0.81493
AFG3L2	HGSC	0.960148	0.816617	-0.0406677	0.680822	1.35408	0.954811	0.960148	0.816617	-0.0406677	0.680822	1.35408	0.954811
AGAP3	HGSC	0.796509	0.202802	-0.227517	0.561235	1.13041	0.81493	0.796509	0.202802	-0.227517	0.561235	1.13041	0.81493
AGK	HGSC	0.828736	0.284403	-0.187854	0.587262	1.1695	0.81493	0.828736	0.284403	-0.187854	0.587262	1.1695	0.81493
AK2	HGSC	0.903279	0.561481	-0.101724	0.640782	1.27331	0.881431	0.903279	0.561481	-0.101724	0.640782	1.27331	0.881431
AKAP1	HGSC	1.17785	0.364542	0.163693	0.827247	1.67705	0.81493	1.17785	0.364542	0.163693	0.827247	1.67705	0.81493
AKAP8	HGSC	0.798657	0.201984	-0.224824	0.56577	1.12741	0.81493	0.798657	0.201984	-0.224824	0.56577	1.12741	0.81493
ANK3	HGSC	0.920719	0.638906	-0.0826	0.652219	1.29975	0.925338	0.920719	0.638906	-0.0826	0.652219	1.29975	0.925338
ANKS1A	HGSC	0.835154	0.306374	-0.18014	0.591619	1.17894	0.81493	0.835154	0.306374	-0.18014	0.591619	1.17894	0.81493
ARHGEF16	HGSC	1.17879	0.359628	0.164491	0.828789	1.67661	0.81493	1.17879	0.359628	0.164491	0.828789	1.67661	0.81493
ASUN	HGSC	1.16595	0.383626	0.153535	0.825809	1.64619	0.81493	1.16595	0.383626	0.153535	0.825809	1.64619	0.81493
ATIC	HGSC	1.17511	0.360014	0.161366	0.832343	1.65905	0.81493	1.17511	0.360014	0.161366	0.832343	1.65905	0.81493
BCKDK	HGSC	1.08921	0.628011	0.085453	0.770769	1.53921	0.921701	1.08921	0.628011	0.085453	0.770769	1.53921	0.921701
BCS1L	HGSC	0.9545	0.790249	-0.0465674	0.677199	1.34535	0.954685	0.9545	0.790249	-0.0465674	0.677199	1.34535	0.954685
BDH1	HGSC	1.12832	0.491178	0.120727	0.800073	1.59123	0.843271	1.12832	0.491178	0.120727	0.800073	1.59123	0.843271
BOP1	HGSC	1.01901	0.914659	0.0188297	0.722087	1.43802	0.990435	1.01901	0.914659	0.0188297	0.722087	1.43802	0.990435
BRD2	HGSC	0.944627	0.744995	-0.056965	0.670057	1.33171	0.951562	0.944627	0.744995	-0.056965	0.670057	1.33171	0.951562
BRIX1	HGSC	1.09271	0.614227	0.0886575	0.774195	1.54226	0.921701	1.09271	0.614227	0.0886575	0.774195	1.54226	0.921701
BYSL	HGSC	1.10726	0.561315	0.101885	0.784893	1.56202	0.881431	1.10726	0.561315	0.101885	0.784893	1.56202	0.881431
C1QBP	HGSC	1.40125	0.0567746	0.337368	0.989937	1.98347	0.723918	1.40125	0.0567746	0.337368	0.989937	1.98347	0.723918
C21orf59	HGSC	0.997487	0.98876	-0.00251573	0.70291	1.41552	0.992512	0.997487	0.98876	-0.00251573	0.70291	1.41552	0.992512
C2orf49	HGSC	0.973806	0.882934	-0.0265432	0.684042	1.38632	0.984541	0.973806	0.882934	-0.0265432	0.684042	1.38632	0.984541
C8orf82	HGSC	1.23859	0.225415	0.213975	0.8761	1.75107	0.81493	1.23859	0.225415	0.213975	0.8761	1.75107	0.81493
CAD	HGSC	0.855163	0.372967	-0.156463	0.605847	1.20708	0.81493	0.855163	0.372967	-0.156463	0.605847	1.20708	0.81493
CAPS	HGSC	1.08296	0.651869	0.0796956	0.7663	1.53047	0.925338	1.08296	0.651869	0.0796956	0.7663	1.53047	0.925338
CBR4	HGSC	1.03339	0.851512	0.0328448	0.732606	1.45767	0.968724	1.03339	0.851512	0.0328448	0.732606	1.45767	0.968724
CBX8	HGSC	1.15612	0.429743	0.145073	0.806711	1.65688	0.81493	1.15612	0.429743	0.145073	0.806711	1.65688	0.81493
CD2BP2	HGSC	1.00167	0.992512	0.00166469	0.707524	1.41809	0.992512	1.00167	0.992512	0.00166469	0.707524	1.41809	0.992512
CGN	HGSC	0.933094	0.693111	-0.069249	0.661507	1.31618	0.925338	0.933094	0.693111	-0.069249	0.661507	1.31618	0.925338
CHCHD7	HGSC	1.24988	0.236974	0.22305	0.863595	1.80896	0.81493	1.24988	0.236974	0.22305	0.863595	1.80896	0.81493
CHD4	HGSC	0.957111	0.802509	-0.0438363	0.678811	1.34951	0.954685	0.957111	0.802509	-0.0438363	0.678811	1.34951	0.954685
CHORDC1	HGSC	1.0138	0.937564	0.0137048	0.719481	1.42851	0.990435	1.0138	0.937564	0.0137048	0.719481	1.42851	0.990435
CHRAC1	HGSC	0.80584	0.266968	-0.215871	0.550934	1.17868	0.81493	0.80584	0.266968	-0.215871	0.550934	1.17868	0.81493
CLDN3	HGSC	0.958099	0.808594	-0.0428037	0.677535	1.35484	0.954685	0.958099	0.808594	-0.0428037	0.677535	1.35484	0.954685
CLMN	HGSC	1.08351	0.650253	0.0802075	0.766387	1.53186	0.925338	1.08351	0.650253	0.0802075	0.766387	1.53186	0.925338
COQ5	HGSC	1.19392	0.313871	0.177246	0.846118	1.6847	0.81493	1.19392	0.313871	0.177246	0.846118	1.6847	0.81493
COQ9	HGSC	1.22082	0.257415	0.199524	0.865101	1.72281	0.81493	1.22082	0.257415	0.199524	0.865101	1.72281	0.81493
CPSF3	HGSC	0.787705	0.177104	-0.238632	0.557734	1.1125	0.81493	0.787705	0.177104	-0.238632	0.557734	1.1125	0.81493
CPT2	HGSC	0.94076	0.728526	-0.0610677	0.666515	1.32785	0.934775	0.94076	0.728526	-0.0610677	0.666515	1.32785	0.934775
CRABP2	HGSC	1.0801	0.660809	0.0770503	0.765337	1.52431	0.925338	1.0801	0.660809	0.0770503	0.765337	1.52431	0.925338
CRB2	HGSC	1.39453	0.0877971	0.332556	0.951917	2.04294	0.752537	1.39453	0.0877971	0.332556	0.951917	2.04294	0.752537
CSTF2T	HGSC	1.01032	0.953325	0.0102646	0.716425	1.42477	0.992512	1.01032	0.953325	0.0102646	0.716425	1.42477	0.992512
CYC1	HGSC	1.25766	0.195445	0.229253	0.888976	1.77925	0.81493	1.25766	0.195445	0.229253	0.888976	1.77925	0.81493
DAP3	HGSC	1.2826	0.15765	0.248887	0.908392	1.81095	0.81493	1.2826	0.15765	0.248887	0.908392	1.81095	0.81493
DARS2	HGSC	1.31014	0.130065	0.270134	0.922615	1.86044	0.81493	1.31014	0.130065	0.270134	0.922615	1.86044	0.81493
DCUN1D5	HGSC	1.11082	0.553352	0.105099	0.784855	1.57217	0.878486	1.11082	0.553352	0.105099	0.784855	1.57217	0.878486
DDAH1	HGSC	0.843761	0.33503	-0.169886	0.597386	1.19175	0.81493	0.843761	0.33503	-0.169886	0.597386	1.19175	0.81493
DDX18	HGSC	0.799192	0.202947	-0.224154	0.566009	1.12844	0.81493	0.799192	0.202947	-0.224154	0.566009	1.12844	0.81493
DDX21	HGSC	1.18349	0.338975	0.168466	0.838361	1.67069	0.81493	1.18349	0.338975	0.168466	0.838361	1.67069	0.81493
DDX27	HGSC	0.884729	0.48559	-0.122474	0.62683	1.24873	0.843271	0.884729	0.48559	-0.122474	0.62683	1.24873	0.843271
DDX50	HGSC	0.985515	0.933977	-0.0145904	0.697827	1.39181	0.990435	0.985515	0.933977	-0.0145904	0.697827	1.39181	0.990435
DDX54	HGSC	1.32122	0.118389	0.278552	0.931713	1.87355	0.81493	1.32122	0.118389	0.278552	0.931713	1.87355	0.81493
DDX56	HGSC	0.777947	0.153689	-0.251096	0.551385	1.0976	0.81493	0.777947	0.153689	-0.251096	0.551385	1.0976	0.81493
DGAT1	HGSC	0.867136	0.417051	-0.142559	0.614518	1.2236	0.81493	0.867136	0.417051	-0.142559	0.614518	1.2236	0.81493
DHCR7	HGSC	0.858777	0.386055	-0.152246	0.608782	1.21143	0.81493	0.858777	0.386055	-0.152246	0.608782	1.21143	0.81493
DHPS	HGSC	0.811526	0.232955	-0.208839	0.575817	1.14372	0.81493	0.811526	0.232955	-0.208839	0.575817	1.14372	0.81493
DHTKD1	HGSC	1.13101	0.482335	0.123114	0.802368	1.59427	0.843271	1.13101	0.482335	0.123114	0.802368	1.59427	0.843271
DHX16	HGSC	0.691223	0.0375525	-0.369293	0.488215	0.978644	0.723918	0.691223	0.0375525	-0.369293	0.488215	0.978644	0.723918
DHX40	HGSC	0.927222	0.677624	-0.0755622	0.649397	1.32391	0.925338	0.927222	0.677624	-0.0755622	0.649397	1.32391	0.925338
DIS3	HGSC	1.13572	0.472538	0.127264	0.802698	1.60689	0.843271	1.13572	0.472538	0.127264	0.802698	1.60689	0.843271
DLAT	HGSC	1.21005	0.282426	0.190664	0.854986	1.71257	0.81493	1.21005	0.282426	0.190664	0.854986	1.71257	0.81493
DNAJA3	HGSC	0.918334	0.626701	-0.085194	0.65159	1.29428	0.921701	0.918334	0.626701	-0.085194	0.65159	1.29428	0.921701
DNAJC2	HGSC	0.547355	0.000775237	-0.602657	0.385693	0.776778	0.176793	0.547355	0.000775237	-0.602657	0.385693	0.776778	0.176793
DPCD	HGSC	1.59231	0.0091909	0.465188	1.11972	2.26437	0.622899	1.59231	0.0091909	0.465188	1.11972	2.26437	0.622899
DPH5	HGSC	0.729624	0.0773351	-0.315226	0.515111	1.03347	0.723918	0.729624	0.0773351	-0.315226	0.515111	1.03347	0.723918
DPP3	HGSC	1.02157	0.903241	0.0213364	0.724204	1.44103	0.990435	1.02157	0.903241	0.0213364	0.724204	1.44103	0.990435
DPY30	HGSC	0.949388	0.769615	-0.0519381	0.670678	1.34392	0.954685	0.949388	0.769615	-0.0519381	0.670678	1.34392	0.954685
EARS2	HGSC	1.15943	0.405042	0.147928	0.818555	1.64225	0.81493	1.15943	0.405042	0.147928	0.818555	1.64225	0.81493
ECHDC3	HGSC	0.80192	0.208255	-0.220747	0.568204	1.13177	0.81493	0.80192	0.208255	-0.220747	0.568204	1.13177	0.81493
EPCAM	HGSC	0.727864	0.0734994	-0.317641	0.513231	1.03226	0.723918	0.727864	0.0734994	-0.317641	0.513231	1.03226	0.723918
EPS8L1	HGSC	1.04659	0.795136	0.0455414	0.742126	1.47598	0.954685	1.04659	0.795136	0.0455414	0.742126	1.47598	0.954685
FAM213A	HGSC	0.88632	0.49263	-0.120678	0.627668	1.25156	0.843271	0.88632	0.49263	-0.120678	0.627668	1.25156	0.843271
FARS2	HGSC	0.762452	0.139256	-0.271216	0.532102	1.09252	0.81493	0.762452	0.139256	-0.271216	0.532102	1.09252	0.81493
FASN	HGSC	0.938768	0.719392	-0.0631868	0.665228	1.32479	0.931588	0.938768	0.719392	-0.0631868	0.665228	1.32479	0.931588
FBL	HGSC	1.52675	0.0186184	0.423142	1.07499	2.16835	0.723918	1.52675	0.0186184	0.423142	1.07499	2.16835	0.723918
FLAD1	HGSC	1.03866	0.829046	0.0379354	0.73603	1.46573	0.962652	1.03866	0.829046	0.0379354	0.73603	1.46573	0.962652
FOLR1	HGSC	1.00865	0.960769	0.00861149	0.715676	1.42155	0.992512	1.00865	0.960769	0.00861149	0.715676	1.42155	0.992512
GART	HGSC	0.772333	0.142584	-0.258339	0.546612	1.09126	0.81493	0.772333	0.142584	-0.258339	0.546612	1.09126	0.81493
GEMIN5	HGSC	1.12025	0.518345	0.113556	0.793976	1.58061	0.861864	1.12025	0.518345	0.113556	0.793976	1.58061	0.861864
GEMIN6	HGSC	1.33457	0.118088	0.288611	0.927218	1.92089	0.81493	1.33457	0.118088	0.288611	0.927218	1.92089	0.81493
GFM1	HGSC	1.00944	0.957253	0.00939994	0.715847	1.42346	0.992512	1.00944	0.957253	0.00939994	0.715847	1.42346	0.992512
GLDC	HGSC	1.47265	0.0279423	0.387065	1.04195	2.0814	0.723918	1.47265	0.0279423	0.387065	1.04195	2.0814	0.723918
GLYR1	HGSC	0.805548	0.21674	-0.216232	0.571407	1.13563	0.81493	0.805548	0.21674	-0.216232	0.571407	1.13563	0.81493
GMPS	HGSC	0.984966	0.931127	-0.0151482	0.698571	1.38877	0.990435	0.984966	0.931127	-0.0151482	0.698571	1.38877	0.990435
GNL1	HGSC	0.589339	0.00287415	-0.528753	0.416763	0.833377	0.269212	0.589339	0.00287415	-0.528753	0.416763	0.833377	0.269212
GNL3	HGSC	1.09549	0.602516	0.0912026	0.777232	1.54407	0.921701	1.09549	0.602516	0.0912026	0.777232	1.54407	0.921701
GRPEL1	HGSC	1.09872	0.593813	0.0941443	0.777173	1.5533	0.921701	1.09872	0.593813	0.0941443	0.777173	1.5533	0.921701
GTF3C1	HGSC	0.778816	0.15535	-0.24998	0.551815	1.0992	0.81493	0.778816	0.15535	-0.24998	0.551815	1.0992	0.81493
GTF3C4	HGSC	0.807822	0.223962	-0.213414	0.572835	1.13921	0.81493	0.807822	0.223962	-0.213414	0.572835	1.13921	0.81493
HADH	HGSC	0.948088	0.761366	-0.0533082	0.672154	1.3373	0.954685	0.948088	0.761366	-0.0533082	0.672154	1.3373	0.954685
HEATR1	HGSC	1.0888	0.62842	0.085077	0.771686	1.53623	0.921701	1.0888	0.62842	0.085077	0.771686	1.53623	0.921701
HIBCH	HGSC	0.900215	0.549281	-0.105122	0.63812	1.26996	0.877109	0.900215	0.549281	-0.105122	0.63812	1.26996	0.877109
HIST2H3A	HGSC	0.959674	0.814356	-0.0411613	0.680553	1.35327	0.954811	0.959674	0.814356	-0.0411613	0.680553	1.35327	0.954811
HRSP12	HGSC	1.09532	0.607797	0.0910495	0.773419	1.55121	0.921701	1.09532	0.607797	0.0910495	0.773419	1.55121	0.921701
HSD17B8	HGSC	1.07539	0.679102	0.0726791	0.761922	1.51781	0.925338	1.07539	0.679102	0.0726791	0.761922	1.51781	0.925338
HSF1	HGSC	1.24575	0.210732	0.219739	0.882588	1.75835	0.81493	1.24575	0.210732	0.219739	0.882588	1.75835	0.81493
HSPD1	HGSC	0.888048	0.49816	-0.11873	0.629824	1.25214	0.843271	0.888048	0.49816	-0.11873	0.629824	1.25214	0.843271
HSPH1	HGSC	1.15592	0.409678	0.144892	0.819257	1.63092	0.81493	1.15592	0.409678	0.144892	0.819257	1.63092	0.81493
IARS2	HGSC	1.17781	0.35513	0.163655	0.832679	1.66598	0.81493	1.17781	0.35513	0.163655	0.832679	1.66598	0.81493
INTS1	HGSC	0.851715	0.362356	-0.160504	0.602374	1.20426	0.81493	0.851715	0.362356	-0.160504	0.602374	1.20426	0.81493
INTS2	HGSC	1.15877	0.417202	0.147362	0.811183	1.6553	0.81493	1.15877	0.417202	0.147362	0.811183	1.6553	0.81493
IPO4	HGSC	1.00437	0.980162	0.00435718	0.712426	1.41594	0.992512	1.00437	0.980162	0.00435718	0.712426	1.41594	0.992512
ISOC1	HGSC	1.25543	0.197066	0.22748	0.888928	1.77305	0.81493	1.25543	0.197066	0.22748	0.888928	1.77305	0.81493
KDM2A	HGSC	0.918281	0.629774	-0.0852514	0.649442	1.29841	0.921701	0.918281	0.629774	-0.0852514	0.649442	1.29841	0.921701
KDM3B	HGSC	1.15483	0.412566	0.143954	0.818793	1.62878	0.81493	1.15483	0.412566	0.143954	0.818793	1.62878	0.81493
KIAA1429	HGSC	1.01978	0.91112	0.0195892	0.723007	1.43838	0.990435	1.01978	0.91112	0.0195892	0.723007	1.43838	0.990435
KLHL14	HGSC	1.15015	0.437916	0.139896	0.808036	1.63712	0.81493	1.15015	0.437916	0.139896	0.808036	1.63712	0.81493
KRR1	HGSC	1.40059	0.0620483	0.336893	0.98293	1.99572	0.723918	1.40059	0.0620483	0.336893	0.98293	1.99572	0.723918
L2HGDH	HGSC	0.720238	0.0629797	-0.328173	0.509619	1.0179	0.723918	0.720238	0.0629797	-0.328173	0.509619	1.0179	0.723918
LACTB2	HGSC	1.11306	0.541948	0.10711	0.788839	1.57053	0.877109	1.11306	0.541948	0.10711	0.788839	1.57053	0.877109
LIG3	HGSC	0.929761	0.677219	-0.0728274	0.659817	1.31015	0.925338	0.929761	0.677219	-0.0728274	0.659817	1.31015	0.925338
LLGL2	HGSC	0.952659	0.782747	-0.0484977	0.674707	1.34512	0.954685	0.952659	0.782747	-0.0484977	0.674707	1.34512	0.954685
LRPPRC	HGSC	1.01264	0.942792	0.0125642	0.718501	1.4272	0.992227	1.01264	0.942792	0.0125642	0.718501	1.4272	0.992227
LSM14B	HGSC	0.733963	0.0798629	-0.309296	0.519903	1.03616	0.723918	0.733963	0.0798629	-0.309296	0.519903	1.03616	0.723918
LYAR	HGSC	1.18456	0.335912	0.169371	0.839033	1.67238	0.81493	1.18456	0.335912	0.169371	0.839033	1.67238	0.81493
MACROD1	HGSC	0.886192	0.490014	-0.120822	0.628806	1.24893	0.843271	0.886192	0.490014	-0.120822	0.628806	1.24893	0.843271
MCAT	HGSC	1.12682	0.505332	0.119396	0.79236	1.60245	0.845228	1.12682	0.505332	0.119396	0.79236	1.60245	0.845228
MCCC2	HGSC	1.1847	0.334018	0.169489	0.840075	1.6707	0.81493	1.1847	0.334018	0.169489	0.840075	1.6707	0.81493
MCM2	HGSC	0.774124	0.147187	-0.256024	0.548259	1.09304	0.81493	0.774124	0.147187	-0.256024	0.548259	1.09304	0.81493
MCM4	HGSC	0.684559	0.0336753	-0.37898	0.483469	0.96929	0.723918	0.684559	0.0336753	-0.37898	0.483469	0.96929	0.723918
MCM6	HGSC	0.687216	0.0341927	-0.375107	0.486486	0.970769	0.723918	0.687216	0.0341927	-0.375107	0.486486	0.970769	0.723918
MDC1	HGSC	0.629129	0.0110836	-0.463418	0.440517	0.898499	0.622899	0.629129	0.0110836	-0.463418	0.440517	0.898499	0.622899
MEN1	HGSC	1.14382	0.470494	0.13437	0.793798	1.64817	0.843271	1.14382	0.470494	0.13437	0.793798	1.64817	0.843271
METTL1	HGSC	0.898882	0.549119	-0.106604	0.63395	1.27453	0.877109	0.898882	0.549119	-0.106604	0.63395	1.27453	0.877109
METTL7B	HGSC	0.830145	0.290431	-0.186155	0.58754	1.17292	0.81493	0.830145	0.290431	-0.186155	0.58754	1.17292	0.81493
MINA	HGSC	1.15634	0.408403	0.145263	0.819709	1.63122	0.81493	1.15634	0.408403	0.145263	0.819709	1.63122	0.81493
MISP	HGSC	1.02989	0.877043	0.0294491	0.709223	1.49553	0.982666	1.02989	0.877043	0.0294491	0.709223	1.49553	0.982666
MOCS3	HGSC	0.809661	0.230055	-0.21114	0.573417	1.14324	0.81493	0.809661	0.230055	-0.21114	0.573417	1.14324	0.81493
MPG	HGSC	1.15084	0.435355	0.140492	0.808382	1.63837	0.81493	1.15084	0.435355	0.140492	0.808382	1.63837	0.81493
MPP7	HGSC	1.16064	0.398076	0.148976	0.821796	1.63921	0.81493	1.16064	0.398076	0.148976	0.821796	1.63921	0.81493
MRPL10	HGSC	1.34116	0.0949121	0.293534	0.950732	1.89192	0.784421	1.34116	0.0949121	0.293534	0.950732	1.89192	0.784421
MRPL11	HGSC	1.17372	0.361731	0.160175	0.831877	1.65603	0.81493	1.17372	0.361731	0.160175	0.831877	1.65603	0.81493
MRPL14	HGSC	1.36541	0.0789895	0.311454	0.964264	1.93343	0.723918	1.36541	0.0789895	0.311454	0.964264	1.93343	0.723918
MRPL20	HGSC	0.913327	0.620645	-0.0906615	0.637747	1.30799	0.921701	0.913327	0.620645	-0.0906615	0.637747	1.30799	0.921701
MRPL4	HGSC	1.15151	0.421683	0.141078	0.816085	1.62481	0.81493	1.15151	0.421683	0.141078	0.816085	1.62481	0.81493
MRPL40	HGSC	1.11069	0.549364	0.104979	0.787835	1.56584	0.877109	1.11069	0.549364	0.104979	0.787835	1.56584	0.877109
MRPL53	HGSC	0.9605	0.818895	-0.0403016	0.680262	1.35618	0.954811	0.9605	0.818895	-0.0403016	0.680262	1.35618	0.954811
MRPS22	HGSC	1.33233	0.106248	0.286927	0.940805	1.88678	0.81493	1.33233	0.106248	0.286927	0.940805	1.88678	0.81493
MRPS26	HGSC	1.40984	0.0552125	0.343473	0.992967	2.00172	0.723918	1.40984	0.0552125	0.343473	0.992967	2.00172	0.723918
MRPS33	HGSC	1.20083	0.338186	0.183014	0.826148	1.74545	0.81493	1.20083	0.338186	0.183014	0.826148	1.74545	0.81493
MRPS35	HGSC	1.02077	0.906779	0.0205612	0.723605	1.43998	0.990435	1.02077	0.906779	0.0205612	0.723605	1.43998	0.990435
MSH2	HGSC	0.729176	0.0723427	-0.31584	0.516823	1.02878	0.723918	0.729176	0.0723427	-0.31584	0.516823	1.02878	0.723918
MSH6	HGSC	0.666284	0.0209134	-0.40604	0.472035	0.940468	0.723918	0.666284	0.0209134	-0.40604	0.472035	0.940468	0.723918
MSI1	HGSC	1.16213	0.392994	0.150257	0.823513	1.63999	0.81493	1.16213	0.392994	0.150257	0.823513	1.63999	0.81493
MTHFD2	HGSC	0.692951	0.0392013	-0.366797	0.489887	0.980186	0.723918	0.692951	0.0392013	-0.366797	0.489887	0.980186	0.723918
MTIF2	HGSC	0.84302	0.331051	-0.170764	0.5976	1.18923	0.81493	0.84302	0.331051	-0.170764	0.5976	1.18923	0.81493
MYBBP1A	HGSC	1.07608	0.675592	0.0733246	0.763314	1.517	0.925338	1.07608	0.675592	0.0733246	0.763314	1.517	0.925338
NAPRT	HGSC	0.825224	0.273013	-0.1921	0.585528	1.16304	0.81493	0.825224	0.273013	-0.1921	0.585528	1.16304	0.81493
NARS2	HGSC	1.26028	0.190939	0.231334	0.890449	1.78371	0.81493	1.26028	0.190939	0.231334	0.890449	1.78371	0.81493
NAT10	HGSC	0.796864	0.200086	-0.227071	0.563003	1.12787	0.81493	0.796864	0.200086	-0.227071	0.563003	1.12787	0.81493
NCL	HGSC	1.02945	0.868799	0.0290204	0.729663	1.45239	0.982666	1.02945	0.868799	0.0290204	0.729663	1.45239	0.982666
NDUFAB1	HGSC	1.20271	0.295183	0.184577	0.85134	1.6991	0.81493	1.20271	0.295183	0.184577	0.85134	1.6991	0.81493
NDUFAF3	HGSC	1.07002	0.706561	0.0676816	0.751955	1.52263	0.931588	1.07002	0.706561	0.0676816	0.751955	1.52263	0.931588
NDUFAF7	HGSC	0.985364	0.932857	-0.0147437	0.699257	1.38853	0.990435	0.985364	0.932857	-0.0147437	0.699257	1.38853	0.990435
NGDN	HGSC	1.34085	0.110964	0.293304	0.935386	1.92207	0.81493	1.34085	0.110964	0.293304	0.935386	1.92207	0.81493
NIFK	HGSC	0.930976	0.686112	-0.0715214	0.658121	1.31696	0.925338	0.930976	0.686112	-0.0715214	0.658121	1.31696	0.925338
NOL4L	HGSC	1.05315	0.80018	0.0517834	0.705233	1.5727	0.954685	1.05315	0.80018	0.0517834	0.705233	1.5727	0.954685
NOL6	HGSC	1.06693	0.713434	0.0647848	0.755209	1.50731	0.931588	1.06693	0.713434	0.0647848	0.755209	1.50731	0.931588
NOLC1	HGSC	1.08543	0.639722	0.0819795	0.770071	1.52995	0.925338	1.08543	0.639722	0.0819795	0.770071	1.52995	0.925338
NOP14	HGSC	1.27024	0.174986	0.239207	0.898467	1.79585	0.81493	1.27024	0.174986	0.239207	0.898467	1.79585	0.81493
NOP56	HGSC	1.40856	0.0568796	0.342567	0.992033	1.99997	0.723918	1.40856	0.0568796	0.342567	0.992033	1.99997	0.723918
NOP58	HGSC	1.25242	0.203733	0.225078	0.885992	1.77039	0.81493	1.25242	0.203733	0.225078	0.885992	1.77039	0.81493
NPM3	HGSC	1.20913	0.281654	0.189901	0.855134	1.70967	0.81493	1.20913	0.281654	0.189901	0.855134	1.70967	0.81493
NTMT1	HGSC	0.91705	0.622313	-0.0865929	0.649811	1.29419	0.921701	0.91705	0.622313	-0.0865929	0.649811	1.29419	0.921701
NUBPL	HGSC	0.869025	0.425815	-0.140383	0.614821	1.22833	0.81493	0.869025	0.425815	-0.140383	0.614821	1.22833	0.81493
NUDCD1	HGSC	0.830769	0.294239	-0.185404	0.588161	1.17345	0.81493	0.830769	0.294239	-0.185404	0.588161	1.17345	0.81493
NUDT16L1	HGSC	1.16591	0.382996	0.153504	0.825878	1.64595	0.81493	1.16591	0.382996	0.153504	0.825878	1.64595	0.81493
OXSM	HGSC	0.794158	0.19149	-0.230472	0.561868	1.12248	0.81493	0.794158	0.19149	-0.230472	0.561868	1.12248	0.81493
PAICS	HGSC	1.05296	0.769046	0.0516013	0.746129	1.48596	0.954685	1.05296	0.769046	0.0516013	0.746129	1.48596	0.954685
PARN	HGSC	0.903793	0.564997	-0.101155	0.640216	1.27588	0.882023	0.903793	0.564997	-0.101155	0.640216	1.27588	0.882023
PARP1	HGSC	0.93246	0.689232	-0.0699289	0.661929	1.31356	0.925338	0.93246	0.689232	-0.0699289	0.661929	1.31356	0.925338
PARS2	HGSC	0.955345	0.796674	-0.0456827	0.674933	1.35226	0.954685	0.955345	0.796674	-0.0456827	0.674933	1.35226	0.954685
PBX2	HGSC	0.858482	0.383084	-0.152589	0.609103	1.20996	0.81493	0.858482	0.383084	-0.152589	0.609103	1.20996	0.81493
PCCA	HGSC	1.18255	0.343039	0.167676	0.836151	1.67247	0.81493	1.18255	0.343039	0.167676	0.836151	1.67247	0.81493
PCCB	HGSC	1.18751	0.33137	0.171861	0.839645	1.6795	0.81493	1.18751	0.33137	0.171861	0.839645	1.6795	0.81493
PDHX	HGSC	1.242	0.220829	0.216722	0.877768	1.75737	0.81493	1.242	0.220829	0.216722	0.877768	1.75737	0.81493
PES1	HGSC	0.773054	0.143306	-0.257406	0.54796	1.09062	0.81493	0.773054	0.143306	-0.257406	0.54796	1.09062	0.81493
PFN2	HGSC	0.885698	0.487874	-0.12138	0.628658	1.24783	0.843271	0.885698	0.487874	-0.12138	0.628658	1.24783	0.843271
PHB	HGSC	1.22578	0.247585	0.203578	0.867973	1.73109	0.81493	1.22578	0.247585	0.203578	0.867973	1.73109	0.81493
PHGDH	HGSC	0.764985	0.128133	-0.267898	0.542165	1.07938	0.81493	0.764985	0.128133	-0.267898	0.542165	1.07938	0.81493
PHIP	HGSC	0.899643	0.54698	-0.105757	0.637754	1.26907	0.877109	0.899643	0.54698	-0.105757	0.637754	1.26907	0.877109
PM20D2	HGSC	1.06942	0.702456	0.0671161	0.757899	1.50899	0.931085	1.06942	0.702456	0.0671161	0.757899	1.50899	0.931085
PMPCA	HGSC	0.809942	0.231324	-0.210793	0.57395	1.14297	0.81493	0.809942	0.231324	-0.210793	0.57395	1.14297	0.81493
PNPT1	HGSC	1.28671	0.15416	0.25209	0.910752	1.81787	0.81493	1.28671	0.15416	0.25209	0.910752	1.81787	0.81493
POLD1	HGSC	0.82803	0.282852	-0.188706	0.586486	1.16905	0.81493	0.82803	0.282852	-0.188706	0.586486	1.16905	0.81493
POLD2	HGSC	0.824937	0.274136	-0.192448	0.584341	1.1646	0.81493	0.824937	0.274136	-0.192448	0.584341	1.1646	0.81493
POLD3	HGSC	1.00588	0.974256	0.00586212	0.704571	1.43604	0.992512	1.00588	0.974256	0.00586212	0.704571	1.43604	0.992512
PPIG	HGSC	1.02283	0.897726	0.0225758	0.724942	1.44313	0.990435	1.02283	0.897726	0.0225758	0.724942	1.44313	0.990435
PRMT5	HGSC	0.798276	0.199495	-0.225301	0.565521	1.12683	0.81493	0.798276	0.199495	-0.225301	0.565521	1.12683	0.81493
PRPF4B	HGSC	0.884579	0.483863	-0.122643	0.627345	1.24729	0.843271	0.884579	0.483863	-0.122643	0.627345	1.24729	0.843271
PTER	HGSC	1.07108	0.694827	0.0686704	0.759893	1.50971	0.925338	1.07108	0.694827	0.0686704	0.759893	1.50971	0.925338
PTK2	HGSC	1.04691	0.793406	0.0458473	0.742839	1.47546	0.954685	1.04691	0.793406	0.0458473	0.742839	1.47546	0.954685
PUF60	HGSC	1.18162	0.342036	0.166885	0.837438	1.66725	0.81493	1.18162	0.342036	0.166885	0.837438	1.66725	0.81493
PUS1	HGSC	1.05076	0.777809	0.049518	0.745079	1.48186	0.954685	1.05076	0.777809	0.049518	0.745079	1.48186	0.954685
PUS7	HGSC	0.887497	0.495382	-0.11935	0.6297	1.25084	0.843271	0.887497	0.495382	-0.11935	0.6297	1.25084	0.843271
PYCRL	HGSC	1.3778	0.0684102	0.32049	0.975829	1.94536	0.723918	1.3778	0.0684102	0.32049	0.975829	1.94536	0.723918
QPRT	HGSC	0.912193	0.600892	-0.0919039	0.646583	1.28691	0.921701	0.912193	0.600892	-0.0919039	0.646583	1.28691	0.921701
QTRTD1	HGSC	1.21075	0.277005	0.191241	0.857496	1.70953	0.81493	1.21075	0.277005	0.191241	0.857496	1.70953	0.81493
RAD21	HGSC	0.996723	0.985057	-0.00328219	0.706975	1.40522	0.992512	0.996723	0.985057	-0.00328219	0.706975	1.40522	0.992512
RBM15	HGSC	1.02162	0.902928	0.0213928	0.724395	1.44081	0.990435	1.02162	0.902928	0.0213928	0.724395	1.44081	0.990435
RBM27	HGSC	1.07216	0.691973	0.0696787	0.75941	1.51372	0.925338	1.07216	0.691973	0.0696787	0.75941	1.51372	0.925338
RBM28	HGSC	0.741673	0.0883762	-0.298847	0.525912	1.04595	0.752537	0.741673	0.0883762	-0.298847	0.525912	1.04595	0.752537
RBM39	HGSC	1.05656	0.753496	0.0550151	0.749531	1.48935	0.953749	1.05656	0.753496	0.0550151	0.749531	1.48935	0.953749
RHPN2	HGSC	1.4654	0.0319634	0.382129	1.03257	2.07966	0.723918	1.4654	0.0319634	0.382129	1.03257	2.07966	0.723918
RPIA	HGSC	0.945514	0.750702	-0.0560263	0.669165	1.33599	0.953749	0.945514	0.750702	-0.0560263	0.669165	1.33599	0.953749
RPP30	HGSC	1.24559	0.213447	0.219606	0.880563	1.76192	0.81493	1.24559	0.213447	0.219606	0.880563	1.76192	0.81493
RPS19BP1	HGSC	1.08455	0.675708	0.0811642	0.741722	1.58583	0.925338	1.08455	0.675708	0.0811642	0.741722	1.58583	0.925338
RRP12	HGSC	1.04401	0.805618	0.0430666	0.740828	1.47126	0.954685	1.04401	0.805618	0.0430666	0.740828	1.47126	0.954685
RRS1	HGSC	0.848814	0.34897	-0.163915	0.602153	1.19652	0.81493	0.848814	0.34897	-0.163915	0.602153	1.19652	0.81493
RSL1D1	HGSC	1.03601	0.839932	0.0353791	0.73503	1.46024	0.967299	1.03601	0.839932	0.0353791	0.73503	1.46024	0.967299
RUVBL2	HGSC	1.04426	0.804432	0.0433097	0.741183	1.47127	0.954685	1.04426	0.804432	0.0433097	0.741183	1.47127	0.954685
RXRB	HGSC	0.713707	0.0575514	-0.337282	0.504159	1.01035	0.723918	0.713707	0.0575514	-0.337282	0.504159	1.01035	0.723918
S100A1	HGSC	0.853579	0.370125	-0.158317	0.603335	1.20762	0.81493	0.853579	0.370125	-0.158317	0.603335	1.20762	0.81493
SAMD1	HGSC	0.857516	0.432358	-0.153715	0.584193	1.25872	0.81493	0.857516	0.432358	-0.153715	0.584193	1.25872	0.81493
SCRIB	HGSC	1.01955	0.912009	0.0193631	0.723219	1.4373	0.990435	1.01955	0.912009	0.0193631	0.723219	1.4373	0.990435
SEC23B	HGSC	0.984231	0.927713	-0.0158945	0.698196	1.38745	0.990435	0.984231	0.927713	-0.0158945	0.698196	1.38745	0.990435
SERPINB5	HGSC	1.02889	0.877755	0.0284844	0.715635	1.47928	0.982666	1.02889	0.877755	0.0284844	0.715635	1.47928	0.982666
SET	HGSC	0.889053	0.503139	-0.117599	0.629765	1.2551	0.845228	0.889053	0.503139	-0.117599	0.629765	1.2551	0.845228
SHMT1	HGSC	1.19158	0.319641	0.175284	0.84406	1.6822	0.81493	1.19158	0.319641	0.175284	0.84406	1.6822	0.81493
SIN3A	HGSC	0.811662	0.234459	-0.208672	0.575134	1.14546	0.81493	0.811662	0.234459	-0.208672	0.575134	1.14546	0.81493
SIRT5	HGSC	1.00222	0.989909	0.00221543	0.710977	1.41276	0.992512	1.00222	0.989909	0.00221543	0.710977	1.41276	0.992512
SLIRP	HGSC	1.08893	0.627564	0.0851953	0.771956	1.53606	0.921701	1.08893	0.627564	0.0851953	0.771956	1.53606	0.921701
SMC3	HGSC	1.06303	0.727139	0.0611279	0.754222	1.49829	0.934775	1.06303	0.727139	0.0611279	0.754222	1.49829	0.934775
SMPDL3B	HGSC	1.13826	0.464871	0.129496	0.804007	1.61146	0.843271	1.13826	0.464871	0.129496	0.804007	1.61146	0.843271
SNCG	HGSC	0.864043	0.407146	-0.146132	0.611418	1.22105	0.81493	0.864043	0.407146	-0.146132	0.611418	1.22105	0.81493
SNRPB2	HGSC	0.831755	0.292781	-0.184217	0.590127	1.17232	0.81493	0.831755	0.292781	-0.184217	0.590127	1.17232	0.81493
SORD	HGSC	1.00914	0.958825	0.00909639	0.714493	1.42529	0.992512	1.00914	0.958825	0.00909639	0.714493	1.42529	0.992512
SSRP1	HGSC	0.991105	0.959295	-0.00893467	0.703256	1.39677	0.992512	0.991105	0.959295	-0.00893467	0.703256	1.39677	0.992512
STAG2	HGSC	0.809328	0.228467	-0.211551	0.573083	1.14296	0.81493	0.809328	0.228467	-0.211551	0.573083	1.14296	0.81493
STOML2	HGSC	0.675462	0.0267159	-0.392358	0.476874	0.95675	0.723918	0.675462	0.0267159	-0.392358	0.476874	0.95675	0.723918
STRBP	HGSC	1.20871	0.279144	0.189554	0.857509	1.70375	0.81493	1.20871	0.279144	0.189554	0.857509	1.70375	0.81493
STUB1	HGSC	0.928719	0.672663	-0.0739495	0.659067	1.3087	0.925338	0.928719	0.672663	-0.0739495	0.659067	1.3087	0.925338
SUPV3L1	HGSC	1.18838	0.327086	0.17259	0.841558	1.67813	0.81493	1.18838	0.327086	0.17259	0.841558	1.67813	0.81493
SYMPK	HGSC	0.815887	0.246544	-0.20348	0.578525	1.15063	0.81493	0.815887	0.246544	-0.20348	0.578525	1.15063	0.81493
TACO1	HGSC	1.17743	0.353797	0.163333	0.833406	1.66346	0.81493	1.17743	0.353797	0.163333	0.833406	1.66346	0.81493
TARS2	HGSC	0.898264	0.540058	-0.107291	0.637278	1.26613	0.877109	0.898264	0.540058	-0.107291	0.637278	1.26613	0.877109
TATDN1	HGSC	1.18509	0.335923	0.169816	0.838468	1.675	0.81493	1.18509	0.335923	0.169816	0.838468	1.675	0.81493
TBRG4	HGSC	1.15928	0.399646	0.147798	0.821446	1.63605	0.81493	1.15928	0.399646	0.147798	0.821446	1.63605	0.81493
TFAP4	HGSC	1.00592	0.977546	0.00590607	0.666728	1.51768	0.992512	1.00592	0.977546	0.00590607	0.666728	1.51768	0.992512
THEM6	HGSC	1.0797	0.661993	0.0766825	0.765687	1.52249	0.925338	1.0797	0.661993	0.0766825	0.765687	1.52249	0.925338
THNSL1	HGSC	1.06722	0.710704	0.0650558	0.756753	1.50506	0.931588	1.06722	0.710704	0.0650558	0.756753	1.50506	0.931588
THOC2	HGSC	0.562126	0.00125832	-0.576029	0.395099	0.799764	0.176793	0.562126	0.00125832	-0.576029	0.395099	0.799764	0.176793
TIMM50	HGSC	1.11314	0.540363	0.10718	0.789797	1.56885	0.877109	1.11314	0.540363	0.10718	0.789797	1.56885	0.877109
TOP1	HGSC	1.13496	0.470891	0.126601	0.804627	1.60092	0.843271	1.13496	0.470891	0.126601	0.804627	1.60092	0.843271
TP53	HGSC	1.03447	0.848955	0.0338848	0.729887	1.46614	0.968724	1.03447	0.848955	0.0338848	0.729887	1.46614	0.968724
TPX2	HGSC	0.852457	0.367983	-0.159632	0.602304	1.20651	0.81493	0.852457	0.367983	-0.159632	0.602304	1.20651	0.81493
TRAP1	HGSC	0.985987	0.936124	-0.0141116	0.698179	1.39244	0.990435	0.985987	0.936124	-0.0141116	0.698179	1.39244	0.990435
TRMT1	HGSC	0.837349	0.311569	-0.177514	0.593537	1.18131	0.81493	0.837349	0.311569	-0.177514	0.593537	1.18131	0.81493
TRRAP	HGSC	0.835899	0.307069	-0.179248	0.592326	1.17963	0.81493	0.835899	0.307069	-0.179248	0.592326	1.17963	0.81493
TSTA3	HGSC	0.822835	0.265052	-0.194999	0.583973	1.1594	0.81493	0.822835	0.265052	-0.194999	0.583973	1.1594	0.81493
TTI1	HGSC	0.811704	0.250235	-0.20862	0.568857	1.15822	0.81493	0.811704	0.250235	-0.20862	0.568857	1.15822	0.81493
TUFM	HGSC	1.15806	0.406342	0.146743	0.819351	1.63678	0.81493	1.15806	0.406342	0.146743	0.819351	1.63678	0.81493
UBR5	HGSC	0.95228	0.779948	-0.0488966	0.6757	1.34207	0.954685	0.95228	0.779948	-0.0488966	0.6757	1.34207	0.954685
UHRF1	HGSC	0.866497	0.413346	-0.143297	0.614514	1.22181	0.81493	0.866497	0.413346	-0.143297	0.614514	1.22181	0.81493
UMPS	HGSC	0.870677	0.429229	-0.138484	0.617545	1.22757	0.81493	0.870677	0.429229	-0.138484	0.617545	1.22757	0.81493
UQCRC2	HGSC	1.37884	0.0713811	0.321245	0.973523	1.95292	0.723918	1.37884	0.0713811	0.321245	0.973523	1.95292	0.723918
USP28	HGSC	1.00219	0.990187	0.00218268	0.707776	1.41906	0.992512	1.00219	0.990187	0.00218268	0.707776	1.41906	0.992512
USP39	HGSC	0.778551	0.154184	-0.25032	0.551821	1.09844	0.81493	0.778551	0.154184	-0.25032	0.551821	1.09844	0.81493
USP7	HGSC	0.877729	0.456579	-0.130417	0.622558	1.23749	0.840386	0.877729	0.456579	-0.130417	0.622558	1.23749	0.840386
UTP18	HGSC	1.30877	0.130455	0.269086	0.924249	1.85326	0.81493	1.30877	0.130455	0.269086	0.924249	1.85326	0.81493
VARS2	HGSC	0.950147	0.779196	-0.051139	0.664521	1.35854	0.954685	0.950147	0.779196	-0.051139	0.664521	1.35854	0.954685
VRK1	HGSC	0.800116	0.205659	-0.222999	0.566804	1.12947	0.81493	0.800116	0.205659	-0.222999	0.566804	1.12947	0.81493
VWA8	HGSC	1.07238	0.692916	0.0698769	0.758362	1.51641	0.925338	1.07238	0.692916	0.0698769	0.758362	1.51641	0.925338
WARS2	HGSC	1.0343	0.848927	0.0337241	0.730946	1.46355	0.968724	1.0343	0.848927	0.0337241	0.730946	1.46355	0.968724
WDR36	HGSC	0.964979	0.839208	-0.0356485	0.68378	1.36182	0.967299	0.964979	0.839208	-0.0356485	0.68378	1.36182	0.967299
WDR43	HGSC	1.15575	0.412225	0.144753	0.817807	1.63335	0.81493	1.15575	0.412225	0.144753	0.817807	1.63335	0.81493
WRNIP1	HGSC	0.774561	0.145817	-0.255459	0.548553	1.09369	0.81493	0.774561	0.145817	-0.255459	0.548553	1.09369	0.81493
XRCC1	HGSC	0.729106	0.0743042	-0.315936	0.51532	1.03158	0.723918	0.729106	0.0743042	-0.315936	0.51532	1.03158	0.723918
YARS2	HGSC	0.982784	0.921168	-0.0173658	0.696767	1.38621	0.990435	0.982784	0.921168	-0.0173658	0.696767	1.38621	0.990435
YEATS4	HGSC	0.761088	0.132206	-0.273006	0.533498	1.08577	0.81493	0.761088	0.132206	-0.273006	0.533498	1.08577	0.81493
ZMYM2	HGSC	0.939042	0.719411	-0.0628953	0.666321	1.32339	0.931588	0.939042	0.719411	-0.0628953	0.666321	1.32339	0.931588
ZMYM3	HGSC	0.927421	0.667015	-0.0753476	0.657979	1.3072	0.925338	0.927421	0.667015	-0.0753476	0.657979	1.3072	0.925338
ZMYM4	HGSC	0.870582	0.431567	-0.138594	0.616514	1.22935	0.81493	0.870582	0.431567	-0.138594	0.616514	1.22935	0.81493
ZMYND8	HGSC	0.762109	0.123941	-0.271666	0.538542	1.07849	0.81493	0.762109	0.123941	-0.271666	0.538542	1.07849	0.81493
ZNF638	HGSC	0.725799	0.0694609	-0.320483	0.51345	1.02597	0.723918	0.725799	0.0694609	-0.320483	0.51345	1.02597	0.723918
ZNF706	HGSC	0.800286	0.224167	-0.222786	0.558968	1.14579	0.81493	0.800286	0.224167	-0.222786	0.558968	1.14579	0.81493
ACTA2	CAF	1.0467	0.808277	0.0456425	0.723688	1.51389	0.895322	1.17215	0.366555	0.15884	0.829836	1.65567	0.567569
AEBP1	CAF	1.29133	0.178001	0.255673	0.888709	1.87636	0.466883	1.58196	0.0106793	0.458664	1.11071	2.25315	0.100595
ALB	CAF	1.14225	0.483398	0.132996	0.786822	1.65822	0.70686	1.2326	0.235696	0.209124	0.871765	1.74278	0.42668
ALDH1A1	CAF	1.05991	0.754803	0.058181	0.735621	1.52715	0.863207	0.908027	0.581751	-0.0964815	0.644139	1.28002	0.754704
APOB	CAF	0.909756	0.611669	-0.0945787	0.631519	1.31058	0.793517	1.02518	0.887713	0.0248668	0.725857	1.44793	0.926309
APOE	CAF	1.09446	0.628264	0.0902601	0.759313	1.57753	0.793596	1.02565	0.886244	0.0253266	0.724873	1.45123	0.926309
APOH	CAF	1.20718	0.321855	0.18829	0.830835	1.75401	0.55301	1.44495	0.0391368	0.368071	1.017	2.05297	0.156547
BGN	CAF	1.54394	0.0220987	0.434335	1.06156	2.2455	0.265184	1.39772	0.0597596	0.334845	0.985841	1.98169	0.20489
BPGM	CAF	0.762694	0.151413	-0.270898	0.526861	1.10409	0.440061	0.711252	0.0539576	-0.340728	0.503557	1.00461	0.204471
BST1	CAF	1.13038	0.511637	0.122553	0.783408	1.63102	0.713889	1.28453	0.158267	0.25039	0.906783	1.81963	0.335153
CACNA2D1	CAF	1.26246	0.216795	0.233061	0.871175	1.82948	0.495531	1.1272	0.497928	0.119739	0.796978	1.59425	0.670108
CALB2	CAF	1.47761	0.0372452	0.390423	1.02269	2.13488	0.321893	1.68818	0.00305134	0.523652	1.19307	2.38877	0.0705787
CALD1	CAF	1.29445	0.168919	0.258086	0.894643	1.87293	0.466883	1.44822	0.0367769	0.370334	1.02263	2.05092	0.156547
CAV1	CAF	1.48999	0.0347935	0.398769	1.02742	2.16082	0.321893	1.33044	0.104943	0.285512	0.942714	1.87764	0.279848
CAV2	CAF	1.02284	0.914597	0.0225802	0.67696	1.54543	0.961328	0.955789	0.818482	-0.0452179	0.649591	1.40632	0.897025
CD248	CAF	2.11041	0.0432699	0.746884	1.01589	4.38419	0.321893	2.26319	0.0374406	0.816777	1.04992	4.87853	0.156547
CD44	CAF	0.824236	0.309677	-0.193298	0.567943	1.19619	0.55301	0.806217	0.220676	-0.215402	0.571474	1.13739	0.412693
CD81	CAF	1.08838	0.650267	0.0846882	0.754503	1.57	0.803738	1.11269	0.543081	0.106777	0.788761	1.56964	0.717465
CD99	CAF	1.29107	0.182024	0.255472	0.886067	1.88119	0.46806	1.31751	0.125015	0.275746	0.926506	1.87353	0.305121
CD99L2	CAF	0.972298	0.901051	-0.0280926	0.624434	1.51395	0.961121	0.953754	0.822273	-0.0473498	0.630947	1.44172	0.897025
CDH11	CAF	1.41667	0.0672343	0.348311	0.972914	2.06284	0.38727	1.77021	0.00147097	0.571101	1.24202	2.52303	0.0423638
CDH13	CAF	1.01337	0.94371	0.0132769	0.701008	1.4649	0.970149	1.2672	0.179655	0.23681	0.896785	1.79061	0.362838
CLEC3B	CAF	0.97906	0.910781	-0.0211625	0.676202	1.41756	0.961328	1.21784	0.263599	0.197078	0.861896	1.72078	0.451884
CNN1	CAF	1.25263	0.227428	0.225242	0.8684	1.80685	0.500506	1.27507	0.167669	0.242998	0.902337	1.80176	0.344919
CNPY4	CAF	1.59417	0.0141472	0.466351	1.0945	2.32194	0.221093	1.38791	0.0647395	0.327801	0.980542	1.96453	0.210438
COL12A1	CAF	1.45895	0.0471485	0.377715	1.00187	2.12454	0.321893	1.3777	0.0734928	0.320417	0.969006	1.95877	0.225169
COL1A2	CAF	1.2509	0.237369	0.223862	0.861323	1.81668	0.500506	1.2274	0.248322	0.204894	0.866411	1.73878	0.436077
COL2A1	CAF	1.37626	0.0912109	0.319372	0.947824	1.99837	0.415843	1.58373	0.0110074	0.459786	1.10948	2.26071	0.100595
COL3A1	CAF	1.45023	0.0491782	0.371723	0.998748	2.10581	0.321893	1.39012	0.0648334	0.329391	0.979458	1.97297	0.210438
COL4A1	CAF	0.927313	0.686602	-0.0754637	0.642775	1.33781	0.821312	0.920273	0.636484	-0.0830848	0.652145	1.29864	0.778736
COL4A2	CAF	0.790965	0.213141	-0.234502	0.546366	1.14507	0.495037	0.94933	0.767328	-0.0519988	0.672787	1.33954	0.863243
COL5A2	CAF	1.52005	0.0280995	0.41874	1.04232	2.21672	0.289608	1.58061	0.0109128	0.457809	1.10844	2.2539	0.100595
COL6A1	CAF	1.26485	0.212155	0.234951	0.873499	1.83153	0.495037	1.35929	0.0844303	0.306959	0.958478	1.9277	0.243159
COL6A2	CAF	1.20146	0.330155	0.183541	0.8296	1.74002	0.55301	1.24926	0.20686	0.222548	0.884078	1.76527	0.399994
COL6A3	CAF	1.33676	0.123931	0.29025	0.92182	1.93848	0.422519	1.33328	0.104291	0.287639	0.941946	1.88718	0.279848
CPQ	CAF	1.24507	0.25162	0.219196	0.854623	1.81391	0.510327	1.36453	0.0802583	0.310814	0.962822	1.93385	0.240775
CSRP1	CAF	1.23659	0.256498	0.212354	0.856008	1.78637	0.512304	1.24887	0.20833	0.22224	0.883373	1.7656	0.399994
CSRP2	CAF	1.25782	0.223467	0.229382	0.867456	1.82386	0.500506	1.68048	0.00392104	0.519079	1.17773	2.39784	0.0705787
CTHRC1	CAF	1.35871	0.107571	0.306538	0.934179	1.97618	0.422519	1.59796	0.0088156	0.468729	1.12223	2.27536	0.100595
CYBRD1	CAF	1.15541	0.446765	0.144451	0.795503	1.67813	0.68569	1.17395	0.361988	0.160372	0.831134	1.65816	0.566589
DAB2	CAF	1.31434	0.152799	0.273337	0.900881	1.91756	0.440061	1.28514	0.152211	0.250871	0.911309	1.81233	0.329476
DCN	CAF	1.742	0.0035157	0.555034	1.19328	2.54304	0.168753	1.59738	0.00945412	0.468365	1.12025	2.27772	0.100595
DES	CAF	1.585	0.0153537	0.460583	1.09018	2.30442	0.221093	1.80624	0.000945449	0.591245	1.27158	2.5657	0.0372033
DMTN	CAF	0.938165	0.755306	-0.0638294	0.628125	1.40124	0.863207	0.911703	0.626551	-0.0924406	0.628398	1.32273	0.778736
DPT	CAF	1.29645	0.163013	0.259629	0.899673	1.86821	0.460271	1.25893	0.190742	0.23026	0.892047	1.7767	0.376258
ECM1	CAF	1.38635	0.0850852	0.326675	0.953197	2.01634	0.415843	1.4538	0.0357977	0.37418	1.02346	2.06509	0.156547
EFEMP2	CAF	1.20504	0.320681	0.18651	0.833068	1.74309	0.55301	1.19005	0.324019	0.173995	0.842126	1.68172	0.524973
EMILIN1	CAF	1.33992	0.122858	0.292609	0.922905	1.94536	0.422519	1.49335	0.0246222	0.401023	1.05179	2.12029	0.14055
EMILIN2	CAF	1.0505	0.793368	0.0492709	0.726481	1.51905	0.892539	1.08657	0.63561	0.0830295	0.770639	1.53203	0.778736
ENG	CAF	1.29416	0.17615	0.257858	0.889727	1.88242	0.466883	1.30175	0.136676	0.263709	0.919082	1.84374	0.312403
F13A1	CAF	1.0468	0.808058	0.0457379	0.723511	1.51455	0.895322	1.00963	0.956551	0.00958588	0.715121	1.42543	0.96324
F2	CAF	1.09125	0.645206	0.0873218	0.752048	1.58344	0.803738	1.2235	0.252811	0.201717	0.864953	1.73068	0.438611
FABP4	CAF	0.880664	0.495293	-0.127079	0.611352	1.26861	0.713221	0.941275	0.730564	-0.0605195	0.667144	1.32805	0.83493
FAP	CAF	1.44098	0.0564859	0.365325	0.988674	2.10022	0.353651	1.51586	0.0192372	0.415985	1.07007	2.14736	0.125916
FBLN1	CAF	1.18997	0.353982	0.173927	0.822888	1.7208	0.579243	1.34154	0.0980346	0.29382	0.94648	1.90151	0.276804
FBLN2	CAF	1.248	0.235082	0.221544	0.865455	1.79964	0.500506	1.10765	0.563675	0.102244	0.78276	1.5674	0.737902
FBLN5	CAF	1.12748	0.519589	0.119987	0.782531	1.62449	0.713889	0.920411	0.637039	-0.0829348	0.652134	1.29905	0.778736
FBN1	CAF	1.61028	0.0121713	0.476406	1.10511	2.34636	0.221093	1.28773	0.153298	0.252883	0.9097	1.82286	0.329476
FCGRT	CAF	1.041	0.831352	0.0401815	0.719009	1.50719	0.90011	0.872811	0.439297	-0.136036	0.618466	1.23176	0.630062
FKBP7	CAF	1.345	0.113222	0.296396	0.930315	1.94454	0.422519	1.52971	0.0164744	0.425077	1.07947	2.16774	0.112967
FMOD	CAF	1.23833	0.259709	0.21376	0.852672	1.7984	0.512304	1.15269	0.420372	0.142102	0.815672	1.62897	0.624058
FTH1	CAF	1.06093	0.753362	0.0591498	0.733507	1.53452	0.863207	0.930248	0.67971	-0.0723036	0.660021	1.31111	0.808912
FTL	CAF	1.37402	0.0932607	0.317741	0.945882	1.99595	0.415843	1.06652	0.71397	0.0644056	0.755619	1.50536	0.824197
GC	CAF	1.29128	0.178323	0.255632	0.888468	1.87671	0.466883	1.57327	0.0109337	0.453155	1.10809	2.23372	0.100595
GPC1	CAF	1.38308	0.0895672	0.324316	0.950781	2.01195	0.415843	1.07235	0.6947	0.0698567	0.756451	1.52018	0.819974
GPNMB	CAF	0.886789	0.522796	-0.120148	0.613795	1.2812	0.713889	0.872267	0.441919	-0.136659	0.616217	1.23471	0.630062
GSN	CAF	1.36466	0.104025	0.310906	0.936001	1.98963	0.422519	1.31885	0.117078	0.276762	0.932423	1.86543	0.2936
GSTT1	CAF	1.05691	0.770533	0.0553492	0.72857	1.53322	0.873676	0.896714	0.535387	-0.109018	0.635267	1.26576	0.713849
HBA1	CAF	0.920234	0.658507	-0.0831269	0.636592	1.33026	0.803738	0.878285	0.460197	-0.129784	0.622623	1.23893	0.645575
HBB	CAF	0.987813	0.947971	-0.0122623	0.683482	1.42765	0.970149	0.971347	0.86901	-0.0290719	0.687629	1.37213	0.926309
HSPA12A	CAF	1.27409	0.195383	0.242232	0.882234	1.83999	0.485088	1.28003	0.164192	0.246881	0.903196	1.81408	0.342661
HSPB6	CAF	1.27335	0.202864	0.241649	0.877532	1.8477	0.495037	0.921265	0.643539	-0.0820073	0.650872	1.30399	0.778736
HSPG2	CAF	1.11646	0.556719	0.110165	0.772777	1.613	0.742292	1.30413	0.133372	0.265535	0.92119	1.84625	0.310114
HTRA1	CAF	1.28351	0.188722	0.249602	0.882974	1.86575	0.476772	1.39754	0.058376	0.334717	0.98703	1.9788	0.20489
IGFBP4	CAF	1.04047	0.847858	0.03967	0.693654	1.56068	0.911131	0.977037	0.903683	-0.0232311	0.670687	1.42332	0.936189
ISLR	CAF	1.14941	0.463117	0.139252	0.791359	1.66947	0.701987	1.16626	0.383439	0.153805	0.824332	1.65003	0.587396
ITGA1	CAF	0.877625	0.485967	-0.130535	0.6081	1.26661	0.70686	1.0831	0.649684	0.0798309	0.767263	1.52896	0.77962
ITGA11	CAF	1.0082	0.965765	0.00816963	0.694254	1.46412	0.977765	1.17808	0.360047	0.163885	0.828591	1.67498	0.566589
ITGA5	CAF	1.15411	0.44696	0.143331	0.796727	1.67181	0.68569	1.32434	0.110514	0.280917	0.936711	1.87239	0.289345
ITGAV	CAF	1.60389	0.0142602	0.472431	1.0925	2.35464	0.221093	1.54912	0.0136294	0.437689	1.09188	2.19785	0.103296
ITGB5	CAF	1.22687	0.275092	0.204468	0.848641	1.77368	0.528176	1.48344	0.0256031	0.394365	1.0484	2.09902	0.14055
ITIH2	CAF	1.12228	0.536927	0.115362	0.777761	1.61941	0.722594	1.36077	0.0822315	0.308053	0.960287	1.92828	0.24166
ITIH3	CAF	1.20336	0.3278	0.185114	0.829849	1.74497	0.55301	1.23077	0.237878	0.207637	0.871211	1.73871	0.42668
JAM3	CAF	1.22233	0.33027	0.20076	0.815157	1.83289	0.55301	1.45555	0.0562829	0.375382	0.988342	2.14361	0.20489
KANK2	CAF	1.43081	0.059361	0.358241	0.983995	2.08052	0.356166	1.30756	0.128194	0.268165	0.925445	1.84746	0.307666
KRT77	CAF	1.9689	0.000462272	0.677473	1.34318	2.8861	0.0637232	2.1957	2.50775e-05	0.786502	1.52043	3.17089	0.00361116
LAMA4	CAF	1.01178	0.949937	0.0117113	0.701962	1.45834	0.970149	0.987767	0.944102	-0.0123089	0.700208	1.39342	0.957463
LEPREL2	CAF	1.33652	0.127549	0.290067	0.918612	1.94454	0.422519	1.66894	0.00391485	0.51219	1.17756	2.36538	0.0705787
LMNA	CAF	1.24214	0.248026	0.216832	0.859023	1.79611	0.510226	1.38614	0.0672234	0.326523	0.977967	1.96467	0.210438
LMOD1	CAF	1.19275	0.346553	0.17626	0.825682	1.723	0.573605	1.17835	0.350361	0.164115	0.834747	1.66339	0.560577
LOX	CAF	0.911266	0.620859	-0.0929206	0.630566	1.31692	0.793596	1.1366	0.479139	0.128042	0.796814	1.62128	0.65998
LOXL1	CAF	1.06918	0.73566	0.0668957	0.724898	1.57699	0.861261	1.34913	0.113973	0.299458	0.930469	1.95616	0.293075
LPCAT2	CAF	1.10191	0.606621	0.0970469	0.76172	1.59404	0.793517	0.993334	0.969769	-0.0066886	0.70285	1.40387	0.969769
LRRC15	CAF	1.37822	0.109295	0.320794	0.929006	2.04465	0.422519	1.51229	0.0256128	0.413623	1.05181	2.17436	0.14055
LTBP2	CAF	1.15427	0.447603	0.143464	0.796335	1.67308	0.68569	1.19329	0.314052	0.176715	0.845528	1.68409	0.51981
LUM	CAF	1.59003	0.0143279	0.463753	1.0927	2.31372	0.221093	1.58159	0.0111773	0.458431	1.10869	2.25621	0.100595
MECP2	CAF	0.832251	0.325554	-0.183621	0.576843	1.20074	0.55301	0.859762	0.389117	-0.1511	0.609243	1.21329	0.589819
MFAP2	CAF	1.26687	0.212152	0.236546	0.871482	1.84163	0.495037	1.30323	0.133521	0.264848	0.9215	1.8431	0.310114
MFAP5	CAF	1.67485	0.00828536	0.515725	1.13665	2.46788	0.221093	1.39864	0.0670486	0.335504	0.976775	2.00272	0.210438
MMP2	CAF	1.25535	0.229723	0.227413	0.865081	1.82168	0.500506	1.54637	0.0134321	0.435909	1.09201	2.18977	0.103296
MPP1	CAF	1.00247	0.989495	0.00246434	0.694615	1.44676	0.989495	0.938159	0.715449	-0.0638363	0.665687	1.32216	0.824197
MRVI1	CAF	1.35825	0.147081	0.306199	0.896707	2.05736	0.440061	1.26052	0.240008	0.231521	0.85609	1.856	0.42668
MSRB3	CAF	1.50605	0.0814455	0.409487	0.943767	2.40332	0.415843	1.40272	0.118255	0.338414	0.917494	2.14457	0.2936
MXRA5	CAF	1.1583	0.43187	0.146954	0.802418	1.67202	0.683399	1.2946	0.144104	0.258199	0.914779	1.83212	0.324233
MXRA7	CAF	1.04395	0.82448	0.043009	0.713923	1.52653	0.899432	0.873812	0.461766	-0.13489	0.609807	1.25211	0.645575
NES	CAF	0.658686	0.0281563	-0.417508	0.453398	0.956924	0.289608	0.95067	0.774624	-0.0505883	0.672569	1.34376	0.864697
NID1	CAF	0.875932	0.47987	-0.132467	0.606587	1.26488	0.70686	0.936882	0.711069	-0.0651979	0.663612	1.32268	0.824197
NID2	CAF	0.88823	0.525501	-0.118524	0.616045	1.28067	0.713889	0.985727	0.935047	-0.0143758	0.697608	1.39284	0.957463
NT5E	CAF	1.16797	0.41109	0.15527	0.805696	1.69315	0.662721	1.24304	0.215231	0.217561	0.880865	1.75413	0.407806
PCOLCE	CAF	1.04368	0.82009	0.0427504	0.72187	1.50895	0.899432	1.42239	0.0485878	0.352338	1.00028	2.02262	0.189098
PDLIM4	CAF	1.13067	0.510194	0.122808	0.784094	1.63043	0.713889	1.44674	0.0358814	0.369311	1.02412	2.04375	0.156547
PGM5	CAF	1.13931	0.483782	0.130422	0.790748	1.64151	0.70686	1.01237	0.944165	0.0122924	0.717701	1.42802	0.957463
PLEKHO2	CAF	1.46592	0.0442299	0.382483	1.00761	2.13269	0.321893	1.08461	0.642983	0.0812193	0.769254	1.52924	0.778736
PLG	CAF	0.99322	0.970975	-0.00680273	0.688517	1.43277	0.977765	1.13164	0.481235	0.123664	0.801755	1.59724	0.65998
PODN	CAF	1.37472	0.113677	0.318251	0.924236	2.04478	0.422519	1.41945	0.059397	0.350269	0.985298	2.0449	0.20489
POSTN	CAF	1.09588	0.623129	0.0915582	0.760387	1.5794	0.793596	1.18922	0.324463	0.173301	0.842061	1.67951	0.524973
PPP1R18	CAF	1.10509	0.592758	0.0999305	0.765806	1.5947	0.783093	1.03513	0.8437	0.0345278	0.734348	1.45911	0.913479
PRKG1	CAF	1.69497	0.00585727	0.527664	1.1608	2.47494	0.210862	1.55585	0.0132745	0.44202	1.09565	2.20933	0.103296
PRNP	CAF	0.819301	0.292051	-0.199303	0.565461	1.18709	0.546173	1.05004	0.780848	0.0488299	0.744438	1.4811	0.864939
PTRF	CAF	1.89232	0.000885044	0.637802	1.29334	2.7687	0.0637232	1.8245	0.000965064	0.601305	1.27605	2.60868	0.0372033
RAB23	CAF	1.44955	0.0475694	0.371254	1.00109	2.09891	0.321893	0.975412	0.886883	-0.0248954	0.692186	1.37453	0.926309
RAB31	CAF	1.32337	0.137942	0.280181	0.912791	1.91863	0.423827	1.33578	0.101639	0.289514	0.944112	1.88993	0.279848
RCN3	CAF	1.55154	0.0191689	0.439247	1.07088	2.24794	0.250938	1.81084	0.00103343	0.593788	1.26905	2.58391	0.0372033
RRAS	CAF	1.07084	0.7144	0.0684456	0.741959	1.54551	0.843226	1.0556	0.757651	0.0541062	0.748446	1.4888	0.859068
SERPINA7	CAF	1.22807	0.280345	0.205442	0.845421	1.78391	0.53118	1.23339	0.232305	0.209764	0.87375	1.74105	0.42668
SERPINC1	CAF	1.4587	0.0469791	0.377548	1.00337	2.12067	0.321893	1.45516	0.0341158	0.375118	1.02855	2.05872	0.156547
SERPINE2	CAF	1.21599	0.297794	0.195558	0.840923	1.75834	0.549774	1.02941	0.868815	0.0289872	0.729731	1.45216	0.926309
SERPINF1	CAF	1.07903	0.685088	0.0760583	0.746783	1.55908	0.821312	1.51616	0.0209301	0.416181	1.06217	2.16419	0.131041
SERPINF2	CAF	1.01647	0.931092	0.0163398	0.701806	1.47223	0.970149	1.12771	0.495608	0.120185	0.797644	1.59434	0.670108
SERPING1	CAF	1.38385	0.0819647	0.324871	0.958748	1.99744	0.415843	1.26482	0.181419	0.234931	0.896048	1.78537	0.362838
SGCD	CAF	1.35271	0.122748	0.302113	0.918687	1.99179	0.422519	1.09382	0.620132	0.0896761	0.767014	1.55987	0.778736
SMTN	CAF	1.37886	0.125467	0.321255	0.91255	2.08344	0.422519	1.23603	0.268342	0.211905	0.848598	1.80035	0.454603
SOD3	CAF	1.13316	0.507987	0.125014	0.781961	1.6421	0.713889	1.0883	0.633922	0.0846203	0.768053	1.54209	0.778736
SRPX2	CAF	1.38338	0.0952974	0.324527	0.94319	2.029	0.415843	1.47382	0.0360391	0.387856	1.02452	2.12016	0.156547
STOM	CAF	1.21031	0.308272	0.190877	0.83818	1.74766	0.55301	1.14911	0.429137	0.138984	0.813966	1.62223	0.630062
STX12	CAF	1.1652	0.414201	0.152889	0.806617	1.68318	0.662721	1.43956	0.0391353	0.364335	1.01743	2.03682	0.156547
SULF1	CAF	1.32829	0.138332	0.283891	0.910394	1.93801	0.423827	1.54676	0.0153311	0.436161	1.08568	2.20366	0.110384
SYNPO2	CAF	1.08564	0.658619	0.0821655	0.753998	1.56314	0.803738	1.14593	0.438124	0.136217	0.812255	1.61668	0.630062
TGFBI	CAF	1.32752	0.135195	0.283312	0.913424	1.92934	0.423827	1.47405	0.029231	0.388011	1.03837	2.09253	0.150331
THBS1	CAF	1.33332	0.129103	0.287675	0.91826	1.936	0.422519	1.5856	0.00957666	0.460961	1.11729	2.25019	0.100595
TNS1	CAF	1.07696	0.69013	0.0741443	0.747908	1.55079	0.821312	1.15228	0.418293	0.141742	0.817373	1.62441	0.624058
TPM1	CAF	1.22833	0.272495	0.205656	0.849859	1.77535	0.528176	1.483	0.0263532	0.394068	1.0467	2.10118	0.14055
VWA1	CAF	0.728292	0.0950215	-0.317053	0.502043	1.0565	0.415843	0.77655	0.152756	-0.252894	0.549038	1.09834	0.329476
WFS1	CAF	1.24469	0.239826	0.218884	0.863992	1.79312	0.500506	1.21051	0.276307	0.191038	0.858792	1.70626	0.462654
